# Supplementary material for: Causal role of immune cells in uveitis: Mendelian randomization study
Source: Front Immunol. 2024 Jul 9;15:1402074. doi: 10.3389/fimmu.2024.1402074 (PMC11263026; doi:10.3389/fimmu.2024.1402074)
Supplement: Supplementary file 1 [file DataSheet_1.zip]

Archive with 12 entries (12 files):
- supplementary-revision V3.0/reverse supplement.zip
- supplementary-revision V3.0/Supplement table 1A-significant SNP - excluded confounders.csv
- supplementary-revision V3.0/Supplement table 1B-all SNP - excluded confounders.xlsx
- supplementary-revision V3.0/Supplement table 5-immunophenotypes.xlsx
- supplementary-revision V3.0/Supplement table 6-uveitis source.xlsx
- supplementary-revision V3.0/supplement table 7 PFDR.CSV
- supplementary-revision V3.0/Supplementary figure 1.tif
- supplementary-revision V3.0/Supplementary figure 2.tif
- supplementary-revision V3.0/Supplementary figure 3.tif
- supplementary-revision V3.0/Supplementary table 2-pleiotropy.xlsx
- supplementary-revision V3.0/Supplementary table 3-heterogeneity.xlsx
- supplementary-revision V3.0/Supplementary table 4-MR-PRESSO.xlsx
