# Supplementary material for: Causal role of immune cells in uveitis: Mendelian randomization study
Source: Front Immunol. 2024 Jul 9;15:1402074. doi: 10.3389/fimmu.2024.1402074 (PMC11263026; doi:10.3389/fimmu.2024.1402074)
Supplement: Supplementary file 1 [file DataSheet_1.zip › supplementary-revision V3.0/Supplement table 1A-significant SNP - excluded confounders.csv]

SNP	effect_allele.exposure	other_allele.exposure	effect_allele.outcome	other_allele.outcome	beta.exposure	beta.outcome	eaf.exposure	eaf.outcome	remove	palindromic	ambiguous	id.outcome	chr	pos	se.outcome	samplesize.outcome	pval.outcome	outcome	originalname.outcome	outcome.deprecated	mr_keep.outcome	data_source.outcome	pval.exposure	chr.exposure	pos.exposure	samplesize.exposure	se.exposure	id.exposure	exposure	mr_keep.exposure	pval_origin.exposure	data_source.exposure	action	SNP_index	mr_keep	id
rs10226722	C	T	C	T	0.1184	0.0373	0.6006	0.585731	FALSE	FALSE	FALSE	ebi-a-GCST90018938	7	68025695	0.0285	480742	0.1916	Uveitis || id:ebi-a-GCST90018938	Uveitis	Uveitis || ||	TRUE	igd	3.84e-06	7	68025695	3658	0.0256	ebi-a-GCST90001391	IgD+ %B cell	TRUE	reported	igd	2	1	TRUE	ebi-a-GCST90001391
rs11068290	T	C	T	C	0.3904	0.091	0.0231	0.117826	FALSE	FALSE	FALSE	ebi-a-GCST90018938	12	110228055	0.073	480742	0.2126	Uveitis || id:ebi-a-GCST90018938	Uveitis	Uveitis || ||	TRUE	igd	1.49e-06	12	110228055	3658	0.08097	ebi-a-GCST90001391	IgD+ %B cell	TRUE	reported	igd	2	1	TRUE	ebi-a-GCST90001391
rs11616703	T	G	T	G	-0.4199	-0.1934	0.0171	0.0304001	FALSE	FALSE	FALSE	ebi-a-GCST90018938	13	22879729	0.1901	480742	0.309	Uveitis || id:ebi-a-GCST90018938	Uveitis	Uveitis || ||	TRUE	igd	8.75e-06	13	22879729	3658	0.09432	ebi-a-GCST90001391	IgD+ %B cell	TRUE	reported	igd	2	1	TRUE	ebi-a-GCST90001391
rs12204136	C	T	C	T	0.2426	0.0879	0.0522	0.0629052	FALSE	FALSE	FALSE	ebi-a-GCST90018938	6	91791081	0.0668	480742	0.1885	Uveitis || id:ebi-a-GCST90018938	Uveitis	Uveitis || ||	TRUE	igd	1e-05	6	91791081	3658	0.05485	ebi-a-GCST90001391	IgD+ %B cell	TRUE	reported	igd	2	1	TRUE	ebi-a-GCST90001391
rs138919897	G	A	G	A	1.402	-0.07	0.0019	0.0153325	FALSE	FALSE	FALSE	ebi-a-GCST90018938	3	106834795	0.1428	480742	0.624001	Uveitis || id:ebi-a-GCST90018938	Uveitis	Uveitis || ||	TRUE	igd	2.99e-06	3	106834795	3658	0.2997	ebi-a-GCST90001391	IgD+ %B cell	TRUE	reported	igd	2	1	TRUE	ebi-a-GCST90001391
rs140191306	T	C	T	C	0.4421	-0.2808	0.0179	0.00858919	FALSE	FALSE	FALSE	ebi-a-GCST90018938	9	2570753	0.1825	480742	0.1238	Uveitis || id:ebi-a-GCST90018938	Uveitis	Uveitis || ||	TRUE	igd	2.43e-06	9	2570753	3658	0.09364	ebi-a-GCST90001391	IgD+ %B cell	TRUE	reported	igd	2	1	TRUE	ebi-a-GCST90001391
rs148496020	A	T	A	T	-0.4088	-0.0138	0.0193	0.00758657	FALSE	TRUE	FALSE	ebi-a-GCST90018938	17	51092001	0.2051	480742	0.9464	Uveitis || id:ebi-a-GCST90018938	Uveitis	Uveitis || ||	TRUE	igd	4.75e-06	17	51092001	3658	0.08921	ebi-a-GCST90001391	IgD+ %B cell	TRUE	reported	igd	2	1	TRUE	ebi-a-GCST90001391
rs17405603	T	A	T	A	0.1542	0.0547	0.284	0.226413	FALSE	TRUE	FALSE	ebi-a-GCST90018938	5	144608340	0.0313	480742	0.0809394	Uveitis || id:ebi-a-GCST90018938	Uveitis	Uveitis || ||	TRUE	igd	2.38e-08	5	144608340	3658	0.02757	ebi-a-GCST90001391	IgD+ %B cell	TRUE	reported	igd	2	1	TRUE	ebi-a-GCST90001391
rs2450220	T	C	T	C	-0.152	-0.013	0.816	0.922695	FALSE	FALSE	FALSE	ebi-a-GCST90018938	8	119323401	0.0564	480742	0.8171	Uveitis || id:ebi-a-GCST90018938	Uveitis	Uveitis || ||	TRUE	igd	1.65e-06	8	119323401	3658	0.03167	ebi-a-GCST90001391	IgD+ %B cell	TRUE	reported	igd	2	1	TRUE	ebi-a-GCST90001391
rs4691917	G	A	G	A	0.9378	-0.2084	0.9956	0.960629	FALSE	FALSE	FALSE	ebi-a-GCST90018938	4	164344795	0.0827	480742	0.0117301	Uveitis || id:ebi-a-GCST90018938	Uveitis	Uveitis || ||	TRUE	igd	6.1e-07	4	164344795	3658	0.1877	ebi-a-GCST90001391	IgD+ %B cell	TRUE	reported	igd	2	1	TRUE	ebi-a-GCST90001391
rs56209800	T	A	T	A	-0.2355	-0.0032	0.0547	0.127287	FALSE	TRUE	FALSE	ebi-a-GCST90018938	2	238560295	0.0455	480742	0.9447	Uveitis || id:ebi-a-GCST90018938	Uveitis	Uveitis || ||	TRUE	igd	7.91e-06	2	238560295	3658	0.05263	ebi-a-GCST90001391	IgD+ %B cell	TRUE	reported	igd	2	1	TRUE	ebi-a-GCST90001391
rs62057183	T	C	T	C	0.1273	-0.0107	0.2508	0.1526	FALSE	FALSE	FALSE	ebi-a-GCST90018938	16	30744826	0.0388	480742	0.7826	Uveitis || id:ebi-a-GCST90018938	Uveitis	Uveitis || ||	TRUE	igd	9.63e-06	16	30744826	3658	0.02872	ebi-a-GCST90001391	IgD+ %B cell	TRUE	reported	igd	2	1	TRUE	ebi-a-GCST90001391
rs72757888	T	C	T	C	0.5864	-0.0508	0.01	0.0760058	FALSE	FALSE	FALSE	ebi-a-GCST90018938	1	233045963	0.0596	480742	0.3944	Uveitis || id:ebi-a-GCST90018938	Uveitis	Uveitis || ||	TRUE	igd	1.09e-06	1	233045963	3658	0.1201	ebi-a-GCST90001391	IgD+ %B cell	TRUE	reported	igd	2	1	TRUE	ebi-a-GCST90001391
rs72952600	G	C	G	C	0.49	0.031	0.0142	0.0394882	FALSE	TRUE	FALSE	ebi-a-GCST90018938	6	114522609	0.0839	480742	0.7115	Uveitis || id:ebi-a-GCST90018938	Uveitis	Uveitis || ||	TRUE	igd	2.83e-06	6	114522609	3658	0.1045	ebi-a-GCST90001391	IgD+ %B cell	TRUE	reported	igd	2	1	TRUE	ebi-a-GCST90001391
rs73426855	C	T	C	T	-0.174	0.0174	0.1471	0.280186	FALSE	FALSE	FALSE	ebi-a-GCST90018938	17	77637123	0.0337	480742	0.607	Uveitis || id:ebi-a-GCST90018938	Uveitis	Uveitis || ||	TRUE	igd	6.08e-07	17	77637123	3658	0.03482	ebi-a-GCST90001391	IgD+ %B cell	TRUE	reported	igd	2	1	TRUE	ebi-a-GCST90001391
rs9265870	G	A	G	A	0.1454	-0.2422	0.4718	0.337264	FALSE	FALSE	FALSE	ebi-a-GCST90018938	6	31312892	0.0328	480742	1.48491e-13	Uveitis || id:ebi-a-GCST90018938	Uveitis	Uveitis || ||	TRUE	igd	1.92e-06	6	31312892	3658	0.03049	ebi-a-GCST90001391	IgD+ %B cell	TRUE	reported	igd	2	1	TRUE	ebi-a-GCST90001391
rs10265656	G	A	G	A	-0.2229	-0.002	0.9375	0.96249	FALSE	FALSE	FALSE	ebi-a-GCST90018938	7	187171	0.0688	480742	0.9768	Uveitis || id:ebi-a-GCST90018938	Uveitis	Uveitis || ||	TRUE	igd	6.15e-06	7	187171	3656	0.04923	ebi-a-GCST90001392	IgD+ CD38br AC	TRUE	reported	igd	2	1	TRUE	ebi-a-GCST90001392
rs10821937	T	C	T	C	-0.1118	0.0232	0.6458	0.674987	FALSE	FALSE	FALSE	ebi-a-GCST90018938	10	63723909	0.0311	480742	0.4565	Uveitis || id:ebi-a-GCST90018938	Uveitis	Uveitis || ||	TRUE	igd	8.81e-06	10	63723909	3656	0.02511	ebi-a-GCST90001392	IgD+ CD38br AC	TRUE	reported	igd	2	1	TRUE	ebi-a-GCST90001392
rs11068290	T	C	T	C	0.3555	0.091	0.0231	0.117826	FALSE	FALSE	FALSE	ebi-a-GCST90018938	12	110228055	0.073	480742	0.2126	Uveitis || id:ebi-a-GCST90018938	Uveitis	Uveitis || ||	TRUE	igd	5.55e-06	12	110228055	3656	0.07815	ebi-a-GCST90001392	IgD+ CD38br AC	TRUE	reported	igd	2	1	TRUE	ebi-a-GCST90001392
rs11159480	T	G	T	G	-0.1526	0.1058	0.8166	0.906503	FALSE	FALSE	FALSE	ebi-a-GCST90018938	14	81466662	0.0438	480742	0.01583	Uveitis || id:ebi-a-GCST90018938	Uveitis	Uveitis || ||	TRUE	igd	2.4e-06	14	81466662	3656	0.0323	ebi-a-GCST90001392	IgD+ CD38br AC	TRUE	reported	igd	2	1	TRUE	ebi-a-GCST90001392
rs113965271	C	G	C	G	-0.3262	0.1087	0.0286	0.0449348	FALSE	TRUE	FALSE	ebi-a-GCST90018938	2	128428350	0.0773	480742	0.1596	Uveitis || id:ebi-a-GCST90018938	Uveitis	Uveitis || ||	TRUE	igd	6.29e-06	2	128428350	3656	0.07211	ebi-a-GCST90001392	IgD+ CD38br AC	TRUE	reported	igd	2	1	TRUE	ebi-a-GCST90001392
rs116104104	T	C	T	C	5.387	-0.1556	4e-04	0.0124957	FALSE	FALSE	FALSE	ebi-a-GCST90018938	1	214476260	0.1033	480742	0.1321	Uveitis || id:ebi-a-GCST90018938	Uveitis	Uveitis || ||	TRUE	igd	5.51e-06	1	214476260	3656	1.184	ebi-a-GCST90001392	IgD+ CD38br AC	TRUE	reported	igd	2	1	TRUE	ebi-a-GCST90001392
rs116285595	T	C	T	C	0.6503	-0.179	0.0068	0.0090918	FALSE	FALSE	FALSE	ebi-a-GCST90018938	1	200858159	0.2139	480742	0.4028	Uveitis || id:ebi-a-GCST90018938	Uveitis	Uveitis || ||	TRUE	igd	4.44e-06	1	200858159	3656	0.1415	ebi-a-GCST90001392	IgD+ CD38br AC	TRUE	reported	igd	2	1	TRUE	ebi-a-GCST90001392
rs117772462	A	T	A	T	-0.4238	-0.1562	0.0159	0.0110282	FALSE	TRUE	FALSE	ebi-a-GCST90018938	7	48791017	0.1646	480742	0.3427	Uveitis || id:ebi-a-GCST90018938	Uveitis	Uveitis || ||	TRUE	igd	8.67e-06	7	48791017	3656	0.09514	ebi-a-GCST90001392	IgD+ CD38br AC	TRUE	reported	igd	2	1	TRUE	ebi-a-GCST90001392
rs118090735	G	T	G	T	1.518	-0.001	0.0011	0.0146743	FALSE	FALSE	FALSE	ebi-a-GCST90018938	12	78790468	0.1289	480742	0.9935	Uveitis || id:ebi-a-GCST90018938	Uveitis	Uveitis || ||	TRUE	igd	8.23e-06	12	78790468	3656	0.3399	ebi-a-GCST90001392	IgD+ CD38br AC	TRUE	reported	igd	2	1	TRUE	ebi-a-GCST90001392
rs12036556	T	C	T	C	0.3487	0.0903	0.0265	0.0599939	FALSE	FALSE	FALSE	ebi-a-GCST90018938	1	99149370	0.0858	480742	0.2923	Uveitis || id:ebi-a-GCST90018938	Uveitis	Uveitis || ||	TRUE	igd	2.71e-06	1	99149370	3656	0.07421	ebi-a-GCST90001392	IgD+ CD38br AC	TRUE	reported	igd	2	1	TRUE	ebi-a-GCST90001392
rs1294253	C	T	C	T	-0.1382	0.0157	0.7254	0.806724	FALSE	FALSE	FALSE	ebi-a-GCST90018938	1	233503875	0.0361	480742	0.6633	Uveitis || id:ebi-a-GCST90018938	Uveitis	Uveitis || ||	TRUE	igd	2.1e-07	1	233503875	3656	0.02658	ebi-a-GCST90001392	IgD+ CD38br AC	TRUE	reported	igd	2	1	TRUE	ebi-a-GCST90001392
rs140380950	C	T	C	T	-0.3568	-0.1687	0.0368	0.0109813	FALSE	FALSE	FALSE	ebi-a-GCST90018938	2	105587803	0.2085	480742	0.4183	Uveitis || id:ebi-a-GCST90018938	Uveitis	Uveitis || ||	TRUE	igd	1.57e-08	2	105587803	3656	0.06296	ebi-a-GCST90001392	IgD+ CD38br AC	TRUE	reported	igd	2	1	TRUE	ebi-a-GCST90001392
rs143397127	C	T	C	T	-0.4626	-0.6156	0.0157	0.001124	FALSE	FALSE	FALSE	ebi-a-GCST90018938	7	12847391	0.5038	480742	0.2217	Uveitis || id:ebi-a-GCST90018938	Uveitis	Uveitis || ||	TRUE	igd	1.42e-06	7	12847391	3656	0.09576	ebi-a-GCST90001392	IgD+ CD38br AC	TRUE	reported	igd	2	1	TRUE	ebi-a-GCST90001392
rs146959444	C	T	C	T	1.249	-0.0393	0.0023	0.017238	FALSE	FALSE	FALSE	ebi-a-GCST90018938	1	167027268	0.1038	480742	0.7047	Uveitis || id:ebi-a-GCST90018938	Uveitis	Uveitis || ||	TRUE	igd	1.29e-06	1	167027268	3656	0.2574	ebi-a-GCST90001392	IgD+ CD38br AC	TRUE	reported	igd	2	1	TRUE	ebi-a-GCST90001392
rs16868356	C	T	C	T	0.4146	-0.0874	0.0198	0.0148416	FALSE	FALSE	FALSE	ebi-a-GCST90018938	8	102770464	0.147	480742	0.5524	Uveitis || id:ebi-a-GCST90018938	Uveitis	Uveitis || ||	TRUE	igd	1.23e-06	8	102770464	3656	0.08532	ebi-a-GCST90001392	IgD+ CD38br AC	TRUE	reported	igd	2	1	TRUE	ebi-a-GCST90001392
rs1695681	A	C	A	C	-0.1256	-0.1029	0.5309	0.507167	FALSE	FALSE	FALSE	ebi-a-GCST90018938	8	118255950	0.0569	480742	0.0703996	Uveitis || id:ebi-a-GCST90018938	Uveitis	Uveitis || ||	TRUE	igd	2.06e-07	8	118255950	3656	0.02413	ebi-a-GCST90001392	IgD+ CD38br AC	TRUE	reported	igd	2	1	TRUE	ebi-a-GCST90001392
rs1919856	G	A	G	A	0.1675	0.0447	0.108	0.0780247	FALSE	FALSE	FALSE	ebi-a-GCST90018938	1	247700906	0.06	480742	0.4565	Uveitis || id:ebi-a-GCST90018938	Uveitis	Uveitis || ||	TRUE	igd	8.94e-06	1	247700906	3656	0.03766	ebi-a-GCST90001392	IgD+ CD38br AC	TRUE	reported	igd	2	1	TRUE	ebi-a-GCST90001392
rs2395904	G	T	G	T	-0.1279	-0.0066	0.2657	0.312527	FALSE	FALSE	FALSE	ebi-a-GCST90018938	8	130617819	0.031	480742	0.8311	Uveitis || id:ebi-a-GCST90018938	Uveitis	Uveitis || ||	TRUE	igd	1.69e-06	8	130617819	3656	0.02666	ebi-a-GCST90001392	IgD+ CD38br AC	TRUE	reported	igd	2	1	TRUE	ebi-a-GCST90001392
rs374727947	G	T	G	T	0.6111	0.0722	0.0098	0.0129715	FALSE	FALSE	FALSE	ebi-a-GCST90018938	3	163801921	0.1484	480742	0.626599	Uveitis || id:ebi-a-GCST90018938	Uveitis	Uveitis || ||	TRUE	igd	3.02e-06	3	163801921	3656	0.1307	ebi-a-GCST90001392	IgD+ CD38br AC	TRUE	reported	igd	2	1	TRUE	ebi-a-GCST90001392
rs61878035	A	G	A	G	0.1453	0.0373	0.1886	0.22748	FALSE	FALSE	FALSE	ebi-a-GCST90018938	11	15328898	0.0331	480742	0.2594	Uveitis || id:ebi-a-GCST90018938	Uveitis	Uveitis || ||	TRUE	igd	2.24e-06	11	15328898	3656	0.03068	ebi-a-GCST90001392	IgD+ CD38br AC	TRUE	reported	igd	2	1	TRUE	ebi-a-GCST90001392
rs7169431	G	A	G	A	-0.2007	-0.0153	0.9219	0.905859	FALSE	FALSE	FALSE	ebi-a-GCST90018938	15	56340896	0.0567	480742	0.7879	Uveitis || id:ebi-a-GCST90018938	Uveitis	Uveitis || ||	TRUE	igd	5.46e-06	15	56340896	3656	0.04408	ebi-a-GCST90001392	IgD+ CD38br AC	TRUE	reported	igd	2	1	TRUE	ebi-a-GCST90001392
rs733555	T	G	T	G	-0.1396	-0.02	0.2637	0.443276	FALSE	FALSE	FALSE	ebi-a-GCST90018938	2	16464227	0.0278	480742	0.4711	Uveitis || id:ebi-a-GCST90018938	Uveitis	Uveitis || ||	TRUE	igd	2.85e-07	2	16464227	3656	0.02714	ebi-a-GCST90001392	IgD+ CD38br AC	TRUE	reported	igd	2	1	TRUE	ebi-a-GCST90001392
rs76112278	A	G	A	G	-0.4579	0.037	0.0194	0.0155994	FALSE	FALSE	FALSE	ebi-a-GCST90018938	4	15915069	0.1184	480742	0.754899	Uveitis || id:ebi-a-GCST90018938	Uveitis	Uveitis || ||	TRUE	igd	1.09e-07	4	15915069	3656	0.08605	ebi-a-GCST90001392	IgD+ CD38br AC	TRUE	reported	igd	2	1	TRUE	ebi-a-GCST90001392
rs76608654	C	T	C	T	0.2489	0.1372	0.0494	0.0641963	FALSE	FALSE	FALSE	ebi-a-GCST90018938	16	55450479	0.062	480742	0.0269799	Uveitis || id:ebi-a-GCST90018938	Uveitis	Uveitis || ||	TRUE	igd	4.56e-06	16	55450479	3656	0.05423	ebi-a-GCST90001392	IgD+ CD38br AC	TRUE	reported	igd	2	1	TRUE	ebi-a-GCST90001392
rs76660971	A	G	A	G	-0.1264	-0.0169	0.2299	0.148938	FALSE	FALSE	FALSE	ebi-a-GCST90018938	5	18919526	0.0414	480742	0.683701	Uveitis || id:ebi-a-GCST90018938	Uveitis	Uveitis || ||	TRUE	igd	8.15e-06	5	18919526	3656	0.02828	ebi-a-GCST90001392	IgD+ CD38br AC	TRUE	reported	igd	2	1	TRUE	ebi-a-GCST90001392
rs7667070	C	T	C	T	-0.2956	-0.0568	0.0361	0.216523	FALSE	FALSE	FALSE	ebi-a-GCST90018938	4	38379833	0.0625	480742	0.3642	Uveitis || id:ebi-a-GCST90018938	Uveitis	Uveitis || ||	TRUE	igd	2.36e-06	4	38379833	3656	0.06254	ebi-a-GCST90001392	IgD+ CD38br AC	TRUE	reported	igd	2	1	TRUE	ebi-a-GCST90001392
rs78188887	G	A	G	A	1.533	-0.1904	0.0014	0.0395552	FALSE	FALSE	FALSE	ebi-a-GCST90018938	2	155636739	0.0866	480742	0.0279801	Uveitis || id:ebi-a-GCST90018938	Uveitis	Uveitis || ||	TRUE	igd	1.8e-06	2	155636739	3656	0.3206	ebi-a-GCST90001392	IgD+ CD38br AC	TRUE	reported	igd	2	1	TRUE	ebi-a-GCST90001392
rs78658073	A	G	A	G	1.665	-0.059	0.001	0.02019	FALSE	FALSE	FALSE	ebi-a-GCST90018938	5	498773	0.115	480742	0.6079	Uveitis || id:ebi-a-GCST90018938	Uveitis	Uveitis || ||	TRUE	igd	4.39e-06	5	498773	3656	0.362	ebi-a-GCST90001392	IgD+ CD38br AC	TRUE	reported	igd	2	1	TRUE	ebi-a-GCST90001392
rs794185	C	T	C	T	-0.1116	0.0424	0.3362	0.389947	FALSE	FALSE	FALSE	ebi-a-GCST90018938	3	4437358	0.0282	480742	0.132	Uveitis || id:ebi-a-GCST90018938	Uveitis	Uveitis || ||	TRUE	igd	9.06e-06	3	4437358	3656	0.02511	ebi-a-GCST90001392	IgD+ CD38br AC	TRUE	reported	igd	2	1	TRUE	ebi-a-GCST90001392
rs80330977	A	G	A	G	-0.2576	-0.041	0.0814	0.0617313	FALSE	FALSE	FALSE	ebi-a-GCST90018938	5	158276610	0.0581	480742	0.480799	Uveitis || id:ebi-a-GCST90018938	Uveitis	Uveitis || ||	TRUE	igd	6.16e-09	5	158276610	3656	0.04422	ebi-a-GCST90001392	IgD+ CD38br AC	TRUE	reported	igd	2	1	TRUE	ebi-a-GCST90001392
rs2301101	G	T	G	T	-0.187	-0.0261	0.1097	0.0699348	FALSE	FALSE	FALSE	ebi-a-GCST90018938	5	83420407	0.0565	480742	0.6448	Uveitis || id:ebi-a-GCST90018938	Uveitis	Uveitis || ||	TRUE	igd	2.94e-06	5	83420407	3657	0.03994	ebi-a-GCST90001393	IgD+ CD38dim %B cell	TRUE	reported	igd	2	1	TRUE	ebi-a-GCST90001393
rs329966	G	A	G	A	-0.1265	0.0074	0.5425	0.609218	FALSE	FALSE	FALSE	ebi-a-GCST90018938	19	53070617	0.0293	480742	0.8009	Uveitis || id:ebi-a-GCST90018938	Uveitis	Uveitis || ||	TRUE	igd	2.9e-07	19	53070617	3657	0.02461	ebi-a-GCST90001393	IgD+ CD38dim %B cell	TRUE	reported	igd	2	1	TRUE	ebi-a-GCST90001393
rs34157595	C	T	C	T	0.1327	-0.0878	0.3154	0.341755	FALSE	FALSE	FALSE	ebi-a-GCST90018938	17	49200947	0.0599	480742	0.1427	Uveitis || id:ebi-a-GCST90018938	Uveitis	Uveitis || ||	TRUE	igd	7.23e-07	17	49200947	3657	0.02673	ebi-a-GCST90001393	IgD+ CD38dim %B cell	TRUE	reported	igd	2	1	TRUE	ebi-a-GCST90001393
rs4811007	G	A	G	A	0.1261	0.0264	0.4837	0.513139	FALSE	FALSE	FALSE	ebi-a-GCST90018938	20	48839604	0.0275	480742	0.338	Uveitis || id:ebi-a-GCST90018938	Uveitis	Uveitis || ||	TRUE	igd	3.13e-07	20	48839604	3657	0.02461	ebi-a-GCST90001393	IgD+ CD38dim %B cell	TRUE	reported	igd	2	1	TRUE	ebi-a-GCST90001393
rs546147740	C	T	C	T	0.763	0.312	0.0051	0.0144057	FALSE	FALSE	FALSE	ebi-a-GCST90018938	8	4318676	0.27	480742	0.2479	Uveitis || id:ebi-a-GCST90018938	Uveitis	Uveitis || ||	TRUE	igd	4.75e-06	8	4318676	3657	0.1665	ebi-a-GCST90001393	IgD+ CD38dim %B cell	TRUE	reported	igd	2	1	TRUE	ebi-a-GCST90001393
rs60521331	A	G	A	G	0.1107	0.0486	0.5022	0.445316	FALSE	FALSE	FALSE	ebi-a-GCST90018938	17	8639905	0.0276	480742	0.0784206	Uveitis || id:ebi-a-GCST90018938	Uveitis	Uveitis || ||	TRUE	igd	7.24e-06	17	8639905	3657	0.02463	ebi-a-GCST90001393	IgD+ CD38dim %B cell	TRUE	reported	igd	2	1	TRUE	ebi-a-GCST90001393
rs61912200	A	T	A	T	1.216	0.1587	0.0022	0.0177653	FALSE	TRUE	FALSE	ebi-a-GCST90018938	12	1637126	0.085	480742	0.0619199	Uveitis || id:ebi-a-GCST90018938	Uveitis	Uveitis || ||	TRUE	igd	4.82e-06	12	1637126	3657	0.2655	ebi-a-GCST90001393	IgD+ CD38dim %B cell	TRUE	reported	igd	2	1	TRUE	ebi-a-GCST90001393
rs62488766	G	A	G	A	-0.3635	0.0254	0.0283	0.02555	FALSE	FALSE	FALSE	ebi-a-GCST90018938	8	12518295	0.1052	480742	0.8092	Uveitis || id:ebi-a-GCST90018938	Uveitis	Uveitis || ||	TRUE	igd	6.8e-06	8	12518295	3657	0.08066	ebi-a-GCST90001393	IgD+ CD38dim %B cell	TRUE	reported	igd	2	1	TRUE	ebi-a-GCST90001393
rs6835759	G	A	G	A	0.1189	0.0488	0.4701	0.257497	FALSE	FALSE	FALSE	ebi-a-GCST90018938	4	170328209	0.0306	480742	0.111	Uveitis || id:ebi-a-GCST90018938	Uveitis	Uveitis || ||	TRUE	igd	1.79e-06	4	170328209	3657	0.02486	ebi-a-GCST90001393	IgD+ CD38dim %B cell	TRUE	reported	igd	2	1	TRUE	ebi-a-GCST90001393
rs6998850	G	A	G	A	0.1204	-0.0187	0.3018	0.307026	FALSE	FALSE	FALSE	ebi-a-GCST90018938	8	61848028	0.0302	480742	0.5354	Uveitis || id:ebi-a-GCST90018938	Uveitis	Uveitis || ||	TRUE	igd	7.46e-06	8	61848028	3657	0.02683	ebi-a-GCST90001393	IgD+ CD38dim %B cell	TRUE	reported	igd	2	1	TRUE	ebi-a-GCST90001393
rs73909843	C	T	C	T	0.2092	-0.0052	0.0764	0.0882003	FALSE	FALSE	FALSE	ebi-a-GCST90018938	20	49554764	0.0519	480742	0.9196	Uveitis || id:ebi-a-GCST90018938	Uveitis	Uveitis || ||	TRUE	igd	7.39e-06	20	49554764	3657	0.0466	ebi-a-GCST90001393	IgD+ CD38dim %B cell	TRUE	reported	igd	2	1	TRUE	ebi-a-GCST90001393
rs75766272	T	C	T	C	0.3861	0.0418	0.0201	0.0390864	FALSE	FALSE	FALSE	ebi-a-GCST90018938	1	8009985	0.0579	480742	0.47	Uveitis || id:ebi-a-GCST90018938	Uveitis	Uveitis || ||	TRUE	igd	7.14e-06	1	8009985	3657	0.08587	ebi-a-GCST90001393	IgD+ CD38dim %B cell	TRUE	reported	igd	2	1	TRUE	ebi-a-GCST90001393
rs7595353	C	T	C	T	-0.1211	-0.0131	0.3054	0.232995	FALSE	FALSE	FALSE	ebi-a-GCST90018938	2	229232050	0.0331	480742	0.690799	Uveitis || id:ebi-a-GCST90018938	Uveitis	Uveitis || ||	TRUE	igd	6.02e-06	2	229232050	3657	0.02671	ebi-a-GCST90001393	IgD+ CD38dim %B cell	TRUE	reported	igd	2	1	TRUE	ebi-a-GCST90001393
rs78269238	T	C	T	C	-0.2771	-0.0049	0.0582	0.0267289	FALSE	FALSE	FALSE	ebi-a-GCST90018938	14	65673804	0.0927	480742	0.9578	Uveitis || id:ebi-a-GCST90018938	Uveitis	Uveitis || ||	TRUE	igd	2.34e-07	14	65673804	3657	0.05349	ebi-a-GCST90001393	IgD+ CD38dim %B cell	TRUE	reported	igd	2	1	TRUE	ebi-a-GCST90001393
rs78958229	T	C	T	C	0.2934	0.1337	0.044	0.027765	FALSE	FALSE	FALSE	ebi-a-GCST90018938	21	39363957	0.1306	480742	0.3058	Uveitis || id:ebi-a-GCST90018938	Uveitis	Uveitis || ||	TRUE	igd	7.22e-07	21	39363957	3657	0.0591	ebi-a-GCST90001393	IgD+ CD38dim %B cell	TRUE	reported	igd	2	1	TRUE	ebi-a-GCST90001393
rs9865821	A	C	A	C	0.115	0.024	0.6459	0.43753	FALSE	FALSE	FALSE	ebi-a-GCST90018938	3	7014131	0.0289	480742	0.4049	Uveitis || id:ebi-a-GCST90018938	Uveitis	Uveitis || ||	TRUE	igd	7.16e-06	3	7014131	3657	0.02558	ebi-a-GCST90001393	IgD+ CD38dim %B cell	TRUE	reported	igd	2	1	TRUE	ebi-a-GCST90001393
rs115150472	T	C	T	C	2.534	0.139	4e-04	0.0181836	FALSE	FALSE	FALSE	ebi-a-GCST90018938	5	146138788	0.0914	480742	0.1283	Uveitis || id:ebi-a-GCST90018938	Uveitis	Uveitis || ||	TRUE	igd	9.63e-06	5	146138788	3656	0.5718	ebi-a-GCST90001394	IgD+ CD38dim AC	TRUE	reported	igd	2	1	TRUE	ebi-a-GCST90001394
rs115951641	T	A	T	A	0.2476	0.0232	0.049	0.162785	FALSE	TRUE	FALSE	ebi-a-GCST90018938	6	52336715	0.0859	480742	0.7872	Uveitis || id:ebi-a-GCST90018938	Uveitis	Uveitis || ||	TRUE	igd	9.25e-06	6	52336715	3656	0.05577	ebi-a-GCST90001394	IgD+ CD38dim AC	TRUE	reported	igd	2	1	TRUE	ebi-a-GCST90001394
rs116851238	T	C	T	C	-0.4319	-0.0372	0.0176	0.0128085	FALSE	FALSE	FALSE	ebi-a-GCST90018938	10	33792014	0.166	480742	0.8228	Uveitis || id:ebi-a-GCST90018938	Uveitis	Uveitis || ||	TRUE	igd	1.64e-06	10	33792014	3656	0.08996	ebi-a-GCST90001394	IgD+ CD38dim AC	TRUE	reported	igd	2	1	TRUE	ebi-a-GCST90001394
rs117518951	C	T	C	T	0.2458	0.1371	0.049	0.0642791	FALSE	FALSE	FALSE	ebi-a-GCST90018938	16	55449193	0.0619	480742	0.0268999	Uveitis || id:ebi-a-GCST90018938	Uveitis	Uveitis || ||	TRUE	igd	6.93e-06	16	55449193	3656	0.0546	ebi-a-GCST90001394	IgD+ CD38dim AC	TRUE	reported	igd	2	1	TRUE	ebi-a-GCST90001394
rs12197153	A	G	A	G	2.216	0.004	7e-04	0.0592012	FALSE	FALSE	FALSE	ebi-a-GCST90018938	6	100821460	0.0523	480742	0.9392	Uveitis || id:ebi-a-GCST90018938	Uveitis	Uveitis || ||	TRUE	igd	5.96e-07	6	100821460	3656	0.4431	ebi-a-GCST90001394	IgD+ CD38dim AC	TRUE	reported	igd	2	1	TRUE	ebi-a-GCST90001394
rs12799241	A	G	A	G	0.13	-0.0603	0.2619	0.222228	FALSE	FALSE	FALSE	ebi-a-GCST90018938	11	119980729	0.0358	480742	0.0921298	Uveitis || id:ebi-a-GCST90018938	Uveitis	Uveitis || ||	TRUE	igd	1.99e-06	11	119980729	3656	0.0273	ebi-a-GCST90001394	IgD+ CD38dim AC	TRUE	reported	igd	2	1	TRUE	ebi-a-GCST90001394
rs12906621	A	G	A	G	0.1764	-0.0424	0.1091	0.106746	FALSE	FALSE	FALSE	ebi-a-GCST90018938	15	37177413	0.0479	480742	0.376	Uveitis || id:ebi-a-GCST90018938	Uveitis	Uveitis || ||	TRUE	igd	3.91e-06	15	37177413	3656	0.03817	ebi-a-GCST90001394	IgD+ CD38dim AC	TRUE	reported	igd	2	1	TRUE	ebi-a-GCST90001394
rs139801247	C	T	C	T	0.3801	0.06	0.0208	0.0297509	FALSE	FALSE	FALSE	ebi-a-GCST90018938	9	138747854	0.0768	480742	0.4341	Uveitis || id:ebi-a-GCST90018938	Uveitis	Uveitis || ||	TRUE	igd	5.63e-06	9	138747854	3656	0.0836	ebi-a-GCST90001394	IgD+ CD38dim AC	TRUE	reported	igd	2	1	TRUE	ebi-a-GCST90001394
rs141880653	T	C	T	C	1.849	0.0631	0.001	0.0115341	FALSE	FALSE	FALSE	ebi-a-GCST90018938	5	166970737	0.1797	480742	0.725401	Uveitis || id:ebi-a-GCST90018938	Uveitis	Uveitis || ||	TRUE	igd	3.49e-06	5	166970737	3656	0.3979	ebi-a-GCST90001394	IgD+ CD38dim AC	TRUE	reported	igd	2	1	TRUE	ebi-a-GCST90001394
rs143176410	C	G	C	G	1.912	-0.0279	0.001	0.0133788	FALSE	TRUE	FALSE	ebi-a-GCST90018938	16	84305239	0.1517	480742	0.8541	Uveitis || id:ebi-a-GCST90018938	Uveitis	Uveitis || ||	TRUE	igd	1.19e-06	16	84305239	3656	0.3929	ebi-a-GCST90001394	IgD+ CD38dim AC	TRUE	reported	igd	2	1	TRUE	ebi-a-GCST90001394
rs143397127	C	T	C	T	-0.4549	-0.6156	0.0157	0.001124	FALSE	FALSE	FALSE	ebi-a-GCST90018938	7	12847391	0.5038	480742	0.2217	Uveitis || id:ebi-a-GCST90018938	Uveitis	Uveitis || ||	TRUE	igd	2.38e-06	7	12847391	3656	0.09626	ebi-a-GCST90001394	IgD+ CD38dim AC	TRUE	reported	igd	2	1	TRUE	ebi-a-GCST90001394
rs147207149	G	A	G	A	0.6732	-0.0969	0.0075	0.0237654	FALSE	FALSE	FALSE	ebi-a-GCST90018938	5	128786753	0.1031	480742	0.3475	Uveitis || id:ebi-a-GCST90018938	Uveitis	Uveitis || ||	TRUE	igd	1.78e-06	5	128786753	3656	0.1407	ebi-a-GCST90001394	IgD+ CD38dim AC	TRUE	reported	igd	2	1	TRUE	ebi-a-GCST90001394
rs150663332	T	C	T	C	-0.1942	0.0143	0.084	0.0779214	FALSE	FALSE	FALSE	ebi-a-GCST90018938	8	2044843	0.0494	480742	0.771999	Uveitis || id:ebi-a-GCST90018938	Uveitis	Uveitis || ||	TRUE	igd	5.88e-06	8	2044843	3656	0.0428	ebi-a-GCST90001394	IgD+ CD38dim AC	TRUE	reported	igd	2	1	TRUE	ebi-a-GCST90001394
rs1510970	A	G	A	G	-0.1966	0.0054	0.087	0.108623	FALSE	FALSE	FALSE	ebi-a-GCST90018938	5	118216738	0.0388	480742	0.8892	Uveitis || id:ebi-a-GCST90018938	Uveitis	Uveitis || ||	TRUE	igd	3.57e-06	5	118216738	3656	0.04234	ebi-a-GCST90001394	IgD+ CD38dim AC	TRUE	reported	igd	2	1	TRUE	ebi-a-GCST90001394
rs17056318	C	T	C	T	-0.2225	-0.0406	0.081	0.0617057	FALSE	FALSE	FALSE	ebi-a-GCST90018938	5	158285953	0.0581	480742	0.484299	Uveitis || id:ebi-a-GCST90018938	Uveitis	Uveitis || ||	TRUE	igd	5.37e-07	5	158285953	3656	0.04431	ebi-a-GCST90001394	IgD+ CD38dim AC	TRUE	reported	igd	2	1	TRUE	ebi-a-GCST90001394
rs190448231	G	T	G	T	0.327	0.1378	0.028	0.0162765	FALSE	FALSE	FALSE	ebi-a-GCST90018938	7	87868543	0.1384	480742	0.3196	Uveitis || id:ebi-a-GCST90018938	Uveitis	Uveitis || ||	TRUE	igd	8.89e-06	7	87868543	3656	0.07351	ebi-a-GCST90001394	IgD+ CD38dim AC	TRUE	reported	igd	2	1	TRUE	ebi-a-GCST90001394
rs2395904	G	T	G	T	-0.1253	-0.0066	0.2657	0.312527	FALSE	FALSE	FALSE	ebi-a-GCST90018938	8	130617819	0.031	480742	0.8311	Uveitis || id:ebi-a-GCST90018938	Uveitis	Uveitis || ||	TRUE	igd	3.03e-06	8	130617819	3656	0.0268	ebi-a-GCST90001394	IgD+ CD38dim AC	TRUE	reported	igd	2	1	TRUE	ebi-a-GCST90001394
rs283340	C	T	C	T	0.1175	-0.0127	0.5621	0.542164	FALSE	FALSE	FALSE	ebi-a-GCST90018938	8	70193536	0.0279	480742	0.6486	Uveitis || id:ebi-a-GCST90018938	Uveitis	Uveitis || ||	TRUE	igd	1.13e-06	8	70193536	3656	0.02409	ebi-a-GCST90001394	IgD+ CD38dim AC	TRUE	reported	igd	2	1	TRUE	ebi-a-GCST90001394
rs34764986	C	T	C	T	-0.2175	0.0601	0.0699	0.0294086	FALSE	FALSE	FALSE	ebi-a-GCST90018938	20	59926554	0.084	480742	0.4739	Uveitis || id:ebi-a-GCST90018938	Uveitis	Uveitis || ||	TRUE	igd	3.31e-06	20	59926554	3656	0.04671	ebi-a-GCST90001394	IgD+ CD38dim AC	TRUE	reported	igd	2	1	TRUE	ebi-a-GCST90001394
rs4792571	T	G	T	G	0.1093	0.0124	0.4699	0.493448	FALSE	FALSE	FALSE	ebi-a-GCST90018938	17	14931234	0.0278	480742	0.6556	Uveitis || id:ebi-a-GCST90018938	Uveitis	Uveitis || ||	TRUE	igd	4.42e-06	17	14931234	3656	0.02377	ebi-a-GCST90001394	IgD+ CD38dim AC	TRUE	reported	igd	2	1	TRUE	ebi-a-GCST90001394
rs655580	A	G	A	G	0.1183	0.0021	0.4571	0.370429	FALSE	FALSE	FALSE	ebi-a-GCST90018938	19	53039110	0.0293	480742	0.9422	Uveitis || id:ebi-a-GCST90018938	Uveitis	Uveitis || ||	TRUE	igd	7.7e-07	19	53039110	3656	0.0239	ebi-a-GCST90001394	IgD+ CD38dim AC	TRUE	reported	igd	2	1	TRUE	ebi-a-GCST90001394
rs72691696	T	C	T	C	1.476	0.0189	0.0014	0.0217693	FALSE	FALSE	FALSE	ebi-a-GCST90018938	1	166598682	0.0799	480742	0.8128	Uveitis || id:ebi-a-GCST90018938	Uveitis	Uveitis || ||	TRUE	igd	9.05e-06	1	166598682	3656	0.332	ebi-a-GCST90001394	IgD+ CD38dim AC	TRUE	reported	igd	2	1	TRUE	ebi-a-GCST90001394
rs75474045	A	G	A	G	0.5528	-0.0488	0.0126	0.02192	FALSE	FALSE	FALSE	ebi-a-GCST90018938	13	72428296	0.1133	480742	0.666699	Uveitis || id:ebi-a-GCST90018938	Uveitis	Uveitis || ||	TRUE	igd	2.09e-07	13	72428296	3656	0.1063	ebi-a-GCST90001394	IgD+ CD38dim AC	TRUE	reported	igd	2	1	TRUE	ebi-a-GCST90001394
rs7690529	G	A	G	A	0.5256	0.0441	0.0115	0.00746324	FALSE	FALSE	FALSE	ebi-a-GCST90018938	4	91412392	0.1861	480742	0.8127	Uveitis || id:ebi-a-GCST90018938	Uveitis	Uveitis || ||	TRUE	igd	7.72e-06	4	91412392	3656	0.1173	ebi-a-GCST90001394	IgD+ CD38dim AC	TRUE	reported	igd	2	1	TRUE	ebi-a-GCST90001394
rs8076302	T	C	T	C	-0.1385	-0.0039	0.185	0.243682	FALSE	FALSE	FALSE	ebi-a-GCST90018938	17	79265701	0.0332	480742	0.9071	Uveitis || id:ebi-a-GCST90018938	Uveitis	Uveitis || ||	TRUE	igd	6.01e-06	17	79265701	3656	0.03056	ebi-a-GCST90001394	IgD+ CD38dim AC	TRUE	reported	igd	2	1	TRUE	ebi-a-GCST90001394
rs10111625	G	A	G	A	-0.1169	0.0237	0.5384	0.796074	FALSE	FALSE	FALSE	ebi-a-GCST90018938	8	79595404	0.0318	480742	0.4557	Uveitis || id:ebi-a-GCST90018938	Uveitis	Uveitis || ||	TRUE	igd	7.72e-06	8	79595404	3657	0.02611	ebi-a-GCST90001395	IgD+ CD38- %B cell	TRUE	reported	igd	2	1	TRUE	ebi-a-GCST90001395
rs10254361	T	G	T	G	0.1333	-0.0244	0.2404	0.194507	FALSE	FALSE	FALSE	ebi-a-GCST90018938	7	119564205	0.0315	480742	0.4394	Uveitis || id:ebi-a-GCST90018938	Uveitis	Uveitis || ||	TRUE	igd	4.4e-06	7	119564205	3657	0.02899	ebi-a-GCST90001395	IgD+ CD38- %B cell	TRUE	reported	igd	2	1	TRUE	ebi-a-GCST90001395
rs10444793	A	G	A	G	-0.4608	-0.1032	0.018	0.0369015	FALSE	FALSE	FALSE	ebi-a-GCST90018938	15	44517689	0.0959	480742	0.2817	Uveitis || id:ebi-a-GCST90018938	Uveitis	Uveitis || ||	TRUE	igd	4.35e-07	15	44517689	3657	0.09102	ebi-a-GCST90001395	IgD+ CD38- %B cell	TRUE	reported	igd	2	1	TRUE	ebi-a-GCST90001395
rs113398446	C	A	C	A	0.1793	0.0668	0.1687	0.21079	FALSE	FALSE	FALSE	ebi-a-GCST90018938	6	161871755	0.0375	480742	0.0745092	Uveitis || id:ebi-a-GCST90018938	Uveitis	Uveitis || ||	TRUE	igd	3.91e-08	6	161871755	3657	0.03256	ebi-a-GCST90001395	IgD+ CD38- %B cell	TRUE	reported	igd	2	1	TRUE	ebi-a-GCST90001395
rs115802369	G	A	G	A	-0.4129	0.2332	0.0175	0.00843593	FALSE	FALSE	FALSE	ebi-a-GCST90018938	6	5380890	0.234	480742	0.3189	Uveitis || id:ebi-a-GCST90018938	Uveitis	Uveitis || ||	TRUE	igd	7.76e-06	6	5380890	3657	0.0922	ebi-a-GCST90001395	IgD+ CD38- %B cell	TRUE	reported	igd	2	1	TRUE	ebi-a-GCST90001395
rs12122084	A	G	A	G	-0.1408	-0.016	0.1916	0.127475	FALSE	FALSE	FALSE	ebi-a-GCST90018938	1	111914431	0.0811	480742	0.8433	Uveitis || id:ebi-a-GCST90018938	Uveitis	Uveitis || ||	TRUE	igd	5.94e-06	1	111914431	3657	0.03104	ebi-a-GCST90001395	IgD+ CD38- %B cell	TRUE	reported	igd	2	1	TRUE	ebi-a-GCST90001395
rs147135384	C	T	C	T	-2.756	0.1886	4e-04	0.0150602	FALSE	FALSE	FALSE	ebi-a-GCST90018938	15	40195637	0.0872	480742	0.0305302	Uveitis || id:ebi-a-GCST90018938	Uveitis	Uveitis || ||	TRUE	igd	8.78e-06	15	40195637	3657	0.6192	ebi-a-GCST90001395	IgD+ CD38- %B cell	TRUE	reported	igd	2	1	TRUE	ebi-a-GCST90001395
rs148952274	T	C	T	C	-2.911	0.0481	4e-04	0.00844366	FALSE	FALSE	FALSE	ebi-a-GCST90018938	9	37982527	0.1299	480742	0.710901	Uveitis || id:ebi-a-GCST90018938	Uveitis	Uveitis || ||	TRUE	igd	7.01e-06	9	37982527	3657	0.6469	ebi-a-GCST90001395	IgD+ CD38- %B cell	TRUE	reported	igd	2	1	TRUE	ebi-a-GCST90001395
rs1512044	A	G	A	G	0.202	0.0621	0.1084	0.0738979	FALSE	FALSE	FALSE	ebi-a-GCST90018938	3	188624425	0.0571	480742	0.2763	Uveitis || id:ebi-a-GCST90018938	Uveitis	Uveitis || ||	TRUE	igd	2.07e-07	3	188624425	3657	0.03882	ebi-a-GCST90001395	IgD+ CD38- %B cell	TRUE	reported	igd	2	1	TRUE	ebi-a-GCST90001395
rs181771926	A	G	A	G	-0.5276	-0.1666	0.0126	0.0111921	FALSE	FALSE	FALSE	ebi-a-GCST90018938	16	52294553	0.1464	480742	0.2551	Uveitis || id:ebi-a-GCST90018938	Uveitis	Uveitis || ||	TRUE	igd	1.73e-06	16	52294553	3657	0.1101	ebi-a-GCST90001395	IgD+ CD38- %B cell	TRUE	reported	igd	2	1	TRUE	ebi-a-GCST90001395
rs1959342	T	A	T	A	0.112	-0.0354	0.3589	0.233944	FALSE	TRUE	FALSE	ebi-a-GCST90018938	14	20673865	0.0305	480742	0.2457	Uveitis || id:ebi-a-GCST90018938	Uveitis	Uveitis || ||	TRUE	igd	9.81e-06	14	20673865	3657	0.02529	ebi-a-GCST90001395	IgD+ CD38- %B cell	TRUE	reported	igd	2	1	TRUE	ebi-a-GCST90001395
rs2251199	G	A	G	A	0.1168	-6e-04	0.628	0.667769	FALSE	FALSE	FALSE	ebi-a-GCST90018938	8	14671281	0.029	480742	0.9837	Uveitis || id:ebi-a-GCST90018938	Uveitis	Uveitis || ||	TRUE	igd	5.74e-06	8	14671281	3657	0.02572	ebi-a-GCST90001395	IgD+ CD38- %B cell	TRUE	reported	igd	2	1	TRUE	ebi-a-GCST90001395
rs2621369	T	C	T	C	0.1498	-0.011	0.2901	0.305157	FALSE	FALSE	FALSE	ebi-a-GCST90018938	6	32768285	0.0619	480742	0.8595	Uveitis || id:ebi-a-GCST90018938	Uveitis	Uveitis || ||	TRUE	igd	2.13e-06	6	32768285	3657	0.03155	ebi-a-GCST90001395	IgD+ CD38- %B cell	TRUE	reported	igd	2	1	TRUE	ebi-a-GCST90001395
rs329966	G	A	G	A	0.1246	0.0074	0.5425	0.609218	FALSE	FALSE	FALSE	ebi-a-GCST90018938	19	53070617	0.0293	480742	0.8009	Uveitis || id:ebi-a-GCST90018938	Uveitis	Uveitis || ||	TRUE	igd	3.63e-07	19	53070617	3657	0.02445	ebi-a-GCST90001395	IgD+ CD38- %B cell	TRUE	reported	igd	2	1	TRUE	ebi-a-GCST90001395
rs34843244	T	A	T	A	0.308	-0.1978	0.033	0.0201004	FALSE	TRUE	FALSE	ebi-a-GCST90018938	5	90267368	0.1121	480742	0.0778198	Uveitis || id:ebi-a-GCST90018938	Uveitis	Uveitis || ||	TRUE	igd	6.81e-06	5	90267368	3657	0.06835	ebi-a-GCST90001395	IgD+ CD38- %B cell	TRUE	reported	igd	2	1	TRUE	ebi-a-GCST90001395
rs35050775	T	G	T	G	0.3463	0.1439	0.0268	0.0080573	FALSE	FALSE	FALSE	ebi-a-GCST90018938	20	8003880	0.1463	480742	0.3255	Uveitis || id:ebi-a-GCST90018938	Uveitis	Uveitis || ||	TRUE	igd	7.54e-06	20	8003880	3657	0.07724	ebi-a-GCST90001395	IgD+ CD38- %B cell	TRUE	reported	igd	2	1	TRUE	ebi-a-GCST90001395
rs62502412	T	A	T	A	0.1209	0.0026	0.2759	0.316321	FALSE	TRUE	FALSE	ebi-a-GCST90018938	8	28265475	0.0306	480742	0.9331	Uveitis || id:ebi-a-GCST90018938	Uveitis	Uveitis || ||	TRUE	igd	8.58e-06	8	28265475	3657	0.02712	ebi-a-GCST90001395	IgD+ CD38- %B cell	TRUE	reported	igd	2	1	TRUE	ebi-a-GCST90001395
rs7012048	C	T	C	T	0.1407	0.0271	0.1874	0.169591	FALSE	FALSE	FALSE	ebi-a-GCST90018938	8	29631839	0.0379	480742	0.4749	Uveitis || id:ebi-a-GCST90018938	Uveitis	Uveitis || ||	TRUE	igd	6.25e-06	8	29631839	3657	0.0311	ebi-a-GCST90001395	IgD+ CD38- %B cell	TRUE	reported	igd	2	1	TRUE	ebi-a-GCST90001395
rs73909843	C	T	C	T	-0.2138	-0.0052	0.0764	0.0882003	FALSE	FALSE	FALSE	ebi-a-GCST90018938	20	49554764	0.0519	480742	0.9196	Uveitis || id:ebi-a-GCST90018938	Uveitis	Uveitis || ||	TRUE	igd	4.01e-06	20	49554764	3657	0.04629	ebi-a-GCST90001395	IgD+ CD38- %B cell	TRUE	reported	igd	2	1	TRUE	ebi-a-GCST90001395
rs76376526	T	C	T	C	0.4948	-0.0442	0.0133	0.0177186	FALSE	FALSE	FALSE	ebi-a-GCST90018938	4	109408667	0.2394	480742	0.8534	Uveitis || id:ebi-a-GCST90018938	Uveitis	Uveitis || ||	TRUE	igd	7.21e-06	4	109408667	3657	0.1101	ebi-a-GCST90001395	IgD+ CD38- %B cell	TRUE	reported	igd	2	1	TRUE	ebi-a-GCST90001395
rs77762131	C	G	C	G	0.3388	0.1901	0.045	0.0163594	FALSE	TRUE	FALSE	ebi-a-GCST90018938	14	96205838	0.1464	480742	0.1944	Uveitis || id:ebi-a-GCST90018938	Uveitis	Uveitis || ||	TRUE	igd	4.1e-09	14	96205838	3657	0.05748	ebi-a-GCST90001395	IgD+ CD38- %B cell	TRUE	reported	igd	2	1	TRUE	ebi-a-GCST90001395
rs78009119	G	T	G	T	-0.4914	0.0406	0.0137	0.0101175	FALSE	FALSE	FALSE	ebi-a-GCST90018938	5	136421498	0.2146	480742	0.8501	Uveitis || id:ebi-a-GCST90018938	Uveitis	Uveitis || ||	TRUE	igd	3.88e-06	5	136421498	3657	0.1063	ebi-a-GCST90001395	IgD+ CD38- %B cell	TRUE	reported	igd	2	1	TRUE	ebi-a-GCST90001395
rs79870102	G	A	G	A	0.9733	-0.0388	0.0033	0.016779	FALSE	FALSE	FALSE	ebi-a-GCST90018938	12	66341509	0.1136	480742	0.7329	Uveitis || id:ebi-a-GCST90018938	Uveitis	Uveitis || ||	TRUE	igd	6.84e-06	12	66341509	3657	0.216	ebi-a-GCST90001395	IgD+ CD38- %B cell	TRUE	reported	igd	2	1	TRUE	ebi-a-GCST90001395
rs80032720	A	G	A	G	0.2539	-0.3725	0.0734	0.0445386	FALSE	FALSE	FALSE	ebi-a-GCST90018938	6	32384933	0.1402	480742	0.007873	Uveitis || id:ebi-a-GCST90018938	Uveitis	Uveitis || ||	TRUE	igd	3.09e-06	6	32384933	3657	0.05434	ebi-a-GCST90001395	IgD+ CD38- %B cell	TRUE	reported	igd	2	1	TRUE	ebi-a-GCST90001395
rs10444793	A	G	A	G	-0.4107	-0.1032	0.0181	0.0369015	FALSE	FALSE	FALSE	ebi-a-GCST90018938	15	44517689	0.0959	480742	0.2817	Uveitis || id:ebi-a-GCST90018938	Uveitis	Uveitis || ||	TRUE	igd	8.84e-06	15	44517689	3656	0.09229	ebi-a-GCST90001396	IgD+ CD38- AC	TRUE	reported	igd	2	1	TRUE	ebi-a-GCST90001396
rs10493766	G	A	G	A	-0.1336	0.0018	0.233	0.306697	FALSE	FALSE	FALSE	ebi-a-GCST90018938	1	85945660	0.0303	480742	0.9528	Uveitis || id:ebi-a-GCST90018938	Uveitis	Uveitis || ||	TRUE	igd	5.43e-06	1	85945660	3656	0.02933	ebi-a-GCST90001396	IgD+ CD38- AC	TRUE	reported	igd	2	1	TRUE	ebi-a-GCST90001396
rs10866982	A	G	A	G	-0.1114	0.03	0.4751	0.465817	FALSE	FALSE	FALSE	ebi-a-GCST90018938	8	5127400	0.0279	480742	0.2818	Uveitis || id:ebi-a-GCST90018938	Uveitis	Uveitis || ||	TRUE	igd	6.49e-06	8	5127400	3656	0.02467	ebi-a-GCST90001396	IgD+ CD38- AC	TRUE	reported	igd	2	1	TRUE	ebi-a-GCST90001396
rs1158784	T	A	T	A	0.174	-0.1262	0.1554	0.277679	FALSE	TRUE	FALSE	ebi-a-GCST90018938	6	32758761	0.035	480742	0.000314101	Uveitis || id:ebi-a-GCST90018938	Uveitis	Uveitis || ||	TRUE	igd	4.88e-06	6	32758761	3656	0.03801	ebi-a-GCST90001396	IgD+ CD38- AC	TRUE	reported	igd	2	1	TRUE	ebi-a-GCST90001396
rs12216018	T	C	T	C	-0.1686	0.0111	0.1415	0.177431	FALSE	FALSE	FALSE	ebi-a-GCST90018938	6	130514590	0.0347	480742	0.749601	Uveitis || id:ebi-a-GCST90018938	Uveitis	Uveitis || ||	TRUE	igd	2.99e-06	6	130514590	3656	0.03603	ebi-a-GCST90001396	IgD+ CD38- AC	TRUE	reported	igd	2	1	TRUE	ebi-a-GCST90001396
rs12763172	C	T	C	T	0.1258	-0.0101	0.7213	0.542121	FALSE	FALSE	FALSE	ebi-a-GCST90018938	10	85447519	0.0278	480742	0.716401	Uveitis || id:ebi-a-GCST90018938	Uveitis	Uveitis || ||	TRUE	igd	6.38e-06	10	85447519	3656	0.02784	ebi-a-GCST90001396	IgD+ CD38- AC	TRUE	reported	igd	2	1	TRUE	ebi-a-GCST90001396
rs12874404	G	A	G	A	0.1363	-0.0337	0.3256	0.0481691	FALSE	FALSE	FALSE	ebi-a-GCST90018938	13	108993494	0.0743	480742	0.649901	Uveitis || id:ebi-a-GCST90018938	Uveitis	Uveitis || ||	TRUE	igd	3.42e-07	13	108993494	3656	0.02669	ebi-a-GCST90001396	IgD+ CD38- AC	TRUE	reported	igd	2	1	TRUE	ebi-a-GCST90001396
rs144625305	T	C	T	C	0.6074	-0.0944	0.0086	0.0119078	FALSE	FALSE	FALSE	ebi-a-GCST90018938	7	7871676	0.1261	480742	0.454099	Uveitis || id:ebi-a-GCST90018938	Uveitis	Uveitis || ||	TRUE	igd	8.7e-06	7	7871676	3656	0.1364	ebi-a-GCST90001396	IgD+ CD38- AC	TRUE	reported	igd	2	1	TRUE	ebi-a-GCST90001396
rs146127735	A	G	A	G	0.3025	0.1417	0.0383	0.024168	FALSE	FALSE	FALSE	ebi-a-GCST90018938	5	502938	0.2118	480742	0.5034	Uveitis || id:ebi-a-GCST90018938	Uveitis	Uveitis || ||	TRUE	igd	2.59e-06	5	502938	3656	0.06424	ebi-a-GCST90001396	IgD+ CD38- AC	TRUE	reported	igd	2	1	TRUE	ebi-a-GCST90001396
rs146687492	T	G	T	G	-0.3372	-0.0916	0.0291	0.0230296	FALSE	FALSE	FALSE	ebi-a-GCST90018938	11	125619694	0.0693	480742	0.1863	Uveitis || id:ebi-a-GCST90018938	Uveitis	Uveitis || ||	TRUE	igd	4.77e-06	11	125619694	3656	0.07361	ebi-a-GCST90001396	IgD+ CD38- AC	TRUE	reported	igd	2	1	TRUE	ebi-a-GCST90001396
rs149701635	G	C	G	C	-0.3526	-0.125	0.0263	0.0196204	FALSE	TRUE	FALSE	ebi-a-GCST90018938	3	44741083	0.1396	480742	0.3704	Uveitis || id:ebi-a-GCST90018938	Uveitis	Uveitis || ||	TRUE	igd	5.85e-06	3	44741083	3656	0.07768	ebi-a-GCST90001396	IgD+ CD38- AC	TRUE	reported	igd	2	1	TRUE	ebi-a-GCST90001396
rs1529727	G	T	G	T	0.1176	-0.0211	0.5581	0.612409	FALSE	FALSE	FALSE	ebi-a-GCST90018938	19	11164067	0.0279	480742	0.4499	Uveitis || id:ebi-a-GCST90018938	Uveitis	Uveitis || ||	TRUE	igd	3.21e-06	19	11164067	3656	0.02521	ebi-a-GCST90001396	IgD+ CD38- AC	TRUE	reported	igd	2	1	TRUE	ebi-a-GCST90001396
rs62235484	A	G	A	G	0.4628	-0.069	0.0175	0.0952056	FALSE	FALSE	FALSE	ebi-a-GCST90018938	21	41083050	0.0599	480742	0.2499	Uveitis || id:ebi-a-GCST90018938	Uveitis	Uveitis || ||	TRUE	igd	8.58e-07	21	41083050	3656	0.09388	ebi-a-GCST90001396	IgD+ CD38- AC	TRUE	reported	igd	2	1	TRUE	ebi-a-GCST90001396
rs71615254	C	A	C	A	-0.278	0.0268	0.0406	0.0931845	FALSE	FALSE	FALSE	ebi-a-GCST90018938	4	178658413	0.0505	480742	0.5962	Uveitis || id:ebi-a-GCST90018938	Uveitis	Uveitis || ||	TRUE	igd	8.09e-06	4	178658413	3656	0.0622	ebi-a-GCST90001396	IgD+ CD38- AC	TRUE	reported	igd	2	1	TRUE	ebi-a-GCST90001396
rs77762131	C	G	C	G	0.3229	0.1901	0.045	0.0163594	FALSE	TRUE	FALSE	ebi-a-GCST90018938	14	96205838	0.1464	480742	0.1944	Uveitis || id:ebi-a-GCST90018938	Uveitis	Uveitis || ||	TRUE	igd	2.85e-08	14	96205838	3656	0.05806	ebi-a-GCST90001396	IgD+ CD38- AC	TRUE	reported	igd	2	1	TRUE	ebi-a-GCST90001396
rs7809268	C	T	C	T	-0.2247	-0.0162	0.0687	0.180215	FALSE	FALSE	FALSE	ebi-a-GCST90018938	7	96302607	0.0341	480742	0.6336	Uveitis || id:ebi-a-GCST90018938	Uveitis	Uveitis || ||	TRUE	igd	5.07e-06	7	96302607	3656	0.04918	ebi-a-GCST90001396	IgD+ CD38- AC	TRUE	reported	igd	2	1	TRUE	ebi-a-GCST90001396
rs7909504	A	G	A	G	-0.165	0.0263	0.1358	0.260659	FALSE	FALSE	FALSE	ebi-a-GCST90018938	10	32174610	0.033	480742	0.4257	Uveitis || id:ebi-a-GCST90018938	Uveitis	Uveitis || ||	TRUE	igd	8.79e-06	10	32174610	3656	0.03707	ebi-a-GCST90001396	IgD+ CD38- AC	TRUE	reported	igd	2	1	TRUE	ebi-a-GCST90001396
rs79207264	A	G	A	G	0.1854	-0.0455	0.1184	0.0966556	FALSE	FALSE	FALSE	ebi-a-GCST90018938	3	96406408	0.0615	480742	0.4601	Uveitis || id:ebi-a-GCST90018938	Uveitis	Uveitis || ||	TRUE	igd	2.74e-06	3	96406408	3656	0.03946	ebi-a-GCST90001396	IgD+ CD38- AC	TRUE	reported	igd	2	1	TRUE	ebi-a-GCST90001396
rs116525939	C	T	C	T	0.9467	0.2053	0.0036	0.0064215	FALSE	FALSE	FALSE	ebi-a-GCST90018938	5	97611924	0.3955	480742	0.6037	Uveitis || id:ebi-a-GCST90018938	Uveitis	Uveitis || ||	TRUE	igd	5.23e-06	5	97611924	3657	0.2075	ebi-a-GCST90001397	Unsw mem %B cell	TRUE	reported	igd	2	1	TRUE	ebi-a-GCST90001397
rs117004076	G	A	G	A	0.4523	-0.2137	0.0146	0.0245768	FALSE	FALSE	FALSE	ebi-a-GCST90018938	14	97702226	0.085	480742	0.01193	Uveitis || id:ebi-a-GCST90018938	Uveitis	Uveitis || ||	TRUE	igd	9.53e-06	14	97702226	3657	0.102	ebi-a-GCST90001397	Unsw mem %B cell	TRUE	reported	igd	2	1	TRUE	ebi-a-GCST90001397
rs11779181	T	C	T	C	-0.1402	0.0545	0.4003	0.398268	FALSE	FALSE	FALSE	ebi-a-GCST90018938	8	9063027	0.03	480742	0.0696001	Uveitis || id:ebi-a-GCST90018938	Uveitis	Uveitis || ||	TRUE	igd	8.41e-06	8	9063027	3657	0.03143	ebi-a-GCST90001397	Unsw mem %B cell	TRUE	reported	igd	2	1	TRUE	ebi-a-GCST90001397
rs12380223	A	T	A	T	-0.5815	-0.0379	0.0096	0.0236017	FALSE	TRUE	FALSE	ebi-a-GCST90018938	9	7639660	0.097	480742	0.6957	Uveitis || id:ebi-a-GCST90018938	Uveitis	Uveitis || ||	TRUE	igd	5.76e-06	9	7639660	3657	0.128	ebi-a-GCST90001397	Unsw mem %B cell	TRUE	reported	igd	2	1	TRUE	ebi-a-GCST90001397
rs12539793	T	C	T	C	-0.5404	0.0253	0.0115	0.0885557	FALSE	FALSE	FALSE	ebi-a-GCST90018938	7	25971860	0.0537	480742	0.6382	Uveitis || id:ebi-a-GCST90018938	Uveitis	Uveitis || ||	TRUE	igd	2.47e-06	7	25971860	3657	0.1145	ebi-a-GCST90001397	Unsw mem %B cell	TRUE	reported	igd	2	1	TRUE	ebi-a-GCST90001397
rs138380722	A	G	A	G	-1.906	-0.0239	7e-04	0.0189547	FALSE	FALSE	FALSE	ebi-a-GCST90018938	20	56790125	0.0987	480742	0.8085	Uveitis || id:ebi-a-GCST90018938	Uveitis	Uveitis || ||	TRUE	igd	4.94e-06	20	56790125	3657	0.4167	ebi-a-GCST90001397	Unsw mem %B cell	TRUE	reported	igd	2	1	TRUE	ebi-a-GCST90001397
rs143553941	C	G	C	G	0.5187	-0.212	0.013	0.0250618	FALSE	TRUE	FALSE	ebi-a-GCST90018938	12	109368119	0.1086	480742	0.0509894	Uveitis || id:ebi-a-GCST90018938	Uveitis	Uveitis || ||	TRUE	igd	2.09e-06	12	109368119	3657	0.1092	ebi-a-GCST90001397	Unsw mem %B cell	TRUE	reported	igd	2	1	TRUE	ebi-a-GCST90001397
rs143666202	A	G	A	G	0.2759	0.011	0.0503	0.0859948	FALSE	FALSE	FALSE	ebi-a-GCST90018938	14	77579227	0.044	480742	0.8032	Uveitis || id:ebi-a-GCST90018938	Uveitis	Uveitis || ||	TRUE	igd	1.96e-06	14	77579227	3657	0.0579	ebi-a-GCST90001397	Unsw mem %B cell	TRUE	reported	igd	2	1	TRUE	ebi-a-GCST90001397
rs146430312	T	G	T	G	1.017	0.0304	0.0027	0.0443646	FALSE	FALSE	FALSE	ebi-a-GCST90018938	1	236060214	0.0596	480742	0.6102	Uveitis || id:ebi-a-GCST90018938	Uveitis	Uveitis || ||	TRUE	igd	4.87e-06	1	236060214	3657	0.2222	ebi-a-GCST90001397	Unsw mem %B cell	TRUE	reported	igd	2	1	TRUE	ebi-a-GCST90001397
rs146720368	T	C	T	C	0.852	-0.0013	0.0042	0.0344949	FALSE	FALSE	FALSE	ebi-a-GCST90018938	22	32003463	0.0633	480742	0.9842	Uveitis || id:ebi-a-GCST90018938	Uveitis	Uveitis || ||	TRUE	igd	9.66e-06	22	32003463	3657	0.1923	ebi-a-GCST90001397	Unsw mem %B cell	TRUE	reported	igd	2	1	TRUE	ebi-a-GCST90001397
rs150839591	G	T	G	T	0.2459	0.1606	0.0552	0.0182803	FALSE	FALSE	FALSE	ebi-a-GCST90018938	17	260039	0.1621	480742	0.3216	Uveitis || id:ebi-a-GCST90018938	Uveitis	Uveitis || ||	TRUE	igd	5.34e-06	17	260039	3657	0.05396	ebi-a-GCST90001397	Unsw mem %B cell	TRUE	reported	igd	2	1	TRUE	ebi-a-GCST90001397
rs1596383	A	G	A	G	0.1208	0.0262	0.6259	0.563105	FALSE	FALSE	FALSE	ebi-a-GCST90018938	18	7993103	0.0285	480742	0.3574	Uveitis || id:ebi-a-GCST90018938	Uveitis	Uveitis || ||	TRUE	igd	3.06e-06	18	7993103	3657	0.02585	ebi-a-GCST90001397	Unsw mem %B cell	TRUE	reported	igd	2	1	TRUE	ebi-a-GCST90001397
rs1679013	T	C	T	C	-0.1252	0.0211	0.5945	0.543461	FALSE	FALSE	FALSE	ebi-a-GCST90018938	9	22206987	0.0285	480742	0.4599	Uveitis || id:ebi-a-GCST90018938	Uveitis	Uveitis || ||	TRUE	igd	9.97e-07	9	22206987	3657	0.02555	ebi-a-GCST90001397	Unsw mem %B cell	TRUE	reported	igd	2	1	TRUE	ebi-a-GCST90001397
rs17006489	G	A	G	A	-0.1728	0.0211	0.1354	0.105289	FALSE	FALSE	FALSE	ebi-a-GCST90018938	2	28304630	0.0433	480742	0.626599	Uveitis || id:ebi-a-GCST90018938	Uveitis	Uveitis || ||	TRUE	igd	4.98e-06	2	28304630	3657	0.03779	ebi-a-GCST90001397	Unsw mem %B cell	TRUE	reported	igd	2	1	TRUE	ebi-a-GCST90001397
rs183471524	G	A	G	A	-0.1978	-0.0034	0.0905	0.0368846	FALSE	FALSE	FALSE	ebi-a-GCST90018938	4	27108645	0.0767	480742	0.9642	Uveitis || id:ebi-a-GCST90018938	Uveitis	Uveitis || ||	TRUE	igd	7.53e-06	4	27108645	3657	0.04411	ebi-a-GCST90001397	Unsw mem %B cell	TRUE	reported	igd	2	1	TRUE	ebi-a-GCST90001397
rs1930922	G	A	G	A	-0.137	-0.0051	0.2419	0.282403	FALSE	FALSE	FALSE	ebi-a-GCST90018938	9	93297086	0.0309	480742	0.8698	Uveitis || id:ebi-a-GCST90018938	Uveitis	Uveitis || ||	TRUE	igd	3.55e-06	9	93297086	3657	0.0295	ebi-a-GCST90001397	Unsw mem %B cell	TRUE	reported	igd	2	1	TRUE	ebi-a-GCST90001397
rs2793491	T	C	T	C	-0.1335	0.0235	0.2052	0.241229	FALSE	FALSE	FALSE	ebi-a-GCST90018938	13	24826051	0.0322	480742	0.4654	Uveitis || id:ebi-a-GCST90018938	Uveitis	Uveitis || ||	TRUE	igd	8.72e-06	13	24826051	3657	0.02997	ebi-a-GCST90001397	Unsw mem %B cell	TRUE	reported	igd	2	1	TRUE	ebi-a-GCST90001397
rs45608038	G	A	G	A	0.294	0.0391	0.0421	0.0208684	FALSE	FALSE	FALSE	ebi-a-GCST90018938	2	73679013	0.0806	480742	0.6278	Uveitis || id:ebi-a-GCST90018938	Uveitis	Uveitis || ||	TRUE	igd	2.81e-06	2	73679013	3657	0.06266	ebi-a-GCST90001397	Unsw mem %B cell	TRUE	reported	igd	2	1	TRUE	ebi-a-GCST90001397
rs4710879	T	C	T	C	-0.1204	-0.0137	0.5621	0.575979	FALSE	FALSE	FALSE	ebi-a-GCST90018938	6	170426027	0.0281	480742	0.6252	Uveitis || id:ebi-a-GCST90018938	Uveitis	Uveitis || ||	TRUE	igd	2.03e-06	6	170426027	3657	0.0253	ebi-a-GCST90001397	Unsw mem %B cell	TRUE	reported	igd	2	1	TRUE	ebi-a-GCST90001397
rs72686460	A	T	A	T	0.1254	-0.1292	0.2961	0.251288	FALSE	TRUE	FALSE	ebi-a-GCST90018938	1	45867753	0.0746	480742	0.0830596	Uveitis || id:ebi-a-GCST90018938	Uveitis	Uveitis || ||	TRUE	igd	5.45e-06	1	45867753	3657	0.02755	ebi-a-GCST90001397	Unsw mem %B cell	TRUE	reported	igd	2	1	TRUE	ebi-a-GCST90001397
rs72844588	A	G	A	G	0.2054	-0.0023	0.0913	0.112735	FALSE	FALSE	FALSE	ebi-a-GCST90018938	2	138420154	0.0395	480742	0.954	Uveitis || id:ebi-a-GCST90018938	Uveitis	Uveitis || ||	TRUE	igd	2.31e-06	2	138420154	3657	0.04341	ebi-a-GCST90001397	Unsw mem %B cell	TRUE	reported	igd	2	1	TRUE	ebi-a-GCST90001397
rs73032183	C	T	C	T	0.1675	-0.0551	0.1509	0.0924194	FALSE	FALSE	FALSE	ebi-a-GCST90018938	6	169456830	0.0534	480742	0.3022	Uveitis || id:ebi-a-GCST90018938	Uveitis	Uveitis || ||	TRUE	igd	1.85e-06	6	169456830	3657	0.03506	ebi-a-GCST90001397	Unsw mem %B cell	TRUE	reported	igd	2	1	TRUE	ebi-a-GCST90001397
rs73041424	G	A	G	A	-0.2606	0.1302	0.0488	0.0281135	FALSE	FALSE	FALSE	ebi-a-GCST90018938	3	16414269	0.0857	480742	0.1285	Uveitis || id:ebi-a-GCST90018938	Uveitis	Uveitis || ||	TRUE	igd	8.19e-06	3	16414269	3657	0.05834	ebi-a-GCST90001397	Unsw mem %B cell	TRUE	reported	igd	2	1	TRUE	ebi-a-GCST90001397
rs73192651	T	C	T	C	0.5551	-0.0608	0.02	0.0375302	FALSE	FALSE	FALSE	ebi-a-GCST90018938	13	50212885	0.105	480742	0.562501	Uveitis || id:ebi-a-GCST90018938	Uveitis	Uveitis || ||	TRUE	igd	7.31e-10	13	50212885	3657	0.08989	ebi-a-GCST90001397	Unsw mem %B cell	TRUE	reported	igd	2	1	TRUE	ebi-a-GCST90001397
rs7322292	T	C	T	C	-0.1256	-0.0485	0.3275	0.381518	FALSE	FALSE	FALSE	ebi-a-GCST90018938	13	51370899	0.0279	480742	0.0826894	Uveitis || id:ebi-a-GCST90018938	Uveitis	Uveitis || ||	TRUE	igd	2.61e-06	13	51370899	3657	0.02669	ebi-a-GCST90001397	Unsw mem %B cell	TRUE	reported	igd	2	1	TRUE	ebi-a-GCST90001397
rs73518104	A	G	A	G	0.2174	0.0427	0.0708	0.042158	FALSE	FALSE	FALSE	ebi-a-GCST90018938	13	70177578	0.0918	480742	0.6418	Uveitis || id:ebi-a-GCST90018938	Uveitis	Uveitis || ||	TRUE	igd	7.48e-06	13	70177578	3657	0.04847	ebi-a-GCST90001397	Unsw mem %B cell	TRUE	reported	igd	2	1	TRUE	ebi-a-GCST90001397
rs7412746	T	C	T	C	-0.1152	0.0186	0.5153	0.419926	FALSE	FALSE	FALSE	ebi-a-GCST90018938	1	150860471	0.031	480742	0.5474	Uveitis || id:ebi-a-GCST90018938	Uveitis	Uveitis || ||	TRUE	igd	7.81e-06	1	150860471	3657	0.02573	ebi-a-GCST90001397	Unsw mem %B cell	TRUE	reported	igd	2	1	TRUE	ebi-a-GCST90001397
rs75766272	T	C	T	C	-0.4409	0.0418	0.0201	0.0390864	FALSE	FALSE	FALSE	ebi-a-GCST90018938	1	8009985	0.0579	480742	0.47	Uveitis || id:ebi-a-GCST90018938	Uveitis	Uveitis || ||	TRUE	igd	4.15e-07	1	8009985	3657	0.08695	ebi-a-GCST90001397	Unsw mem %B cell	TRUE	reported	igd	2	1	TRUE	ebi-a-GCST90001397
rs77201712	C	T	C	T	0.2907	0.0642	0.0392	0.0667324	FALSE	FALSE	FALSE	ebi-a-GCST90018938	2	157311822	0.0541	480742	0.2355	Uveitis || id:ebi-a-GCST90018938	Uveitis	Uveitis || ||	TRUE	igd	4.39e-06	2	157311822	3657	0.06322	ebi-a-GCST90001397	Unsw mem %B cell	TRUE	reported	igd	2	1	TRUE	ebi-a-GCST90001397
rs77762131	C	G	C	G	0.3067	0.1901	0.045	0.0163594	FALSE	TRUE	FALSE	ebi-a-GCST90018938	14	96205838	0.1464	480742	0.1944	Uveitis || id:ebi-a-GCST90018938	Uveitis	Uveitis || ||	TRUE	igd	1.46e-07	14	96205838	3657	0.05822	ebi-a-GCST90001397	Unsw mem %B cell	TRUE	reported	igd	2	1	TRUE	ebi-a-GCST90001397
rs895377	A	G	A	G	-0.1186	0.0103	0.3683	0.351571	FALSE	FALSE	FALSE	ebi-a-GCST90018938	5	58050530	0.0284	480742	0.717799	Uveitis || id:ebi-a-GCST90018938	Uveitis	Uveitis || ||	TRUE	igd	5.78e-06	5	58050530	3657	0.02612	ebi-a-GCST90001397	Unsw mem %B cell	TRUE	reported	igd	2	1	TRUE	ebi-a-GCST90001397
rs112839090	A	G	A	G	-0.1468	0.0032	0.1972	0.113476	FALSE	FALSE	FALSE	ebi-a-GCST90018938	12	119727983	0.0455	480742	0.9436	Uveitis || id:ebi-a-GCST90018938	Uveitis	Uveitis || ||	TRUE	igd	2.19e-06	12	119727983	3656	0.03096	ebi-a-GCST90001398	Unsw mem AC	TRUE	reported	igd	2	1	TRUE	ebi-a-GCST90001398
rs11657118	C	T	C	T	-0.1112	-0.0465	0.475	0.415426	FALSE	FALSE	FALSE	ebi-a-GCST90018938	17	2714118	0.0281	480742	0.0987711	Uveitis || id:ebi-a-GCST90018938	Uveitis	Uveitis || ||	TRUE	igd	4.21e-06	17	2714118	3656	0.02412	ebi-a-GCST90001398	Unsw mem AC	TRUE	reported	igd	2	1	TRUE	ebi-a-GCST90001398
rs11737576	T	C	T	C	-0.2347	0.075	0.0584	0.175104	FALSE	FALSE	FALSE	ebi-a-GCST90018938	4	55923201	0.0379	480742	0.0478597	Uveitis || id:ebi-a-GCST90018938	Uveitis	Uveitis || ||	TRUE	igd	7.43e-06	4	55923201	3656	0.05231	ebi-a-GCST90001398	Unsw mem AC	TRUE	reported	igd	2	1	TRUE	ebi-a-GCST90001398
rs11794578	G	T	G	T	0.1114	0.0117	0.4521	0.575596	FALSE	FALSE	FALSE	ebi-a-GCST90018938	9	808529	0.0279	480742	0.674	Uveitis || id:ebi-a-GCST90018938	Uveitis	Uveitis || ||	TRUE	igd	5.42e-06	9	808529	3656	0.02446	ebi-a-GCST90001398	Unsw mem AC	TRUE	reported	igd	2	1	TRUE	ebi-a-GCST90001398
rs118092259	G	T	G	T	-0.2912	0.003	0.0414	0.018125	FALSE	FALSE	FALSE	ebi-a-GCST90018938	8	89432719	0.1395	480742	0.9828	Uveitis || id:ebi-a-GCST90018938	Uveitis	Uveitis || ||	TRUE	igd	4e-06	8	89432719	3656	0.06306	ebi-a-GCST90001398	Unsw mem AC	TRUE	reported	igd	2	1	TRUE	ebi-a-GCST90001398
rs12461001	A	G	A	G	0.1184	0.0384	0.6291	0.561095	FALSE	FALSE	FALSE	ebi-a-GCST90018938	19	14885525	0.0585	480742	0.5114	Uveitis || id:ebi-a-GCST90018938	Uveitis	Uveitis || ||	TRUE	igd	2.95e-06	19	14885525	3656	0.02528	ebi-a-GCST90001398	Unsw mem AC	TRUE	reported	igd	2	1	TRUE	ebi-a-GCST90001398
rs12874404	G	A	G	A	0.1523	-0.0337	0.3256	0.0481691	FALSE	FALSE	FALSE	ebi-a-GCST90018938	13	108993494	0.0743	480742	0.649901	Uveitis || id:ebi-a-GCST90018938	Uveitis	Uveitis || ||	TRUE	igd	8.62e-09	13	108993494	3656	0.02639	ebi-a-GCST90001398	Unsw mem AC	TRUE	reported	igd	2	1	TRUE	ebi-a-GCST90001398
rs143666202	A	G	A	G	0.268	0.011	0.0502	0.0859948	FALSE	FALSE	FALSE	ebi-a-GCST90018938	14	77579227	0.044	480742	0.8032	Uveitis || id:ebi-a-GCST90018938	Uveitis	Uveitis || ||	TRUE	igd	2.71e-06	14	77579227	3656	0.05703	ebi-a-GCST90001398	Unsw mem AC	TRUE	reported	igd	2	1	TRUE	ebi-a-GCST90001398
rs144625305	T	C	T	C	0.5999	-0.0944	0.0086	0.0119078	FALSE	FALSE	FALSE	ebi-a-GCST90018938	7	7871676	0.1261	480742	0.454099	Uveitis || id:ebi-a-GCST90018938	Uveitis	Uveitis || ||	TRUE	igd	8.7e-06	7	7871676	3656	0.1347	ebi-a-GCST90001398	Unsw mem AC	TRUE	reported	igd	2	1	TRUE	ebi-a-GCST90001398
rs145371905	T	G	T	G	0.4126	0.2876	0.0194	0.0114886	FALSE	FALSE	FALSE	ebi-a-GCST90018938	13	70325772	0.1796	480742	0.1093	Uveitis || id:ebi-a-GCST90018938	Uveitis	Uveitis || ||	TRUE	igd	3.43e-06	13	70325772	3656	0.08871	ebi-a-GCST90001398	Unsw mem AC	TRUE	reported	igd	2	1	TRUE	ebi-a-GCST90001398
rs2436878	G	A	G	A	0.2056	0.1198	0.077	0.151035	FALSE	FALSE	FALSE	ebi-a-GCST90018938	8	103767171	0.0899	480742	0.1828	Uveitis || id:ebi-a-GCST90018938	Uveitis	Uveitis || ||	TRUE	igd	6.41e-06	8	103767171	3656	0.04549	ebi-a-GCST90001398	Unsw mem AC	TRUE	reported	igd	2	1	TRUE	ebi-a-GCST90001398
rs4076316	A	T	A	T	-0.1331	0.0177	0.3005	0.38307	FALSE	TRUE	FALSE	ebi-a-GCST90018938	6	167859623	0.0289	480742	0.5396	Uveitis || id:ebi-a-GCST90018938	Uveitis	Uveitis || ||	TRUE	igd	9.73e-07	6	167859623	3656	0.02714	ebi-a-GCST90001398	Unsw mem AC	TRUE	reported	igd	2	1	TRUE	ebi-a-GCST90001398
rs55712190	T	C	T	C	0.214	-0.0328	0.074	0.186276	FALSE	FALSE	FALSE	ebi-a-GCST90018938	22	22613458	0.0817	480742	0.6878	Uveitis || id:ebi-a-GCST90018938	Uveitis	Uveitis || ||	TRUE	igd	5.76e-06	22	22613458	3656	0.04712	ebi-a-GCST90001398	Unsw mem AC	TRUE	reported	igd	2	1	TRUE	ebi-a-GCST90001398
rs557577736	G	A	G	A	1.924	0.0592	0.001	0.0103651	FALSE	FALSE	FALSE	ebi-a-GCST90018938	13	46224092	0.3156	480742	0.8512	Uveitis || id:ebi-a-GCST90018938	Uveitis	Uveitis || ||	TRUE	igd	6.09e-07	13	46224092	3656	0.3849	ebi-a-GCST90001398	Unsw mem AC	TRUE	reported	igd	2	1	TRUE	ebi-a-GCST90001398
rs6032660	A	G	A	G	-0.1345	0.006	0.6359	0.712617	FALSE	FALSE	FALSE	ebi-a-GCST90018938	20	44730245	0.0311	480742	0.8472	Uveitis || id:ebi-a-GCST90018938	Uveitis	Uveitis || ||	TRUE	igd	3.66e-07	20	44730245	3656	0.02641	ebi-a-GCST90001398	Unsw mem AC	TRUE	reported	igd	2	1	TRUE	ebi-a-GCST90001398
rs7254039	A	G	A	G	-0.2602	-0.1105	0.0435	0.0550676	FALSE	FALSE	FALSE	ebi-a-GCST90018938	19	14993354	0.0607	480742	0.0685094	Uveitis || id:ebi-a-GCST90018938	Uveitis	Uveitis || ||	TRUE	igd	7.43e-06	19	14993354	3656	0.05799	ebi-a-GCST90001398	Unsw mem AC	TRUE	reported	igd	2	1	TRUE	ebi-a-GCST90001398
rs73192651	T	C	T	C	0.4968	-0.0608	0.02	0.0375302	FALSE	FALSE	FALSE	ebi-a-GCST90018938	13	50212885	0.105	480742	0.562501	Uveitis || id:ebi-a-GCST90018938	Uveitis	Uveitis || ||	TRUE	igd	2.09e-08	13	50212885	3656	0.08845	ebi-a-GCST90001398	Unsw mem AC	TRUE	reported	igd	2	1	TRUE	ebi-a-GCST90001398
rs75766272	T	C	T	C	-0.3814	0.0418	0.0201	0.0390864	FALSE	FALSE	FALSE	ebi-a-GCST90018938	1	8009985	0.0579	480742	0.47	Uveitis || id:ebi-a-GCST90018938	Uveitis	Uveitis || ||	TRUE	igd	8.58e-06	1	8009985	3656	0.08558	ebi-a-GCST90001398	Unsw mem AC	TRUE	reported	igd	2	1	TRUE	ebi-a-GCST90001398
rs77762131	C	G	C	G	0.3067	0.1901	0.045	0.0163594	FALSE	TRUE	FALSE	ebi-a-GCST90018938	14	96205838	0.1464	480742	0.1944	Uveitis || id:ebi-a-GCST90018938	Uveitis	Uveitis || ||	TRUE	igd	8.87e-08	14	96205838	3656	0.05723	ebi-a-GCST90001398	Unsw mem AC	TRUE	reported	igd	2	1	TRUE	ebi-a-GCST90001398
rs79831025	G	C	G	C	0.3026	-0.2075	0.0334	0.0286555	FALSE	TRUE	FALSE	ebi-a-GCST90018938	6	40981212	0.0843	480742	0.0138299	Uveitis || id:ebi-a-GCST90018938	Uveitis	Uveitis || ||	TRUE	igd	8.29e-06	6	40981212	3656	0.06778	ebi-a-GCST90001398	Unsw mem AC	TRUE	reported	igd	2	1	TRUE	ebi-a-GCST90001398
rs8014978	C	T	C	T	-0.123	-0.0233	0.5737	0.424323	FALSE	FALSE	FALSE	ebi-a-GCST90018938	14	94936964	0.0283	480742	0.4104	Uveitis || id:ebi-a-GCST90018938	Uveitis	Uveitis || ||	TRUE	igd	6.71e-07	14	94936964	3656	0.02471	ebi-a-GCST90001398	Unsw mem AC	TRUE	reported	igd	2	1	TRUE	ebi-a-GCST90001398
rs880311	T	C	T	C	-0.1813	-0.0106	0.1034	0.079947	FALSE	FALSE	FALSE	ebi-a-GCST90018938	16	8963504	0.0556	480742	0.8487	Uveitis || id:ebi-a-GCST90018938	Uveitis	Uveitis || ||	TRUE	igd	6.63e-06	16	8963504	3656	0.04019	ebi-a-GCST90001398	Unsw mem AC	TRUE	reported	igd	2	1	TRUE	ebi-a-GCST90001398
rs11086984	T	C	T	C	-0.1811	-0.0162	0.1514	0.108922	FALSE	FALSE	FALSE	ebi-a-GCST90018938	20	44511627	0.044	480742	0.713001	Uveitis || id:ebi-a-GCST90018938	Uveitis	Uveitis || ||	TRUE	igd	2.37e-07	20	44511627	3657	0.03498	ebi-a-GCST90001399	IgD- CD27- %B cell	TRUE	reported	igd	2	1	TRUE	ebi-a-GCST90001399
rs116473015	T	C	T	C	0.3455	0.0628	0.029	0.01379	FALSE	FALSE	FALSE	ebi-a-GCST90018938	2	147859010	0.1318	480742	0.6337	Uveitis || id:ebi-a-GCST90018938	Uveitis	Uveitis || ||	TRUE	igd	3.14e-06	2	147859010	3657	0.07401	ebi-a-GCST90001399	IgD- CD27- %B cell	TRUE	reported	igd	2	1	TRUE	ebi-a-GCST90001399
rs11658240	G	A	G	A	-0.1678	-0.0218	0.1362	0.137918	FALSE	FALSE	FALSE	ebi-a-GCST90018938	17	80484139	0.0434	480742	0.6147	Uveitis || id:ebi-a-GCST90018938	Uveitis	Uveitis || ||	TRUE	igd	2.77e-06	17	80484139	3657	0.03574	ebi-a-GCST90001399	IgD- CD27- %B cell	TRUE	reported	igd	2	1	TRUE	ebi-a-GCST90001399
rs2250246	G	A	G	A	0.1466	0.0294	0.5339	0.588041	FALSE	FALSE	FALSE	ebi-a-GCST90018938	12	6553016	0.0283	480742	0.2986	Uveitis || id:ebi-a-GCST90018938	Uveitis	Uveitis || ||	TRUE	igd	2.13e-09	12	6553016	3657	0.02442	ebi-a-GCST90001399	IgD- CD27- %B cell	TRUE	reported	igd	2	1	TRUE	ebi-a-GCST90001399
rs35574803	C	T	C	T	-0.3526	0.0763	0.0562	0.0224855	FALSE	FALSE	FALSE	ebi-a-GCST90018938	3	32533246	0.1218	480742	0.5311	Uveitis || id:ebi-a-GCST90018938	Uveitis	Uveitis || ||	TRUE	igd	5.92e-11	3	32533246	3657	0.05371	ebi-a-GCST90001399	IgD- CD27- %B cell	TRUE	reported	igd	2	1	TRUE	ebi-a-GCST90001399
rs35661323	T	C	T	C	0.1158	0.0361	0.5505	0.313674	FALSE	FALSE	FALSE	ebi-a-GCST90018938	7	44284783	0.0285	480742	0.2051	Uveitis || id:ebi-a-GCST90018938	Uveitis	Uveitis || ||	TRUE	igd	4.73e-06	7	44284783	3657	0.02527	ebi-a-GCST90001399	IgD- CD27- %B cell	TRUE	reported	igd	2	1	TRUE	ebi-a-GCST90001399
rs6073079	A	G	A	G	0.1776	-0.1	0.12	0.113717	FALSE	FALSE	FALSE	ebi-a-GCST90018938	20	42024537	0.0523	480742	0.0557995	Uveitis || id:ebi-a-GCST90018938	Uveitis	Uveitis || ||	TRUE	igd	2.21e-06	20	42024537	3657	0.03746	ebi-a-GCST90001399	IgD- CD27- %B cell	TRUE	reported	igd	2	1	TRUE	ebi-a-GCST90001399
rs62223906	T	C	T	C	0.2217	-0.0385	0.0649	0.067454	FALSE	FALSE	FALSE	ebi-a-GCST90018938	21	38699025	0.0556	480742	0.4882	Uveitis || id:ebi-a-GCST90018938	Uveitis	Uveitis || ||	TRUE	igd	8.39e-06	21	38699025	3657	0.0497	ebi-a-GCST90001399	IgD- CD27- %B cell	TRUE	reported	igd	2	1	TRUE	ebi-a-GCST90001399
rs645554	A	G	A	G	-0.1226	-0.035	0.2811	0.26292	FALSE	FALSE	FALSE	ebi-a-GCST90018938	19	14389948	0.031	480742	0.2585	Uveitis || id:ebi-a-GCST90018938	Uveitis	Uveitis || ||	TRUE	igd	5.52e-06	19	14389948	3657	0.02695	ebi-a-GCST90001399	IgD- CD27- %B cell	TRUE	reported	igd	2	1	TRUE	ebi-a-GCST90001399
rs7209088	G	C	G	C	-0.12	0.0859	0.2786	0.327302	FALSE	TRUE	FALSE	ebi-a-GCST90018938	17	8030165	0.0324	480742	0.00807291	Uveitis || id:ebi-a-GCST90018938	Uveitis	Uveitis || ||	TRUE	igd	9.41e-06	17	8030165	3657	0.02705	ebi-a-GCST90001399	IgD- CD27- %B cell	TRUE	reported	igd	2	1	TRUE	ebi-a-GCST90001399
rs7224129	A	G	A	G	-0.1297	0.014	0.4751	0.536439	FALSE	FALSE	FALSE	ebi-a-GCST90018938	17	38075426	0.0279	480742	0.6152	Uveitis || id:ebi-a-GCST90018938	Uveitis	Uveitis || ||	TRUE	igd	2.61e-06	17	38075426	3657	0.02756	ebi-a-GCST90001399	IgD- CD27- %B cell	TRUE	reported	igd	2	1	TRUE	ebi-a-GCST90001399
rs72897237	C	T	C	T	0.4671	0.1145	0.0161	0.0286447	FALSE	FALSE	FALSE	ebi-a-GCST90018938	18	37553257	0.1162	480742	0.3242	Uveitis || id:ebi-a-GCST90018938	Uveitis	Uveitis || ||	TRUE	igd	1.7e-06	18	37553257	3657	0.09743	ebi-a-GCST90001399	IgD- CD27- %B cell	TRUE	reported	igd	2	1	TRUE	ebi-a-GCST90001399
rs76625665	T	G	T	G	-0.6497	0.0555	0.0068	0.0343009	FALSE	FALSE	FALSE	ebi-a-GCST90018938	1	233049739	0.0679	480742	0.4131	Uveitis || id:ebi-a-GCST90018938	Uveitis	Uveitis || ||	TRUE	igd	6.61e-06	1	233049739	3657	0.144	ebi-a-GCST90001399	IgD- CD27- %B cell	TRUE	reported	igd	2	1	TRUE	ebi-a-GCST90001399
rs79430021	A	G	A	G	0.7602	-0.1857	0.006	0.00804508	FALSE	FALSE	FALSE	ebi-a-GCST90018938	4	25037515	0.2739	480742	0.4977	Uveitis || id:ebi-a-GCST90018938	Uveitis	Uveitis || ||	TRUE	igd	3.81e-06	4	25037515	3657	0.1642	ebi-a-GCST90001399	IgD- CD27- %B cell	TRUE	reported	igd	2	1	TRUE	ebi-a-GCST90001399
rs9842571	A	G	A	G	-0.1134	0.0807	0.554	0.576748	FALSE	FALSE	FALSE	ebi-a-GCST90018938	3	125931267	0.064	480742	0.2077	Uveitis || id:ebi-a-GCST90018938	Uveitis	Uveitis || ||	TRUE	igd	6.97e-06	3	125931267	3657	0.02519	ebi-a-GCST90001399	IgD- CD27- %B cell	TRUE	reported	igd	2	1	TRUE	ebi-a-GCST90001399
rs11638959	A	G	A	G	0.1525	0.038	0.1557	0.17394	FALSE	FALSE	FALSE	ebi-a-GCST90018938	15	25171150	0.0442	480742	0.39	Uveitis || id:ebi-a-GCST90018938	Uveitis	Uveitis || ||	TRUE	igd	3.47e-06	15	25171150	3657	0.03281	ebi-a-GCST90001400	IgD+ AC	TRUE	reported	igd	2	1	TRUE	ebi-a-GCST90001400
rs11653761	T	G	T	G	-0.1212	-0.0543	0.5919	0.580624	FALSE	FALSE	FALSE	ebi-a-GCST90018938	17	2716535	0.0282	480742	0.0541103	Uveitis || id:ebi-a-GCST90018938	Uveitis	Uveitis || ||	TRUE	igd	7.77e-07	17	2716535	3657	0.02449	ebi-a-GCST90001400	IgD+ AC	TRUE	reported	igd	2	1	TRUE	ebi-a-GCST90001400
rs116906133	G	A	G	A	-0.9845	0.0173	0.0037	0.0529503	FALSE	FALSE	FALSE	ebi-a-GCST90018938	13	100023905	0.0566	480742	0.760001	Uveitis || id:ebi-a-GCST90018938	Uveitis	Uveitis || ||	TRUE	igd	8.43e-06	13	100023905	3657	0.2207	ebi-a-GCST90001400	IgD+ AC	TRUE	reported	igd	2	1	TRUE	ebi-a-GCST90001400
rs12197153	A	G	A	G	2.08	0.004	7e-04	0.0592012	FALSE	FALSE	FALSE	ebi-a-GCST90018938	6	100821460	0.0523	480742	0.9392	Uveitis || id:ebi-a-GCST90018938	Uveitis	Uveitis || ||	TRUE	igd	3.74e-06	6	100821460	3657	0.4491	ebi-a-GCST90001400	IgD+ AC	TRUE	reported	igd	2	1	TRUE	ebi-a-GCST90001400
rs12461001	A	G	A	G	0.1175	0.0384	0.6292	0.561095	FALSE	FALSE	FALSE	ebi-a-GCST90018938	19	14885525	0.0585	480742	0.5114	Uveitis || id:ebi-a-GCST90018938	Uveitis	Uveitis || ||	TRUE	igd	3.43e-06	19	14885525	3657	0.02527	ebi-a-GCST90001400	IgD+ AC	TRUE	reported	igd	2	1	TRUE	ebi-a-GCST90001400
rs143176410	C	G	C	G	1.831	-0.0279	0.001	0.0133788	FALSE	TRUE	FALSE	ebi-a-GCST90018938	16	84305239	0.1517	480742	0.8541	Uveitis || id:ebi-a-GCST90018938	Uveitis	Uveitis || ||	TRUE	igd	5.76e-06	16	84305239	3657	0.4032	ebi-a-GCST90001400	IgD+ AC	TRUE	reported	igd	2	1	TRUE	ebi-a-GCST90001400
rs146233710	G	C	G	C	-0.3853	-0.1917	0.0221	0.0259585	FALSE	TRUE	FALSE	ebi-a-GCST90018938	7	106139682	0.2088	480742	0.3587	Uveitis || id:ebi-a-GCST90018938	Uveitis	Uveitis || ||	TRUE	igd	5.73e-06	7	106139682	3657	0.08481	ebi-a-GCST90001400	IgD+ AC	TRUE	reported	igd	2	1	TRUE	ebi-a-GCST90001400
rs150663332	T	C	T	C	-0.2314	0.0143	0.0839	0.0779214	FALSE	FALSE	FALSE	ebi-a-GCST90018938	8	2044843	0.0494	480742	0.771999	Uveitis || id:ebi-a-GCST90018938	Uveitis	Uveitis || ||	TRUE	igd	1.28e-07	8	2044843	3657	0.04374	ebi-a-GCST90001400	IgD+ AC	TRUE	reported	igd	2	1	TRUE	ebi-a-GCST90001400
rs189761842	T	C	T	C	0.8269	0.022	0.0055	0.0269308	FALSE	FALSE	FALSE	ebi-a-GCST90018938	10	125485345	0.0931	480742	0.813	Uveitis || id:ebi-a-GCST90018938	Uveitis	Uveitis || ||	TRUE	igd	1.15e-06	10	125485345	3657	0.1697	ebi-a-GCST90001400	IgD+ AC	TRUE	reported	igd	2	1	TRUE	ebi-a-GCST90001400
rs2390504	A	G	A	G	-0.2583	0.0132	0.0485	0.266749	FALSE	FALSE	FALSE	ebi-a-GCST90018938	7	21321670	0.0328	480742	0.6866	Uveitis || id:ebi-a-GCST90018938	Uveitis	Uveitis || ||	TRUE	igd	6.22e-06	7	21321670	3657	0.05708	ebi-a-GCST90001400	IgD+ AC	TRUE	reported	igd	2	1	TRUE	ebi-a-GCST90001400
rs3019260	A	C	A	C	0.1185	-0.0449	0.3173	0.367728	FALSE	FALSE	FALSE	ebi-a-GCST90018938	8	102068804	0.0291	480742	0.1227	Uveitis || id:ebi-a-GCST90018938	Uveitis	Uveitis || ||	TRUE	igd	5.12e-06	8	102068804	3657	0.02595	ebi-a-GCST90001400	IgD+ AC	TRUE	reported	igd	2	1	TRUE	ebi-a-GCST90001400
rs3811215	T	G	T	G	-0.1332	-0.0092	0.3033	0.197583	FALSE	FALSE	FALSE	ebi-a-GCST90018938	14	22954777	0.0362	480742	0.8001	Uveitis || id:ebi-a-GCST90018938	Uveitis	Uveitis || ||	TRUE	igd	6.86e-07	14	22954777	3657	0.02679	ebi-a-GCST90001400	IgD+ AC	TRUE	reported	igd	2	1	TRUE	ebi-a-GCST90001400
rs67017503	A	C	A	C	0.2021	0.1402	0.0759	0.0799832	FALSE	FALSE	FALSE	ebi-a-GCST90018938	17	74280991	0.1026	480742	0.1718	Uveitis || id:ebi-a-GCST90018938	Uveitis	Uveitis || ||	TRUE	igd	9.1e-06	17	74280991	3657	0.04547	ebi-a-GCST90001400	IgD+ AC	TRUE	reported	igd	2	1	TRUE	ebi-a-GCST90001400
rs701839	G	A	G	A	0.1309	0.0505	0.7123	0.72217	FALSE	FALSE	FALSE	ebi-a-GCST90018938	10	102955294	0.0307	480742	0.099731	Uveitis || id:ebi-a-GCST90018938	Uveitis	Uveitis || ||	TRUE	igd	2.71e-06	10	102955294	3657	0.02785	ebi-a-GCST90001400	IgD+ AC	TRUE	reported	igd	2	1	TRUE	ebi-a-GCST90001400
rs71615254	C	A	C	A	-0.3043	0.0268	0.0406	0.0931845	FALSE	FALSE	FALSE	ebi-a-GCST90018938	4	178658413	0.0505	480742	0.5962	Uveitis || id:ebi-a-GCST90018938	Uveitis	Uveitis || ||	TRUE	igd	7.4e-07	4	178658413	3657	0.06135	ebi-a-GCST90001400	IgD+ AC	TRUE	reported	igd	2	1	TRUE	ebi-a-GCST90001400
rs77110486	T	C	T	C	0.522	-0.0517	0.0107	0.0233399	FALSE	FALSE	FALSE	ebi-a-GCST90018938	20	56359017	0.0734	480742	0.4814	Uveitis || id:ebi-a-GCST90018938	Uveitis	Uveitis || ||	TRUE	igd	8.15e-06	20	56359017	3657	0.1168	ebi-a-GCST90001400	IgD+ AC	TRUE	reported	igd	2	1	TRUE	ebi-a-GCST90001400
rs9354413	C	T	C	T	0.1254	0.0852	0.2963	0.324028	FALSE	FALSE	FALSE	ebi-a-GCST90018938	6	67039330	0.0657	480742	0.1943	Uveitis || id:ebi-a-GCST90018938	Uveitis	Uveitis || ||	TRUE	igd	4.39e-06	6	67039330	3657	0.02726	ebi-a-GCST90001400	IgD+ AC	TRUE	reported	igd	2	1	TRUE	ebi-a-GCST90001400
rs1047792	T	G	T	G	-0.1467	-0.0076	0.176	0.227194	FALSE	FALSE	FALSE	ebi-a-GCST90018938	12	6649099	0.0337	480742	0.8212	Uveitis || id:ebi-a-GCST90018938	Uveitis	Uveitis || ||	TRUE	igd	6.5e-06	12	6649099	3656	0.03249	ebi-a-GCST90001401	IgD- CD27- AC	TRUE	reported	igd	2	1	TRUE	ebi-a-GCST90001401
rs112432445	A	G	A	G	0.2796	-0.0437	0.0528	0.0185259	FALSE	FALSE	FALSE	ebi-a-GCST90018938	9	4162626	0.1267	480742	0.729899	Uveitis || id:ebi-a-GCST90018938	Uveitis	Uveitis || ||	TRUE	igd	5.77e-07	9	4162626	3656	0.05583	ebi-a-GCST90001401	IgD- CD27- AC	TRUE	reported	igd	2	1	TRUE	ebi-a-GCST90001401
rs113442137	A	G	A	G	-0.2567	-0.0023	0.0472	0.0674392	FALSE	FALSE	FALSE	ebi-a-GCST90018938	1	160254955	0.0528	480742	0.9654	Uveitis || id:ebi-a-GCST90018938	Uveitis	Uveitis || ||	TRUE	igd	8.21e-06	1	160254955	3656	0.05748	ebi-a-GCST90001401	IgD- CD27- AC	TRUE	reported	igd	2	1	TRUE	ebi-a-GCST90001401
rs114551034	A	G	A	G	-0.2787	0.118	0.0509	0.0161715	FALSE	FALSE	FALSE	ebi-a-GCST90018938	2	66709035	0.1318	480742	0.3707	Uveitis || id:ebi-a-GCST90018938	Uveitis	Uveitis || ||	TRUE	igd	1.03e-06	2	66709035	3656	0.05695	ebi-a-GCST90001401	IgD- CD27- AC	TRUE	reported	igd	2	1	TRUE	ebi-a-GCST90001401
rs11661511	C	T	C	T	-0.1204	-0.0049	0.6704	0.661321	FALSE	FALSE	FALSE	ebi-a-GCST90018938	18	60852258	0.029	480742	0.865	Uveitis || id:ebi-a-GCST90018938	Uveitis	Uveitis || ||	TRUE	igd	5.04e-06	18	60852258	3656	0.02636	ebi-a-GCST90001401	IgD- CD27- AC	TRUE	reported	igd	2	1	TRUE	ebi-a-GCST90001401
rs11688492	C	T	C	T	-0.1216	-0.0205	0.5196	0.448727	FALSE	FALSE	FALSE	ebi-a-GCST90018938	2	64865804	0.0283	480742	0.4689	Uveitis || id:ebi-a-GCST90018938	Uveitis	Uveitis || ||	TRUE	igd	1.24e-06	2	64865804	3656	0.02504	ebi-a-GCST90001401	IgD- CD27- AC	TRUE	reported	igd	2	1	TRUE	ebi-a-GCST90001401
rs117833074	C	T	C	T	-0.1795	-0.1593	0.1146	0.0606149	FALSE	FALSE	FALSE	ebi-a-GCST90018938	12	77551907	0.1363	480742	0.2425	Uveitis || id:ebi-a-GCST90018938	Uveitis	Uveitis || ||	TRUE	igd	8.65e-06	12	77551907	3656	0.0403	ebi-a-GCST90001401	IgD- CD27- AC	TRUE	reported	igd	2	1	TRUE	ebi-a-GCST90001401
rs11843493	C	A	C	A	-0.1109	-0.0028	0.4944	0.416136	FALSE	FALSE	FALSE	ebi-a-GCST90018938	13	47527957	0.0283	480742	0.922	Uveitis || id:ebi-a-GCST90018938	Uveitis	Uveitis || ||	TRUE	igd	8.2e-06	13	47527957	3656	0.02482	ebi-a-GCST90001401	IgD- CD27- AC	TRUE	reported	igd	2	1	TRUE	ebi-a-GCST90001401
rs12129123	T	C	T	C	-0.1387	-0.0196	0.2221	0.0901309	FALSE	FALSE	FALSE	ebi-a-GCST90018938	1	10083709	0.0515	480742	0.703701	Uveitis || id:ebi-a-GCST90018938	Uveitis	Uveitis || ||	TRUE	igd	7.36e-06	1	10083709	3656	0.0309	ebi-a-GCST90001401	IgD- CD27- AC	TRUE	reported	igd	2	1	TRUE	ebi-a-GCST90001401
rs13099360	G	A	G	A	-0.263	-0.0276	0.0466	0.0914387	FALSE	FALSE	FALSE	ebi-a-GCST90018938	3	60476875	0.0691	480742	0.69	Uveitis || id:ebi-a-GCST90018938	Uveitis	Uveitis || ||	TRUE	igd	9.96e-06	3	60476875	3656	0.05944	ebi-a-GCST90001401	IgD- CD27- AC	TRUE	reported	igd	2	1	TRUE	ebi-a-GCST90001401
rs144306835	A	G	A	G	0.3826	0.007	0.0234	0.0406558	FALSE	FALSE	FALSE	ebi-a-GCST90018938	8	96356983	0.0648	480742	0.914	Uveitis || id:ebi-a-GCST90018938	Uveitis	Uveitis || ||	TRUE	igd	1.62e-06	8	96356983	3656	0.07964	ebi-a-GCST90001401	IgD- CD27- AC	TRUE	reported	igd	2	1	TRUE	ebi-a-GCST90001401
rs185621536	T	C	T	C	-0.3205	0.268	0.0312	0.013048	FALSE	FALSE	FALSE	ebi-a-GCST90018938	1	113524501	0.2858	480742	0.3485	Uveitis || id:ebi-a-GCST90018938	Uveitis	Uveitis || ||	TRUE	igd	4.89e-06	1	113524501	3656	0.07004	ebi-a-GCST90001401	IgD- CD27- AC	TRUE	reported	igd	2	1	TRUE	ebi-a-GCST90001401
rs2250246	G	A	G	A	0.1359	0.0294	0.5341	0.588041	FALSE	FALSE	FALSE	ebi-a-GCST90018938	12	6553016	0.0283	480742	0.2986	Uveitis || id:ebi-a-GCST90018938	Uveitis	Uveitis || ||	TRUE	igd	3.13e-08	12	6553016	3656	0.02451	ebi-a-GCST90001401	IgD- CD27- AC	TRUE	reported	igd	2	1	TRUE	ebi-a-GCST90001401
rs35574803	C	T	C	T	-0.2808	0.0763	0.0562	0.0224855	FALSE	FALSE	FALSE	ebi-a-GCST90018938	3	32533246	0.1218	480742	0.5311	Uveitis || id:ebi-a-GCST90018938	Uveitis	Uveitis || ||	TRUE	igd	2.02e-07	3	32533246	3656	0.05393	ebi-a-GCST90001401	IgD- CD27- AC	TRUE	reported	igd	2	1	TRUE	ebi-a-GCST90001401
rs421516	A	C	A	C	-0.2897	-0.2597	0.9583	0.976524	FALSE	FALSE	FALSE	ebi-a-GCST90018938	17	63135589	0.1656	480742	0.1168	Uveitis || id:ebi-a-GCST90018938	Uveitis	Uveitis || ||	TRUE	igd	3.97e-06	17	63135589	3656	0.0627	ebi-a-GCST90001401	IgD- CD27- AC	TRUE	reported	igd	2	1	TRUE	ebi-a-GCST90001401
rs59951351	T	A	T	A	0.173	0.0054	0.1171	0.0924635	FALSE	TRUE	FALSE	ebi-a-GCST90018938	4	38152090	0.0596	480742	0.9278	Uveitis || id:ebi-a-GCST90018938	Uveitis	Uveitis || ||	TRUE	igd	8.37e-06	4	38152090	3656	0.03878	ebi-a-GCST90001401	IgD- CD27- AC	TRUE	reported	igd	2	1	TRUE	ebi-a-GCST90001401
rs61786059	T	G	T	G	-0.1238	-0.001	0.3135	0.260484	FALSE	FALSE	FALSE	ebi-a-GCST90018938	1	29035758	0.0325	480742	0.9767	Uveitis || id:ebi-a-GCST90018938	Uveitis	Uveitis || ||	TRUE	igd	4.45e-06	1	29035758	3656	0.02692	ebi-a-GCST90001401	IgD- CD27- AC	TRUE	reported	igd	2	1	TRUE	ebi-a-GCST90001401
rs72953104	G	C	G	C	0.2313	-0.0532	0.0643	0.206766	FALSE	TRUE	FALSE	ebi-a-GCST90018938	1	41379583	0.0378	480742	0.1598	Uveitis || id:ebi-a-GCST90018938	Uveitis	Uveitis || ||	TRUE	igd	4.18e-06	1	41379583	3656	0.05018	ebi-a-GCST90001401	IgD- CD27- AC	TRUE	reported	igd	2	1	TRUE	ebi-a-GCST90001401
rs72977632	A	T	A	T	-0.2296	0.0017	0.0643	0.102316	FALSE	TRUE	FALSE	ebi-a-GCST90018938	19	1930174	0.0442	480742	0.9689	Uveitis || id:ebi-a-GCST90018938	Uveitis	Uveitis || ||	TRUE	igd	5.33e-06	19	1930174	3656	0.05036	ebi-a-GCST90001401	IgD- CD27- AC	TRUE	reported	igd	2	1	TRUE	ebi-a-GCST90001401
rs74356874	A	G	A	G	0.6631	-0.0731	0.0066	0.0450719	FALSE	FALSE	FALSE	ebi-a-GCST90018938	5	22936562	0.0814	480742	0.3692	Uveitis || id:ebi-a-GCST90018938	Uveitis	Uveitis || ||	TRUE	igd	5.96e-06	5	22936562	3656	0.1462	ebi-a-GCST90001401	IgD- CD27- AC	TRUE	reported	igd	2	1	TRUE	ebi-a-GCST90001401
rs7518494	A	G	A	G	0.2278	-0.0567	0.9334	0.908097	FALSE	FALSE	FALSE	ebi-a-GCST90018938	1	217233446	0.05	480742	0.2568	Uveitis || id:ebi-a-GCST90018938	Uveitis	Uveitis || ||	TRUE	igd	3.21e-06	1	217233446	3656	0.04884	ebi-a-GCST90001401	IgD- CD27- AC	TRUE	reported	igd	2	1	TRUE	ebi-a-GCST90001401
rs7606024	A	T	A	T	-0.1375	0.037	0.7882	0.852053	FALSE	TRUE	FALSE	ebi-a-GCST90018938	2	56616595	0.0845	480742	0.6618	Uveitis || id:ebi-a-GCST90018938	Uveitis	Uveitis || ||	TRUE	igd	6.15e-06	2	56616595	3656	0.03037	ebi-a-GCST90001401	IgD- CD27- AC	TRUE	reported	igd	2	1	TRUE	ebi-a-GCST90001401
rs77126700	C	T	C	T	0.3825	-0.1563	0.0239	0.00665387	FALSE	FALSE	FALSE	ebi-a-GCST90018938	20	47313887	0.151	480742	0.3007	Uveitis || id:ebi-a-GCST90018938	Uveitis	Uveitis || ||	TRUE	igd	1.95e-06	20	47313887	3656	0.08026	ebi-a-GCST90001401	IgD- CD27- AC	TRUE	reported	igd	2	1	TRUE	ebi-a-GCST90001401
rs78763642	A	G	A	G	-0.3304	-0.0257	0.0279	0.086043	FALSE	FALSE	FALSE	ebi-a-GCST90018938	9	25294308	0.0473	480742	0.5873	Uveitis || id:ebi-a-GCST90018938	Uveitis	Uveitis || ||	TRUE	igd	9.28e-06	9	25294308	3656	0.07442	ebi-a-GCST90001401	IgD- CD27- AC	TRUE	reported	igd	2	1	TRUE	ebi-a-GCST90001401
rs9615714	G	A	G	A	-0.1733	-0.0084	0.1421	0.0842232	FALSE	FALSE	FALSE	ebi-a-GCST90018938	22	48376963	0.0468	480742	0.8573	Uveitis || id:ebi-a-GCST90018938	Uveitis	Uveitis || ||	TRUE	igd	6.95e-07	22	48376963	3656	0.03486	ebi-a-GCST90001401	IgD- CD27- AC	TRUE	reported	igd	2	1	TRUE	ebi-a-GCST90001401
rs11068290	T	C	T	C	-0.407	0.091	0.0231	0.117826	FALSE	FALSE	FALSE	ebi-a-GCST90018938	12	110228055	0.073	480742	0.2126	Uveitis || id:ebi-a-GCST90018938	Uveitis	Uveitis || ||	TRUE	igd	7.31e-07	12	110228055	3657	0.08203	ebi-a-GCST90001402	Sw mem %B cell	TRUE	reported	igd	2	1	TRUE	ebi-a-GCST90001402
rs11204752	C	T	C	T	0.1189	-0.0392	0.5387	0.548703	FALSE	FALSE	FALSE	ebi-a-GCST90018938	1	150958133	0.0277	480742	0.1564	Uveitis || id:ebi-a-GCST90018938	Uveitis	Uveitis || ||	TRUE	igd	3.59e-06	1	150958133	3657	0.02561	ebi-a-GCST90001402	Sw mem %B cell	TRUE	reported	igd	2	1	TRUE	ebi-a-GCST90001402
rs114917376	G	A	G	A	0.1985	-0.0171	0.0958	0.0949351	FALSE	FALSE	FALSE	ebi-a-GCST90018938	17	51764168	0.0459	480742	0.7094	Uveitis || id:ebi-a-GCST90018938	Uveitis	Uveitis || ||	TRUE	igd	3.74e-06	17	51764168	3657	0.04285	ebi-a-GCST90001402	Sw mem %B cell	TRUE	reported	igd	2	1	TRUE	ebi-a-GCST90001402
rs138919897	G	A	G	A	-1.348	-0.07	0.0019	0.0153325	FALSE	FALSE	FALSE	ebi-a-GCST90018938	3	106834795	0.1428	480742	0.624001	Uveitis || id:ebi-a-GCST90018938	Uveitis	Uveitis || ||	TRUE	igd	8.49e-06	3	106834795	3657	0.3023	ebi-a-GCST90001402	Sw mem %B cell	TRUE	reported	igd	2	1	TRUE	ebi-a-GCST90001402
rs140191306	T	C	T	C	-0.4624	-0.2808	0.0179	0.00858919	FALSE	FALSE	FALSE	ebi-a-GCST90018938	9	2570753	0.1825	480742	0.1238	Uveitis || id:ebi-a-GCST90018938	Uveitis	Uveitis || ||	TRUE	igd	1.11e-06	9	2570753	3657	0.09477	ebi-a-GCST90001402	Sw mem %B cell	TRUE	reported	igd	2	1	TRUE	ebi-a-GCST90001402
rs1519529	G	C	G	C	0.1327	-0.0485	0.2363	0.254188	FALSE	TRUE	FALSE	ebi-a-GCST90018938	2	136974257	0.0371	480742	0.1913	Uveitis || id:ebi-a-GCST90018938	Uveitis	Uveitis || ||	TRUE	igd	7.14e-06	2	136974257	3657	0.02951	ebi-a-GCST90001402	Sw mem %B cell	TRUE	reported	igd	2	1	TRUE	ebi-a-GCST90001402
rs17405603	T	A	T	A	-0.1414	0.0547	0.2841	0.226413	FALSE	TRUE	FALSE	ebi-a-GCST90018938	5	144608340	0.0313	480742	0.0809394	Uveitis || id:ebi-a-GCST90018938	Uveitis	Uveitis || ||	TRUE	igd	4.4e-07	5	144608340	3657	0.02795	ebi-a-GCST90001402	Sw mem %B cell	TRUE	reported	igd	2	1	TRUE	ebi-a-GCST90001402
rs2105800	A	G	A	G	-0.1181	0.0102	0.4881	0.530052	FALSE	FALSE	FALSE	ebi-a-GCST90018938	11	90592716	0.029	480742	0.724201	Uveitis || id:ebi-a-GCST90018938	Uveitis	Uveitis || ||	TRUE	igd	6.11e-06	11	90592716	3657	0.02607	ebi-a-GCST90001402	Sw mem %B cell	TRUE	reported	igd	2	1	TRUE	ebi-a-GCST90001402
rs2450220	T	C	T	C	0.1522	-0.013	0.816	0.922695	FALSE	FALSE	FALSE	ebi-a-GCST90018938	8	119323401	0.0564	480742	0.8171	Uveitis || id:ebi-a-GCST90018938	Uveitis	Uveitis || ||	TRUE	igd	2.25e-06	8	119323401	3657	0.03212	ebi-a-GCST90001402	Sw mem %B cell	TRUE	reported	igd	2	1	TRUE	ebi-a-GCST90001402
rs55658041	T	G	T	G	1.008	0.294	0.0037	0.0216095	FALSE	FALSE	FALSE	ebi-a-GCST90018938	4	164291862	0.1123	480742	0.0088689	Uveitis || id:ebi-a-GCST90018938	Uveitis	Uveitis || ||	TRUE	igd	1.75e-06	4	164291862	3657	0.2105	ebi-a-GCST90001402	Sw mem %B cell	TRUE	reported	igd	2	1	TRUE	ebi-a-GCST90001402
rs72757888	T	C	T	C	-0.5733	-0.0508	0.01	0.0760058	FALSE	FALSE	FALSE	ebi-a-GCST90018938	1	233045963	0.0596	480742	0.3944	Uveitis || id:ebi-a-GCST90018938	Uveitis	Uveitis || ||	TRUE	igd	2.37e-06	1	233045963	3657	0.1213	ebi-a-GCST90001402	Sw mem %B cell	TRUE	reported	igd	2	1	TRUE	ebi-a-GCST90001402
rs73426855	C	T	C	T	0.1769	0.0174	0.1471	0.280186	FALSE	FALSE	FALSE	ebi-a-GCST90018938	17	77637123	0.0337	480742	0.607	Uveitis || id:ebi-a-GCST90018938	Uveitis	Uveitis || ||	TRUE	igd	5.43e-07	17	77637123	3657	0.03524	ebi-a-GCST90001402	Sw mem %B cell	TRUE	reported	igd	2	1	TRUE	ebi-a-GCST90001402
rs830682	C	T	C	T	-0.1286	-0.1801	0.7383	0.787658	FALSE	FALSE	FALSE	ebi-a-GCST90018938	5	165597506	0.0778	480742	0.02063	Uveitis || id:ebi-a-GCST90018938	Uveitis	Uveitis || ||	TRUE	igd	6.85e-06	5	165597506	3657	0.02855	ebi-a-GCST90001402	Sw mem %B cell	TRUE	reported	igd	2	1	TRUE	ebi-a-GCST90001402
rs9265880	C	T	C	T	-0.1543	-0.2429	0.4717	0.335753	FALSE	FALSE	FALSE	ebi-a-GCST90018938	6	31313054	0.0328	480742	1.39701e-13	Uveitis || id:ebi-a-GCST90018938	Uveitis	Uveitis || ||	TRUE	igd	1.1e-06	6	31313054	3657	0.0316	ebi-a-GCST90001402	Sw mem %B cell	TRUE	reported	igd	2	1	TRUE	ebi-a-GCST90001402
rs115218350	A	T	A	T	-1.838	-0.0186	8e-04	0.00840272	FALSE	TRUE	FALSE	ebi-a-GCST90018938	3	104146883	0.1246	480742	0.8817	Uveitis || id:ebi-a-GCST90018938	Uveitis	Uveitis || ||	TRUE	igd	4.61e-06	3	104146883	3656	0.4006	ebi-a-GCST90001403	Sw mem AC	TRUE	reported	igd	2	1	TRUE	ebi-a-GCST90001403
rs115414430	G	C	G	C	0.3537	0.0432	0.0286	0.035759	FALSE	TRUE	FALSE	ebi-a-GCST90018938	2	36720835	0.0801	480742	0.589599	Uveitis || id:ebi-a-GCST90018938	Uveitis	Uveitis || ||	TRUE	igd	2.2e-06	2	36720835	3656	0.07458	ebi-a-GCST90001403	Sw mem AC	TRUE	reported	igd	2	1	TRUE	ebi-a-GCST90001403
rs1161387	G	C	G	C	0.1297	0.0424	0.286	0.384356	FALSE	TRUE	FALSE	ebi-a-GCST90018938	6	50598963	0.0294	480742	0.1498	Uveitis || id:ebi-a-GCST90018938	Uveitis	Uveitis || ||	TRUE	igd	8.87e-06	6	50598963	3656	0.02914	ebi-a-GCST90001403	Sw mem AC	TRUE	reported	igd	2	1	TRUE	ebi-a-GCST90001403
rs11653761	T	G	T	G	-0.1273	-0.0543	0.592	0.580624	FALSE	FALSE	FALSE	ebi-a-GCST90018938	17	2716535	0.0282	480742	0.0541103	Uveitis || id:ebi-a-GCST90018938	Uveitis	Uveitis || ||	TRUE	igd	2.65e-07	17	2716535	3656	0.02469	ebi-a-GCST90001403	Sw mem AC	TRUE	reported	igd	2	1	TRUE	ebi-a-GCST90001403
rs117605782	A	G	A	G	0.9179	-0.0472	0.0034	0.0218238	FALSE	FALSE	FALSE	ebi-a-GCST90018938	18	46442174	0.0946	480742	0.617999	Uveitis || id:ebi-a-GCST90018938	Uveitis	Uveitis || ||	TRUE	igd	7.28e-06	18	46442174	3656	0.2043	ebi-a-GCST90001403	Sw mem AC	TRUE	reported	igd	2	1	TRUE	ebi-a-GCST90001403
rs11777835	C	T	C	T	-0.1238	0.0419	0.5715	0.40545	FALSE	FALSE	FALSE	ebi-a-GCST90018938	8	144986103	0.0279	480742	0.1335	Uveitis || id:ebi-a-GCST90018938	Uveitis	Uveitis || ||	TRUE	igd	6.83e-07	8	144986103	3656	0.02489	ebi-a-GCST90001403	Sw mem AC	TRUE	reported	igd	2	1	TRUE	ebi-a-GCST90001403
rs141352577	T	C	T	C	0.3583	0.0151	0.0235	0.01655	FALSE	FALSE	FALSE	ebi-a-GCST90018938	3	8492010	0.1186	480742	0.8989	Uveitis || id:ebi-a-GCST90018938	Uveitis	Uveitis || ||	TRUE	igd	5.91e-06	3	8492010	3656	0.07898	ebi-a-GCST90001403	Sw mem AC	TRUE	reported	igd	2	1	TRUE	ebi-a-GCST90001403
rs142587763	T	C	T	C	-0.2707	-0.019	0.0435	0.0544951	FALSE	FALSE	FALSE	ebi-a-GCST90018938	1	165680636	0.1409	480742	0.8928	Uveitis || id:ebi-a-GCST90018938	Uveitis	Uveitis || ||	TRUE	igd	5.51e-06	1	165680636	3656	0.05949	ebi-a-GCST90001403	Sw mem AC	TRUE	reported	igd	2	1	TRUE	ebi-a-GCST90001403
rs149462070	C	A	C	A	-0.7487	0.1158	0.0056	0.03245	FALSE	FALSE	FALSE	ebi-a-GCST90018938	21	14412199	0.0979	480742	0.2369	Uveitis || id:ebi-a-GCST90018938	Uveitis	Uveitis || ||	TRUE	igd	5.05e-06	21	14412199	3656	0.1638	ebi-a-GCST90001403	Sw mem AC	TRUE	reported	igd	2	1	TRUE	ebi-a-GCST90001403
rs1519526	C	T	C	T	0.1511	-0.033	0.1957	0.242813	FALSE	FALSE	FALSE	ebi-a-GCST90018938	2	136967396	0.0379	480742	0.384	Uveitis || id:ebi-a-GCST90018938	Uveitis	Uveitis || ||	TRUE	igd	1.35e-06	2	136967396	3656	0.03122	ebi-a-GCST90001403	Sw mem AC	TRUE	reported	igd	2	1	TRUE	ebi-a-GCST90001403
rs192544457	A	G	A	G	0.7964	0.1125	0.006	0.0441156	FALSE	FALSE	FALSE	ebi-a-GCST90018938	13	42337460	0.1691	480742	0.506001	Uveitis || id:ebi-a-GCST90018938	Uveitis	Uveitis || ||	TRUE	igd	7.87e-07	13	42337460	3656	0.161	ebi-a-GCST90001403	Sw mem AC	TRUE	reported	igd	2	1	TRUE	ebi-a-GCST90001403
rs2454536	C	T	C	T	-0.1356	-0.0276	0.283	0.2726	FALSE	FALSE	FALSE	ebi-a-GCST90018938	10	53764740	0.0296	480742	0.3516	Uveitis || id:ebi-a-GCST90018938	Uveitis	Uveitis || ||	TRUE	igd	1.02e-06	10	53764740	3656	0.02771	ebi-a-GCST90001403	Sw mem AC	TRUE	reported	igd	2	1	TRUE	ebi-a-GCST90001403
rs4076316	A	T	A	T	-0.1251	0.0177	0.3005	0.38307	FALSE	TRUE	FALSE	ebi-a-GCST90018938	6	167859623	0.0289	480742	0.5396	Uveitis || id:ebi-a-GCST90018938	Uveitis	Uveitis || ||	TRUE	igd	4.54e-06	6	167859623	3656	0.02725	ebi-a-GCST90001403	Sw mem AC	TRUE	reported	igd	2	1	TRUE	ebi-a-GCST90001403
rs421516	A	C	A	C	-0.2923	-0.2597	0.9583	0.976524	FALSE	FALSE	FALSE	ebi-a-GCST90018938	17	63135589	0.1656	480742	0.1168	Uveitis || id:ebi-a-GCST90018938	Uveitis	Uveitis || ||	TRUE	igd	3.03e-06	17	63135589	3656	0.06252	ebi-a-GCST90001403	Sw mem AC	TRUE	reported	igd	2	1	TRUE	ebi-a-GCST90001403
rs452973	T	G	T	G	0.1223	-0.0826	0.2705	0.29769	FALSE	FALSE	FALSE	ebi-a-GCST90018938	5	11308990	0.0316	480742	0.00892401	Uveitis || id:ebi-a-GCST90018938	Uveitis	Uveitis || ||	TRUE	igd	9.5e-06	5	11308990	3656	0.02758	ebi-a-GCST90001403	Sw mem AC	TRUE	reported	igd	2	1	TRUE	ebi-a-GCST90001403
rs4697617	A	G	A	G	0.1212	-0.0207	0.7103	0.764362	FALSE	FALSE	FALSE	ebi-a-GCST90018938	4	25771115	0.0322	480742	0.5197	Uveitis || id:ebi-a-GCST90018938	Uveitis	Uveitis || ||	TRUE	igd	7.07e-06	4	25771115	3656	0.02695	ebi-a-GCST90001403	Sw mem AC	TRUE	reported	igd	2	1	TRUE	ebi-a-GCST90001403
rs5994482	G	C	G	C	-0.1828	0.0302	0.103	0.331041	FALSE	TRUE	FALSE	ebi-a-GCST90018938	22	32570873	0.0302	480742	0.3188	Uveitis || id:ebi-a-GCST90018938	Uveitis	Uveitis || ||	TRUE	igd	6.52e-06	22	32570873	3656	0.04049	ebi-a-GCST90001403	Sw mem AC	TRUE	reported	igd	2	1	TRUE	ebi-a-GCST90001403
rs60508745	C	T	C	T	-0.1161	-0.0041	0.5137	0.495123	FALSE	FALSE	FALSE	ebi-a-GCST90018938	7	40554169	0.0283	480742	0.8849	Uveitis || id:ebi-a-GCST90018938	Uveitis	Uveitis || ||	TRUE	igd	3.37e-06	7	40554169	3656	0.02496	ebi-a-GCST90001403	Sw mem AC	TRUE	reported	igd	2	1	TRUE	ebi-a-GCST90001403
rs62521107	T	C	T	C	-0.2543	0.3514	0.058	0.015983	FALSE	FALSE	FALSE	ebi-a-GCST90018938	8	118851954	0.1674	480742	0.0357701	Uveitis || id:ebi-a-GCST90018938	Uveitis	Uveitis || ||	TRUE	igd	2.15e-06	8	118851954	3656	0.05357	ebi-a-GCST90001403	Sw mem AC	TRUE	reported	igd	2	1	TRUE	ebi-a-GCST90001403
rs73178168	T	C	T	C	0.16	-0.0356	0.1703	0.0667063	FALSE	FALSE	FALSE	ebi-a-GCST90018938	13	47809629	0.065	480742	0.583899	Uveitis || id:ebi-a-GCST90018938	Uveitis	Uveitis || ||	TRUE	igd	1.78e-06	13	47809629	3656	0.03344	ebi-a-GCST90001403	Sw mem AC	TRUE	reported	igd	2	1	TRUE	ebi-a-GCST90001403
rs73185679	C	T	C	T	0.1794	-0.0698	0.1041	0.0750883	FALSE	FALSE	FALSE	ebi-a-GCST90018938	3	186485863	0.1076	480742	0.516799	Uveitis || id:ebi-a-GCST90018938	Uveitis	Uveitis || ||	TRUE	igd	6.66e-06	3	186485863	3656	0.03978	ebi-a-GCST90001403	Sw mem AC	TRUE	reported	igd	2	1	TRUE	ebi-a-GCST90001403
rs7595246	C	T	C	T	0.1458	-0.0212	0.1893	0.315089	FALSE	FALSE	FALSE	ebi-a-GCST90018938	2	238554657	0.0341	480742	0.5337	Uveitis || id:ebi-a-GCST90018938	Uveitis	Uveitis || ||	TRUE	igd	3.02e-06	2	238554657	3656	0.03118	ebi-a-GCST90001403	Sw mem AC	TRUE	reported	igd	2	1	TRUE	ebi-a-GCST90001403
rs77741094	G	C	G	C	-0.5466	-0.0053	0.0126	0.0291917	FALSE	TRUE	FALSE	ebi-a-GCST90018938	21	42362418	0.0889	480742	0.9529	Uveitis || id:ebi-a-GCST90018938	Uveitis	Uveitis || ||	TRUE	igd	9.03e-07	21	42362418	3656	0.1111	ebi-a-GCST90001403	Sw mem AC	TRUE	reported	igd	2	1	TRUE	ebi-a-GCST90001403
rs80076964	C	G	C	G	0.481	0.1005	0.0141	0.0228602	FALSE	TRUE	FALSE	ebi-a-GCST90018938	4	94935625	0.1016	480742	0.323	Uveitis || id:ebi-a-GCST90018938	Uveitis	Uveitis || ||	TRUE	igd	1.88e-06	4	94935625	3656	0.1008	ebi-a-GCST90001403	Sw mem AC	TRUE	reported	igd	2	1	TRUE	ebi-a-GCST90001403
rs9520836	G	A	G	A	0.1323	0.025	0.5044	0.315561	FALSE	FALSE	FALSE	ebi-a-GCST90018938	13	108957063	0.033	480742	0.4483	Uveitis || id:ebi-a-GCST90018938	Uveitis	Uveitis || ||	TRUE	igd	7.43e-08	13	108957063	3656	0.02454	ebi-a-GCST90001403	Sw mem AC	TRUE	reported	igd	2	1	TRUE	ebi-a-GCST90001403
rs10849436	A	G	A	G	0.1576	-0.0593	0.1595	0.286466	FALSE	FALSE	FALSE	ebi-a-GCST90018938	12	6409619	0.0317	480742	0.0616098	Uveitis || id:ebi-a-GCST90018938	Uveitis	Uveitis || ||	TRUE	igd	3.02e-06	12	6409619	3658	0.0337	ebi-a-GCST90001404	PB/PC %B cell	TRUE	reported	igd	2	1	TRUE	ebi-a-GCST90001404
rs11089305	G	A	G	A	0.1338	0.0105	0.2881	0.337824	FALSE	FALSE	FALSE	ebi-a-GCST90018938	22	19729361	0.0295	480742	0.7228	Uveitis || id:ebi-a-GCST90018938	Uveitis	Uveitis || ||	TRUE	igd	6.52e-07	22	19729361	3658	0.02685	ebi-a-GCST90001404	PB/PC %B cell	TRUE	reported	igd	2	1	TRUE	ebi-a-GCST90001404
rs11754551	C	T	C	T	0.2127	0.0042	0.0681	0.111544	FALSE	FALSE	FALSE	ebi-a-GCST90018938	6	145631063	0.0403	480742	0.9171	Uveitis || id:ebi-a-GCST90018938	Uveitis	Uveitis || ||	TRUE	igd	8.67e-06	6	145631063	3658	0.04774	ebi-a-GCST90001404	PB/PC %B cell	TRUE	reported	igd	2	1	TRUE	ebi-a-GCST90001404
rs12412378	A	C	A	C	-0.1669	0.0672	0.1607	0.130333	FALSE	FALSE	FALSE	ebi-a-GCST90018938	10	130483163	0.0436	480742	0.1228	Uveitis || id:ebi-a-GCST90018938	Uveitis	Uveitis || ||	TRUE	igd	3.78e-07	10	130483163	3658	0.0328	ebi-a-GCST90001404	PB/PC %B cell	TRUE	reported	igd	2	1	TRUE	ebi-a-GCST90001404
rs12709039	A	C	A	C	-0.1407	2e-04	0.7365	0.840603	FALSE	FALSE	FALSE	ebi-a-GCST90018938	16	59861376	0.0416	480742	0.9969	Uveitis || id:ebi-a-GCST90018938	Uveitis	Uveitis || ||	TRUE	igd	4.57e-07	16	59861376	3658	0.02784	ebi-a-GCST90001404	PB/PC %B cell	TRUE	reported	igd	2	1	TRUE	ebi-a-GCST90001404
rs138542577	C	G	C	G	0.3534	-0.0196	0.0376	0.0162825	FALSE	TRUE	FALSE	ebi-a-GCST90018938	8	16074805	0.1081	480742	0.856	Uveitis || id:ebi-a-GCST90018938	Uveitis	Uveitis || ||	TRUE	igd	3.71e-08	8	16074805	3658	0.06406	ebi-a-GCST90001404	PB/PC %B cell	TRUE	reported	igd	2	1	TRUE	ebi-a-GCST90001404
rs140642786	A	G	A	G	0.1711	-0.0587	0.1223	0.0793169	FALSE	FALSE	FALSE	ebi-a-GCST90018938	5	148927495	0.0538	480742	0.2754	Uveitis || id:ebi-a-GCST90018938	Uveitis	Uveitis || ||	TRUE	igd	4.75e-06	5	148927495	3658	0.03733	ebi-a-GCST90001404	PB/PC %B cell	TRUE	reported	igd	2	1	TRUE	ebi-a-GCST90001404
rs150152228	G	A	G	A	-1.507	-0.0826	0.0012	0.0156877	FALSE	FALSE	FALSE	ebi-a-GCST90018938	2	235278654	0.1242	480742	0.5061	Uveitis || id:ebi-a-GCST90018938	Uveitis	Uveitis || ||	TRUE	igd	6.01e-06	2	235278654	3658	0.3325	ebi-a-GCST90001404	PB/PC %B cell	TRUE	reported	igd	2	1	TRUE	ebi-a-GCST90001404
rs185836310	C	T	C	T	-0.257	-0.1367	0.051	0.0128017	FALSE	FALSE	FALSE	ebi-a-GCST90018938	10	73504848	0.1103	480742	0.2154	Uveitis || id:ebi-a-GCST90018938	Uveitis	Uveitis || ||	TRUE	igd	4.23e-06	10	73504848	3658	0.05578	ebi-a-GCST90001404	PB/PC %B cell	TRUE	reported	igd	2	1	TRUE	ebi-a-GCST90001404
rs186329	C	T	C	T	0.154	0.0012	0.1706	0.289402	FALSE	FALSE	FALSE	ebi-a-GCST90018938	19	56065534	0.029	480742	0.9675	Uveitis || id:ebi-a-GCST90018938	Uveitis	Uveitis || ||	TRUE	igd	1.8e-06	19	56065534	3658	0.03221	ebi-a-GCST90001404	PB/PC %B cell	TRUE	reported	igd	2	1	TRUE	ebi-a-GCST90001404
rs187723151	A	G	A	G	-0.9069	-0.0341	0.004	0.00568224	FALSE	FALSE	FALSE	ebi-a-GCST90018938	1	242186219	0.2116	480742	0.8719	Uveitis || id:ebi-a-GCST90018938	Uveitis	Uveitis || ||	TRUE	igd	2.52e-06	1	242186219	3658	0.1924	ebi-a-GCST90001404	PB/PC %B cell	TRUE	reported	igd	2	1	TRUE	ebi-a-GCST90001404
rs193552	T	A	T	A	0.1159	0.0189	0.6506	0.60089	FALSE	TRUE	FALSE	ebi-a-GCST90018938	5	148172599	0.0322	480742	0.5583	Uveitis || id:ebi-a-GCST90018938	Uveitis	Uveitis || ||	TRUE	igd	5.95e-06	5	148172599	3658	0.02556	ebi-a-GCST90001404	PB/PC %B cell	TRUE	reported	igd	2	1	TRUE	ebi-a-GCST90001404
rs2019885	C	T	C	T	-0.1749	0.0047	0.1211	0.0892105	FALSE	FALSE	FALSE	ebi-a-GCST90018938	5	163177849	0.0527	480742	0.9282	Uveitis || id:ebi-a-GCST90018938	Uveitis	Uveitis || ||	TRUE	igd	3.16e-06	5	163177849	3658	0.03747	ebi-a-GCST90001404	PB/PC %B cell	TRUE	reported	igd	2	1	TRUE	ebi-a-GCST90001404
rs2792563	A	G	A	G	-0.1287	-0.0129	0.5671	0.511621	FALSE	FALSE	FALSE	ebi-a-GCST90018938	1	213100225	0.0279	480742	0.6426	Uveitis || id:ebi-a-GCST90018938	Uveitis	Uveitis || ||	TRUE	igd	3.15e-07	1	213100225	3658	0.02511	ebi-a-GCST90001404	PB/PC %B cell	TRUE	reported	igd	2	1	TRUE	ebi-a-GCST90001404
rs3138500	T	C	T	C	-0.2223	0.0231	0.0678	0.035434	FALSE	FALSE	FALSE	ebi-a-GCST90018938	9	92219945	0.0954	480742	0.8091	Uveitis || id:ebi-a-GCST90018938	Uveitis	Uveitis || ||	TRUE	igd	6.49e-06	9	92219945	3658	0.04922	ebi-a-GCST90001404	PB/PC %B cell	TRUE	reported	igd	2	1	TRUE	ebi-a-GCST90001404
rs34629	A	G	A	G	-0.2427	0.1495	0.0633	0.0579305	FALSE	FALSE	FALSE	ebi-a-GCST90018938	5	60527506	0.0695	480742	0.03155	Uveitis || id:ebi-a-GCST90018938	Uveitis	Uveitis || ||	TRUE	igd	1.31e-06	5	60527506	3658	0.05008	ebi-a-GCST90001404	PB/PC %B cell	TRUE	reported	igd	2	1	TRUE	ebi-a-GCST90001404
rs4458909	A	G	A	G	-0.1199	-0.0074	0.3324	0.182709	FALSE	FALSE	FALSE	ebi-a-GCST90018938	8	118447297	0.0404	480742	0.8552	Uveitis || id:ebi-a-GCST90018938	Uveitis	Uveitis || ||	TRUE	igd	3.1e-06	8	118447297	3658	0.02567	ebi-a-GCST90001404	PB/PC %B cell	TRUE	reported	igd	2	1	TRUE	ebi-a-GCST90001404
rs55728331	A	G	A	G	1.708	0.1452	0.0015	0.0374821	FALSE	FALSE	FALSE	ebi-a-GCST90018938	11	117526440	0.0641	480742	0.0234401	Uveitis || id:ebi-a-GCST90018938	Uveitis	Uveitis || ||	TRUE	igd	7.61e-07	11	117526440	3658	0.3449	ebi-a-GCST90001404	PB/PC %B cell	TRUE	reported	igd	2	1	TRUE	ebi-a-GCST90001404
rs61294310	G	A	G	A	0.5	-0.1301	0.0124	0.00908242	FALSE	FALSE	FALSE	ebi-a-GCST90018938	6	5266557	0.1439	480742	0.3662	Uveitis || id:ebi-a-GCST90018938	Uveitis	Uveitis || ||	TRUE	igd	4.85e-06	6	5266557	3658	0.1092	ebi-a-GCST90001404	PB/PC %B cell	TRUE	reported	igd	2	1	TRUE	ebi-a-GCST90001404
rs62012610	C	G	C	G	0.2879	0.0519	0.0381	0.116249	FALSE	TRUE	FALSE	ebi-a-GCST90018938	15	34006114	0.0713	480742	0.4663	Uveitis || id:ebi-a-GCST90018938	Uveitis	Uveitis || ||	TRUE	igd	4.52e-06	15	34006114	3658	0.06268	ebi-a-GCST90001404	PB/PC %B cell	TRUE	reported	igd	2	1	TRUE	ebi-a-GCST90001404
rs74326785	C	T	C	T	0.3429	-0.0754	0.0279	0.0386326	FALSE	FALSE	FALSE	ebi-a-GCST90018938	8	24549984	0.0761	480742	0.3217	Uveitis || id:ebi-a-GCST90018938	Uveitis	Uveitis || ||	TRUE	igd	4.69e-06	8	24549984	3658	0.07479	ebi-a-GCST90001404	PB/PC %B cell	TRUE	reported	igd	2	1	TRUE	ebi-a-GCST90001404
rs76195952	T	C	T	C	-0.4648	-0.0209	0.0142	0.0265836	FALSE	FALSE	FALSE	ebi-a-GCST90018938	11	129797755	0.0913	480742	0.8191	Uveitis || id:ebi-a-GCST90018938	Uveitis	Uveitis || ||	TRUE	igd	6.25e-06	11	129797755	3658	0.1027	ebi-a-GCST90001404	PB/PC %B cell	TRUE	reported	igd	2	1	TRUE	ebi-a-GCST90001404
rs78370279	G	A	G	A	0.5592	0.0432	0.0104	0.0173609	FALSE	FALSE	FALSE	ebi-a-GCST90018938	7	71338898	0.1309	480742	0.7416	Uveitis || id:ebi-a-GCST90018938	Uveitis	Uveitis || ||	TRUE	igd	3.54e-06	7	71338898	3658	0.1204	ebi-a-GCST90001404	PB/PC %B cell	TRUE	reported	igd	2	1	TRUE	ebi-a-GCST90001404
rs78804535	T	C	T	C	0.3286	-0.1024	0.0316	0.0522805	FALSE	FALSE	FALSE	ebi-a-GCST90018938	4	144419847	0.0697	480742	0.142	Uveitis || id:ebi-a-GCST90018938	Uveitis	Uveitis || ||	TRUE	igd	3.47e-06	4	144419847	3658	0.07069	ebi-a-GCST90001404	PB/PC %B cell	TRUE	reported	igd	2	1	TRUE	ebi-a-GCST90001404
rs79423067	T	A	T	A	0.4869	0.0033	0.0149	0.0303608	FALSE	TRUE	FALSE	ebi-a-GCST90018938	4	143873369	0.0665	480742	0.9604	Uveitis || id:ebi-a-GCST90018938	Uveitis	Uveitis || ||	TRUE	igd	4.45e-06	4	143873369	3658	0.1059	ebi-a-GCST90001404	PB/PC %B cell	TRUE	reported	igd	2	1	TRUE	ebi-a-GCST90001404
rs80148662	A	G	A	G	0.4702	-0.0321	0.0137	0.0437874	FALSE	FALSE	FALSE	ebi-a-GCST90018938	17	52836239	0.0821	480742	0.696	Uveitis || id:ebi-a-GCST90018938	Uveitis	Uveitis || ||	TRUE	igd	7.46e-06	17	52836239	3658	0.1048	ebi-a-GCST90001404	PB/PC %B cell	TRUE	reported	igd	2	1	TRUE	ebi-a-GCST90001404
rs8132059	T	C	T	C	-0.1288	-0.0193	0.2243	0.235466	FALSE	FALSE	FALSE	ebi-a-GCST90018938	21	16916284	0.0332	480742	0.5613	Uveitis || id:ebi-a-GCST90018938	Uveitis	Uveitis || ||	TRUE	igd	7.74e-06	21	16916284	3658	0.02877	ebi-a-GCST90001404	PB/PC %B cell	TRUE	reported	igd	2	1	TRUE	ebi-a-GCST90001404
rs8191161	C	G	C	G	-0.2036	-0.0563	0.0832	0.0286606	FALSE	TRUE	FALSE	ebi-a-GCST90018938	16	82103595	0.1074	480742	0.6	Uveitis || id:ebi-a-GCST90018938	Uveitis	Uveitis || ||	TRUE	igd	5.43e-06	16	82103595	3658	0.0447	ebi-a-GCST90001404	PB/PC %B cell	TRUE	reported	igd	2	1	TRUE	ebi-a-GCST90001404
rs10800645	A	G	A	G	0.1124	-8e-04	0.5844	0.542094	FALSE	FALSE	FALSE	ebi-a-GCST90018938	1	199586940	0.0277	480742	0.9769	Uveitis || id:ebi-a-GCST90018938	Uveitis	Uveitis || ||	TRUE	igd	5.95e-06	1	199586940	3657	0.02479	ebi-a-GCST90001405	PB/PC AC	TRUE	reported	igd	2	1	TRUE	ebi-a-GCST90001405
rs112471525	G	A	G	A	0.3865	-0.056	0.0189	0.0544213	FALSE	FALSE	FALSE	ebi-a-GCST90018938	17	52797903	0.0708	480742	0.4287	Uveitis || id:ebi-a-GCST90018938	Uveitis	Uveitis || ||	TRUE	igd	7.58e-06	17	52797903	3657	0.0862	ebi-a-GCST90001405	PB/PC AC	TRUE	reported	igd	2	1	TRUE	ebi-a-GCST90001405
rs116540222	T	C	T	C	1.671	0.202	0.0011	0.0213659	FALSE	FALSE	FALSE	ebi-a-GCST90018938	3	117331256	0.1075	480742	0.0602393	Uveitis || id:ebi-a-GCST90018938	Uveitis	Uveitis || ||	TRUE	igd	5.68e-06	3	117331256	3657	0.3677	ebi-a-GCST90001405	PB/PC AC	TRUE	reported	igd	2	1	TRUE	ebi-a-GCST90001405
rs12412378	A	C	A	C	-0.16	0.0672	0.1608	0.130333	FALSE	FALSE	FALSE	ebi-a-GCST90018938	10	130483163	0.0436	480742	0.1228	Uveitis || id:ebi-a-GCST90018938	Uveitis	Uveitis || ||	TRUE	igd	7.19e-07	10	130483163	3657	0.03222	ebi-a-GCST90001405	PB/PC AC	TRUE	reported	igd	2	1	TRUE	ebi-a-GCST90001405
rs148362575	T	A	T	A	2.566	-0.0601	8e-04	0.0142845	FALSE	TRUE	FALSE	ebi-a-GCST90018938	2	187165335	0.1148	480742	0.6005	Uveitis || id:ebi-a-GCST90018938	Uveitis	Uveitis || ||	TRUE	igd	3.03e-06	2	187165335	3657	0.5486	ebi-a-GCST90001405	PB/PC AC	TRUE	reported	igd	2	1	TRUE	ebi-a-GCST90001405
rs148389014	T	C	T	C	0.7633	0.1071	0.0051	0.00686352	FALSE	FALSE	FALSE	ebi-a-GCST90018938	3	188082431	0.1875	480742	0.567799	Uveitis || id:ebi-a-GCST90018938	Uveitis	Uveitis || ||	TRUE	igd	7.02e-06	3	188082431	3657	0.1696	ebi-a-GCST90001405	PB/PC AC	TRUE	reported	igd	2	1	TRUE	ebi-a-GCST90001405
rs149048155	C	A	C	A	-0.2902	-0.0761	0.036	0.0106493	FALSE	FALSE	FALSE	ebi-a-GCST90018938	3	957228	0.1607	480742	0.6359	Uveitis || id:ebi-a-GCST90018938	Uveitis	Uveitis || ||	TRUE	igd	7.45e-06	3	957228	3657	0.06467	ebi-a-GCST90001405	PB/PC AC	TRUE	reported	igd	2	1	TRUE	ebi-a-GCST90001405
rs149559870	T	C	T	C	0.4466	-0.0613	0.0157	0.0145425	FALSE	FALSE	FALSE	ebi-a-GCST90018938	8	39638049	0.1095	480742	0.5755	Uveitis || id:ebi-a-GCST90018938	Uveitis	Uveitis || ||	TRUE	igd	5.43e-06	8	39638049	3657	0.09807	ebi-a-GCST90001405	PB/PC AC	TRUE	reported	igd	2	1	TRUE	ebi-a-GCST90001405
rs1681588	C	T	C	T	0.1086	0.0202	0.5559	0.539665	FALSE	FALSE	FALSE	ebi-a-GCST90018938	14	23098304	0.0294	480742	0.4916	Uveitis || id:ebi-a-GCST90018938	Uveitis	Uveitis || ||	TRUE	igd	6.62e-06	14	23098304	3657	0.02407	ebi-a-GCST90001405	PB/PC AC	TRUE	reported	igd	2	1	TRUE	ebi-a-GCST90001405
rs17765677	C	T	C	T	-0.3422	-0.0111	0.0304	0.112006	FALSE	FALSE	FALSE	ebi-a-GCST90018938	16	65999760	0.05	480742	0.8241	Uveitis || id:ebi-a-GCST90018938	Uveitis	Uveitis || ||	TRUE	igd	1.34e-06	16	65999760	3657	0.07069	ebi-a-GCST90001405	PB/PC AC	TRUE	reported	igd	2	1	TRUE	ebi-a-GCST90001405
rs28652751	A	T	A	T	-0.1141	0.0109	0.3179	0.258879	FALSE	TRUE	FALSE	ebi-a-GCST90018938	22	35861208	0.0319	480742	0.733199	Uveitis || id:ebi-a-GCST90018938	Uveitis	Uveitis || ||	TRUE	igd	8.86e-06	22	35861208	3657	0.02564	ebi-a-GCST90001405	PB/PC AC	TRUE	reported	igd	2	1	TRUE	ebi-a-GCST90001405
rs4506076	C	A	C	A	-0.1344	0.037	0.8043	0.772752	FALSE	FALSE	FALSE	ebi-a-GCST90018938	6	8860293	0.0352	480742	0.293	Uveitis || id:ebi-a-GCST90018938	Uveitis	Uveitis || ||	TRUE	igd	8.54e-06	6	8860293	3657	0.03016	ebi-a-GCST90001405	PB/PC AC	TRUE	reported	igd	2	1	TRUE	ebi-a-GCST90001405
rs4806937	A	C	A	C	-0.1145	0.0027	0.3229	0.442167	FALSE	FALSE	FALSE	ebi-a-GCST90018938	19	3443405	0.0291	480742	0.9246	Uveitis || id:ebi-a-GCST90018938	Uveitis	Uveitis || ||	TRUE	igd	7.79e-06	19	3443405	3657	0.02557	ebi-a-GCST90001405	PB/PC AC	TRUE	reported	igd	2	1	TRUE	ebi-a-GCST90001405
rs6014246	A	G	A	G	-0.1186	-0.0316	0.3112	0.370509	FALSE	FALSE	FALSE	ebi-a-GCST90018938	20	53613034	0.0293	480742	0.282	Uveitis || id:ebi-a-GCST90018938	Uveitis	Uveitis || ||	TRUE	igd	4.3e-06	20	53613034	3657	0.02577	ebi-a-GCST90001405	PB/PC AC	TRUE	reported	igd	2	1	TRUE	ebi-a-GCST90001405
rs61294310	G	A	G	A	0.5137	-0.1301	0.0124	0.00908242	FALSE	FALSE	FALSE	ebi-a-GCST90018938	6	5266557	0.1439	480742	0.3662	Uveitis || id:ebi-a-GCST90018938	Uveitis	Uveitis || ||	TRUE	igd	1.74e-06	6	5266557	3657	0.1072	ebi-a-GCST90001405	PB/PC AC	TRUE	reported	igd	2	1	TRUE	ebi-a-GCST90001405
rs62353585	C	T	C	T	0.3653	0.0242	0.0227	0.0177553	FALSE	FALSE	FALSE	ebi-a-GCST90018938	4	168102710	0.1252	480742	0.8468	Uveitis || id:ebi-a-GCST90018938	Uveitis	Uveitis || ||	TRUE	igd	3.53e-06	4	168102710	3657	0.07865	ebi-a-GCST90001405	PB/PC AC	TRUE	reported	igd	2	1	TRUE	ebi-a-GCST90001405
rs62519719	A	G	A	G	-0.1239	-6e-04	0.2815	0.131314	FALSE	FALSE	FALSE	ebi-a-GCST90018938	8	118376967	0.0443	480742	0.989	Uveitis || id:ebi-a-GCST90018938	Uveitis	Uveitis || ||	TRUE	igd	2.79e-06	8	118376967	3657	0.02639	ebi-a-GCST90001405	PB/PC AC	TRUE	reported	igd	2	1	TRUE	ebi-a-GCST90001405
rs7185719	G	C	G	C	-0.1228	-0.0212	0.732	0.830678	FALSE	TRUE	FALSE	ebi-a-GCST90018938	16	59859266	0.0424	480742	0.617401	Uveitis || id:ebi-a-GCST90018938	Uveitis	Uveitis || ||	TRUE	igd	6.56e-06	16	59859266	3657	0.02721	ebi-a-GCST90001405	PB/PC AC	TRUE	reported	igd	2	1	TRUE	ebi-a-GCST90001405
rs72883992	C	G	C	G	0.1932	-0.0085	0.0807	0.0479866	FALSE	TRUE	FALSE	ebi-a-GCST90018938	18	24475181	0.0636	480742	0.8938	Uveitis || id:ebi-a-GCST90018938	Uveitis	Uveitis || ||	TRUE	igd	8.82e-06	18	24475181	3657	0.04342	ebi-a-GCST90001405	PB/PC AC	TRUE	reported	igd	2	1	TRUE	ebi-a-GCST90001405
rs74458303	A	G	A	G	2.692	0.0664	4e-04	0.0105637	FALSE	FALSE	FALSE	ebi-a-GCST90018938	2	121699864	0.1381	480742	0.6306	Uveitis || id:ebi-a-GCST90018938	Uveitis	Uveitis || ||	TRUE	igd	2.9e-06	2	121699864	3657	0.5745	ebi-a-GCST90001405	PB/PC AC	TRUE	reported	igd	2	1	TRUE	ebi-a-GCST90001405
rs7449190	C	T	C	T	0.1236	-0.0337	0.7401	0.85714	FALSE	FALSE	FALSE	ebi-a-GCST90018938	5	1297918	0.0379	480742	0.3739	Uveitis || id:ebi-a-GCST90018938	Uveitis	Uveitis || ||	TRUE	igd	7.1e-06	5	1297918	3657	0.02749	ebi-a-GCST90001405	PB/PC AC	TRUE	reported	igd	2	1	TRUE	ebi-a-GCST90001405
rs74565954	T	C	T	C	0.4919	-0.0976	0.0135	0.0347952	FALSE	FALSE	FALSE	ebi-a-GCST90018938	8	24520468	0.0773	480742	0.2069	Uveitis || id:ebi-a-GCST90018938	Uveitis	Uveitis || ||	TRUE	igd	2.1e-06	8	24520468	3657	0.1035	ebi-a-GCST90001405	PB/PC AC	TRUE	reported	igd	2	1	TRUE	ebi-a-GCST90001405
rs76709581	C	T	C	T	-0.1773	-0.0012	0.1061	0.188059	FALSE	FALSE	FALSE	ebi-a-GCST90018938	5	179574693	0.0351	480742	0.9723	Uveitis || id:ebi-a-GCST90018938	Uveitis	Uveitis || ||	TRUE	igd	4.06e-06	5	179574693	3657	0.03843	ebi-a-GCST90001405	PB/PC AC	TRUE	reported	igd	2	1	TRUE	ebi-a-GCST90001405
rs80297308	T	C	T	C	1.467	0.0208	0.0015	0.0303055	FALSE	FALSE	FALSE	ebi-a-GCST90018938	1	102294391	0.0685	480742	0.761001	Uveitis || id:ebi-a-GCST90018938	Uveitis	Uveitis || ||	TRUE	igd	1.91e-06	1	102294391	3657	0.3075	ebi-a-GCST90001405	PB/PC AC	TRUE	reported	igd	2	1	TRUE	ebi-a-GCST90001405
rs10750504	A	C	A	C	-0.1775	0.059	0.1135	0.258338	FALSE	FALSE	FALSE	ebi-a-GCST90018938	11	132156175	0.0341	480742	0.0834392	Uveitis || id:ebi-a-GCST90018938	Uveitis	Uveitis || ||	TRUE	igd	6.93e-06	11	132156175	3657	0.03942	ebi-a-GCST90001406	Memory B cell %B cell	TRUE	reported	igd	2	1	TRUE	ebi-a-GCST90001406
rs112570989	T	C	T	C	-0.4739	-0.1532	0.0149	0.0213108	FALSE	FALSE	FALSE	ebi-a-GCST90018938	12	2866164	0.0943	480742	0.1042	Uveitis || id:ebi-a-GCST90018938	Uveitis	Uveitis || ||	TRUE	igd	3.63e-06	12	2866164	3657	0.1022	ebi-a-GCST90001406	Memory B cell %B cell	TRUE	reported	igd	2	1	TRUE	ebi-a-GCST90001406
rs115405874	G	A	G	A	0.9926	5e-04	0.0037	0.0268386	FALSE	FALSE	FALSE	ebi-a-GCST90018938	5	119742816	0.0663	480742	0.9945	Uveitis || id:ebi-a-GCST90018938	Uveitis	Uveitis || ||	TRUE	igd	8.61e-07	5	119742816	3657	0.2014	ebi-a-GCST90001406	Memory B cell %B cell	TRUE	reported	igd	2	1	TRUE	ebi-a-GCST90001406
rs116391651	A	G	A	G	0.426	0.1537	0.0161	0.0229678	FALSE	FALSE	FALSE	ebi-a-GCST90018938	2	183843344	0.091	480742	0.0913798	Uveitis || id:ebi-a-GCST90018938	Uveitis	Uveitis || ||	TRUE	igd	9.69e-06	2	183843344	3657	0.09616	ebi-a-GCST90001406	Memory B cell %B cell	TRUE	reported	igd	2	1	TRUE	ebi-a-GCST90001406
rs116844769	A	G	A	G	0.2839	0.0411	0.0662	0.0425385	FALSE	FALSE	FALSE	ebi-a-GCST90018938	14	65713895	0.1603	480742	0.7977	Uveitis || id:ebi-a-GCST90018938	Uveitis	Uveitis || ||	TRUE	igd	2.26e-08	14	65713895	3657	0.05066	ebi-a-GCST90001406	Memory B cell %B cell	TRUE	reported	igd	2	1	TRUE	ebi-a-GCST90001406
rs140191306	T	C	T	C	-0.4176	-0.2808	0.0179	0.00858919	FALSE	FALSE	FALSE	ebi-a-GCST90018938	9	2570753	0.1825	480742	0.1238	Uveitis || id:ebi-a-GCST90018938	Uveitis	Uveitis || ||	TRUE	igd	8.96e-06	9	2570753	3657	0.09392	ebi-a-GCST90001406	Memory B cell %B cell	TRUE	reported	igd	2	1	TRUE	ebi-a-GCST90001406
rs145123647	T	C	T	C	-1.082	0.2115	0.003	0.0340785	FALSE	FALSE	FALSE	ebi-a-GCST90018938	10	26959594	0.0816	480742	0.00952007	Uveitis || id:ebi-a-GCST90018938	Uveitis	Uveitis || ||	TRUE	igd	1.49e-06	10	26959594	3657	0.2244	ebi-a-GCST90001406	Memory B cell %B cell	TRUE	reported	igd	2	1	TRUE	ebi-a-GCST90001406
rs149876490	T	C	T	C	-1.002	0.1354	0.0027	0.0268744	FALSE	FALSE	FALSE	ebi-a-GCST90018938	1	16668240	0.1954	480742	0.4884	Uveitis || id:ebi-a-GCST90018938	Uveitis	Uveitis || ||	TRUE	igd	7.99e-06	1	16668240	3657	0.224	ebi-a-GCST90001406	Memory B cell %B cell	TRUE	reported	igd	2	1	TRUE	ebi-a-GCST90001406
rs329966	G	A	G	A	0.1104	0.0074	0.5425	0.609218	FALSE	FALSE	FALSE	ebi-a-GCST90018938	19	53070617	0.0293	480742	0.8009	Uveitis || id:ebi-a-GCST90018938	Uveitis	Uveitis || ||	TRUE	igd	8.73e-06	19	53070617	3657	0.02479	ebi-a-GCST90001406	Memory B cell %B cell	TRUE	reported	igd	2	1	TRUE	ebi-a-GCST90001406
rs35698683	G	A	G	A	-0.2768	-0.0403	0.0447	0.0366653	FALSE	FALSE	FALSE	ebi-a-GCST90018938	4	11590243	0.0622	480742	0.5166	Uveitis || id:ebi-a-GCST90018938	Uveitis	Uveitis || ||	TRUE	igd	3.1e-06	4	11590243	3657	0.05925	ebi-a-GCST90001406	Memory B cell %B cell	TRUE	reported	igd	2	1	TRUE	ebi-a-GCST90001406
rs4658141	C	T	C	T	-0.1354	-0.006	0.3805	0.334028	FALSE	FALSE	FALSE	ebi-a-GCST90018938	1	89814066	0.0288	480742	0.8361	Uveitis || id:ebi-a-GCST90018938	Uveitis	Uveitis || ||	TRUE	igd	1.73e-07	1	89814066	3657	0.02587	ebi-a-GCST90001406	Memory B cell %B cell	TRUE	reported	igd	2	1	TRUE	ebi-a-GCST90001406
rs55710170	A	G	A	G	-0.1745	0.0478	0.1181	0.104979	FALSE	FALSE	FALSE	ebi-a-GCST90018938	3	16416145	0.0462	480742	0.3017	Uveitis || id:ebi-a-GCST90018938	Uveitis	Uveitis || ||	TRUE	igd	4.12e-06	3	16416145	3657	0.03783	ebi-a-GCST90001406	Memory B cell %B cell	TRUE	reported	igd	2	1	TRUE	ebi-a-GCST90001406
rs60515154	T	C	T	C	0.1306	0.0307	0.7517	0.7273	FALSE	FALSE	FALSE	ebi-a-GCST90018938	4	47914545	0.0645	480742	0.6338	Uveitis || id:ebi-a-GCST90018938	Uveitis	Uveitis || ||	TRUE	igd	6.3e-06	4	47914545	3657	0.02887	ebi-a-GCST90001406	Memory B cell %B cell	TRUE	reported	igd	2	1	TRUE	ebi-a-GCST90001406
rs61896866	A	G	A	G	0.1294	0.0665	0.2428	0.142881	FALSE	FALSE	FALSE	ebi-a-GCST90018938	11	111318165	0.0399	480742	0.0954201	Uveitis || id:ebi-a-GCST90018938	Uveitis	Uveitis || ||	TRUE	igd	6.72e-06	11	111318165	3657	0.0287	ebi-a-GCST90001406	Memory B cell %B cell	TRUE	reported	igd	2	1	TRUE	ebi-a-GCST90001406
rs62398379	C	T	C	T	0.1256	-0.0123	0.4032	0.330139	FALSE	FALSE	FALSE	ebi-a-GCST90018938	6	37585447	0.0291	480742	0.6721	Uveitis || id:ebi-a-GCST90018938	Uveitis	Uveitis || ||	TRUE	igd	1.28e-06	6	37585447	3657	0.0259	ebi-a-GCST90001406	Memory B cell %B cell	TRUE	reported	igd	2	1	TRUE	ebi-a-GCST90001406
rs690488	A	C	A	C	0.1701	-0.0082	0.8588	0.655413	FALSE	FALSE	FALSE	ebi-a-GCST90018938	5	40183220	0.031	480742	0.7925	Uveitis || id:ebi-a-GCST90018938	Uveitis	Uveitis || ||	TRUE	igd	2.44e-06	5	40183220	3657	0.03602	ebi-a-GCST90001406	Memory B cell %B cell	TRUE	reported	igd	2	1	TRUE	ebi-a-GCST90001406
rs72635970	G	T	G	T	0.3572	0.0421	0.0444	0.0154317	FALSE	FALSE	FALSE	ebi-a-GCST90018938	2	73868977	0.0859	480742	0.6239	Uveitis || id:ebi-a-GCST90018938	Uveitis	Uveitis || ||	TRUE	igd	5.45e-09	2	73868977	3657	0.06109	ebi-a-GCST90001406	Memory B cell %B cell	TRUE	reported	igd	2	1	TRUE	ebi-a-GCST90001406
rs72844588	A	G	A	G	0.2178	-0.0023	0.0913	0.112735	FALSE	FALSE	FALSE	ebi-a-GCST90018938	2	138420154	0.0395	480742	0.954	Uveitis || id:ebi-a-GCST90018938	Uveitis	Uveitis || ||	TRUE	igd	4.67e-07	2	138420154	3657	0.04314	ebi-a-GCST90001406	Memory B cell %B cell	TRUE	reported	igd	2	1	TRUE	ebi-a-GCST90001406
rs72914692	A	G	A	G	0.4209	-0.1899	0.018	0.0151091	FALSE	FALSE	FALSE	ebi-a-GCST90018938	18	54422995	0.1108	480742	0.0864192	Uveitis || id:ebi-a-GCST90018938	Uveitis	Uveitis || ||	TRUE	igd	6.45e-06	18	54422995	3657	0.09317	ebi-a-GCST90001406	Memory B cell %B cell	TRUE	reported	igd	2	1	TRUE	ebi-a-GCST90001406
rs7412746	T	C	T	C	-0.138	0.0186	0.5153	0.419926	FALSE	FALSE	FALSE	ebi-a-GCST90018938	1	150860471	0.031	480742	0.5474	Uveitis || id:ebi-a-GCST90018938	Uveitis	Uveitis || ||	TRUE	igd	6.03e-08	1	150860471	3657	0.02542	ebi-a-GCST90001406	Memory B cell %B cell	TRUE	reported	igd	2	1	TRUE	ebi-a-GCST90001406
rs75766272	T	C	T	C	-0.468	0.0418	0.0201	0.0390864	FALSE	FALSE	FALSE	ebi-a-GCST90018938	1	8009985	0.0579	480742	0.47	Uveitis || id:ebi-a-GCST90018938	Uveitis	Uveitis || ||	TRUE	igd	6.6e-08	1	8009985	3657	0.08646	ebi-a-GCST90001406	Memory B cell %B cell	TRUE	reported	igd	2	1	TRUE	ebi-a-GCST90001406
rs76477280	G	A	G	A	0.4292	-0.0563	0.0206	0.0324513	FALSE	FALSE	FALSE	ebi-a-GCST90018938	13	50147180	0.1074	480742	0.6	Uveitis || id:ebi-a-GCST90018938	Uveitis	Uveitis || ||	TRUE	igd	1.14e-06	13	50147180	3657	0.08807	ebi-a-GCST90001406	Memory B cell %B cell	TRUE	reported	igd	2	1	TRUE	ebi-a-GCST90001406
rs77312528	G	T	G	T	-0.6233	-0.0772	0.0107	0.0202442	FALSE	FALSE	FALSE	ebi-a-GCST90018938	4	36385921	0.126	480742	0.540201	Uveitis || id:ebi-a-GCST90018938	Uveitis	Uveitis || ||	TRUE	igd	7.27e-07	4	36385921	3657	0.1256	ebi-a-GCST90001406	Memory B cell %B cell	TRUE	reported	igd	2	1	TRUE	ebi-a-GCST90001406
rs77762131	C	G	C	G	0.2733	0.1901	0.045	0.0163594	FALSE	TRUE	FALSE	ebi-a-GCST90018938	14	96205838	0.1464	480742	0.1944	Uveitis || id:ebi-a-GCST90018938	Uveitis	Uveitis || ||	TRUE	igd	2.73e-06	14	96205838	3657	0.05819	ebi-a-GCST90001406	Memory B cell %B cell	TRUE	reported	igd	2	1	TRUE	ebi-a-GCST90001406
rs895377	A	G	A	G	-0.1351	0.0103	0.3683	0.351571	FALSE	FALSE	FALSE	ebi-a-GCST90018938	5	58050530	0.0284	480742	0.717799	Uveitis || id:ebi-a-GCST90018938	Uveitis	Uveitis || ||	TRUE	igd	2.13e-07	5	58050530	3657	0.02599	ebi-a-GCST90001406	Memory B cell %B cell	TRUE	reported	igd	2	1	TRUE	ebi-a-GCST90001406
rs9270558	A	G	A	G	-0.1488	0.0237	0.5249	0.387198	FALSE	FALSE	FALSE	ebi-a-GCST90018938	6	32560667	0.031	480742	0.4448	Uveitis || id:ebi-a-GCST90018938	Uveitis	Uveitis || ||	TRUE	igd	4.8e-06	6	32560667	3657	0.03249	ebi-a-GCST90001406	Memory B cell %B cell	TRUE	reported	igd	2	1	TRUE	ebi-a-GCST90001406
rs9492229	C	T	C	T	0.3141	0.0646	0.9556	0.967937	FALSE	FALSE	FALSE	ebi-a-GCST90018938	6	129409652	0.0888	480742	0.467	Uveitis || id:ebi-a-GCST90018938	Uveitis	Uveitis || ||	TRUE	igd	2.75e-07	6	129409652	3657	0.06101	ebi-a-GCST90001406	Memory B cell %B cell	TRUE	reported	igd	2	1	TRUE	ebi-a-GCST90001406
rs9584780	C	T	C	T	0.3691	-0.0307	0.0257	0.0161787	FALSE	FALSE	FALSE	ebi-a-GCST90018938	13	98901269	0.1376	480742	0.8236	Uveitis || id:ebi-a-GCST90018938	Uveitis	Uveitis || ||	TRUE	igd	1.75e-06	13	98901269	3657	0.07708	ebi-a-GCST90001406	Memory B cell %B cell	TRUE	reported	igd	2	1	TRUE	ebi-a-GCST90001406
rs10018308	G	A	G	A	0.1198	-0.0327	0.3441	0.393981	FALSE	FALSE	FALSE	ebi-a-GCST90018938	4	120657899	0.0294	480742	0.2658	Uveitis || id:ebi-a-GCST90018938	Uveitis	Uveitis || ||	TRUE	igd	8.09e-06	4	120657899	3656	0.0268	ebi-a-GCST90001407	Memory B cell AC	TRUE	reported	igd	2	1	TRUE	ebi-a-GCST90001407
rs11653761	T	G	T	G	-0.1161	-0.0543	0.592	0.580624	FALSE	FALSE	FALSE	ebi-a-GCST90018938	17	2716535	0.0282	480742	0.0541103	Uveitis || id:ebi-a-GCST90018938	Uveitis	Uveitis || ||	TRUE	igd	2.94e-06	17	2716535	3656	0.02478	ebi-a-GCST90001407	Memory B cell AC	TRUE	reported	igd	2	1	TRUE	ebi-a-GCST90001407
rs12216018	T	C	T	C	-0.1641	0.0111	0.1415	0.177431	FALSE	FALSE	FALSE	ebi-a-GCST90018938	6	130514590	0.0347	480742	0.749601	Uveitis || id:ebi-a-GCST90018938	Uveitis	Uveitis || ||	TRUE	igd	5.39e-06	6	130514590	3656	0.03601	ebi-a-GCST90001407	Memory B cell AC	TRUE	reported	igd	2	1	TRUE	ebi-a-GCST90001407
rs12763172	C	T	C	T	0.1259	-0.0101	0.7213	0.542121	FALSE	FALSE	FALSE	ebi-a-GCST90018938	10	85447519	0.0278	480742	0.716401	Uveitis || id:ebi-a-GCST90018938	Uveitis	Uveitis || ||	TRUE	igd	6.27e-06	10	85447519	3656	0.02783	ebi-a-GCST90001407	Memory B cell AC	TRUE	reported	igd	2	1	TRUE	ebi-a-GCST90001407
rs12874404	G	A	G	A	0.173	-0.0337	0.3256	0.0481691	FALSE	FALSE	FALSE	ebi-a-GCST90018938	13	108993494	0.0743	480742	0.649901	Uveitis || id:ebi-a-GCST90018938	Uveitis	Uveitis || ||	TRUE	igd	9.14e-11	13	108993494	3656	0.02661	ebi-a-GCST90001407	Memory B cell AC	TRUE	reported	igd	2	1	TRUE	ebi-a-GCST90001407
rs144295598	A	G	A	G	0.6102	-0.1762	0.0103	0.00688505	FALSE	FALSE	FALSE	ebi-a-GCST90018938	22	45164171	0.1681	480742	0.2946	Uveitis || id:ebi-a-GCST90018938	Uveitis	Uveitis || ||	TRUE	igd	4.46e-07	22	45164171	3656	0.1207	ebi-a-GCST90001407	Memory B cell AC	TRUE	reported	igd	2	1	TRUE	ebi-a-GCST90001407
rs16867231	A	G	A	G	0.538	-0.0912	0.0108	0.0365009	FALSE	FALSE	FALSE	ebi-a-GCST90018938	2	181050023	0.085	480742	0.2828	Uveitis || id:ebi-a-GCST90018938	Uveitis	Uveitis || ||	TRUE	igd	3.45e-06	2	181050023	3656	0.1157	ebi-a-GCST90001407	Memory B cell AC	TRUE	reported	igd	2	1	TRUE	ebi-a-GCST90001407
rs17708396	A	C	A	C	2.504	0.0381	5e-04	0.0267856	FALSE	FALSE	FALSE	ebi-a-GCST90018938	5	148410250	0.064	480742	0.551099	Uveitis || id:ebi-a-GCST90018938	Uveitis	Uveitis || ||	TRUE	igd	1.68e-06	5	148410250	3656	0.522	ebi-a-GCST90001407	Memory B cell AC	TRUE	reported	igd	2	1	TRUE	ebi-a-GCST90001407
rs2879633	A	G	A	G	-0.1301	-0.027	0.2884	0.262359	FALSE	FALSE	FALSE	ebi-a-GCST90018938	10	53757050	0.03	480742	0.3688	Uveitis || id:ebi-a-GCST90018938	Uveitis	Uveitis || ||	TRUE	igd	2.84e-06	10	53757050	3656	0.02775	ebi-a-GCST90001407	Memory B cell AC	TRUE	reported	igd	2	1	TRUE	ebi-a-GCST90001407
rs36072728	T	C	T	C	0.305	0.0354	0.0356	0.0940094	FALSE	FALSE	FALSE	ebi-a-GCST90018938	11	29448646	0.0441	480742	0.4216	Uveitis || id:ebi-a-GCST90018938	Uveitis	Uveitis || ||	TRUE	igd	5.81e-06	11	29448646	3656	0.06718	ebi-a-GCST90001407	Memory B cell AC	TRUE	reported	igd	2	1	TRUE	ebi-a-GCST90001407
rs557577736	G	A	G	A	1.829	0.0592	0.001	0.0103651	FALSE	FALSE	FALSE	ebi-a-GCST90018938	13	46224092	0.3156	480742	0.8512	Uveitis || id:ebi-a-GCST90018938	Uveitis	Uveitis || ||	TRUE	igd	2.69e-06	13	46224092	3656	0.3891	ebi-a-GCST90001407	Memory B cell AC	TRUE	reported	igd	2	1	TRUE	ebi-a-GCST90001407
rs61997631	G	C	G	C	-0.2972	-0.0814	0.0432	0.0625266	FALSE	TRUE	FALSE	ebi-a-GCST90018938	14	104600920	0.0603	480742	0.177	Uveitis || id:ebi-a-GCST90018938	Uveitis	Uveitis || ||	TRUE	igd	1.36e-06	14	104600920	3656	0.06141	ebi-a-GCST90001407	Memory B cell AC	TRUE	reported	igd	2	1	TRUE	ebi-a-GCST90001407
rs74565175	A	G	A	G	0.1371	-0.0528	0.2009	0.107155	FALSE	FALSE	FALSE	ebi-a-GCST90018938	7	81370578	0.043	480742	0.2201	Uveitis || id:ebi-a-GCST90018938	Uveitis	Uveitis || ||	TRUE	igd	7.27e-06	7	81370578	3656	0.03052	ebi-a-GCST90001407	Memory B cell AC	TRUE	reported	igd	2	1	TRUE	ebi-a-GCST90001407
rs77643931	G	T	G	T	0.1235	0.0485	0.2798	0.2052	FALSE	FALSE	FALSE	ebi-a-GCST90018938	9	129171041	0.0408	480742	0.234	Uveitis || id:ebi-a-GCST90018938	Uveitis	Uveitis || ||	TRUE	igd	8.97e-06	9	129171041	3656	0.02777	ebi-a-GCST90001407	Memory B cell AC	TRUE	reported	igd	2	1	TRUE	ebi-a-GCST90001407
rs77762131	C	G	C	G	0.2713	0.1901	0.045	0.0163594	FALSE	TRUE	FALSE	ebi-a-GCST90018938	14	96205838	0.1464	480742	0.1944	Uveitis || id:ebi-a-GCST90018938	Uveitis	Uveitis || ||	TRUE	igd	2.95e-06	14	96205838	3656	0.05795	ebi-a-GCST90001407	Memory B cell AC	TRUE	reported	igd	2	1	TRUE	ebi-a-GCST90001407
rs9614226	G	T	G	T	-0.4235	0.093	0.9792	0.955513	FALSE	FALSE	FALSE	ebi-a-GCST90018938	22	44688150	0.086	480742	0.2798	Uveitis || id:ebi-a-GCST90018938	Uveitis	Uveitis || ||	TRUE	igd	1.22e-06	22	44688150	3656	0.08713	ebi-a-GCST90001407	Memory B cell AC	TRUE	reported	igd	2	1	TRUE	ebi-a-GCST90001407
rs112570989	T	C	T	C	0.4852	-0.1532	0.0149	0.0213108	FALSE	FALSE	FALSE	ebi-a-GCST90018938	12	2866164	0.0943	480742	0.1042	Uveitis || id:ebi-a-GCST90018938	Uveitis	Uveitis || ||	TRUE	igd	2.19e-06	12	2866164	3657	0.1023	ebi-a-GCST90001408	Naive-mature B cell %B cell	TRUE	reported	igd	2	1	TRUE	ebi-a-GCST90001408
rs115405874	G	A	G	A	-1.013	5e-04	0.0037	0.0268386	FALSE	FALSE	FALSE	ebi-a-GCST90018938	5	119742816	0.0663	480742	0.9945	Uveitis || id:ebi-a-GCST90018938	Uveitis	Uveitis || ||	TRUE	igd	5.37e-07	5	119742816	3657	0.2016	ebi-a-GCST90001408	Naive-mature B cell %B cell	TRUE	reported	igd	2	1	TRUE	ebi-a-GCST90001408
rs116844769	A	G	A	G	-0.2677	0.0411	0.0662	0.0425385	FALSE	FALSE	FALSE	ebi-a-GCST90018938	14	65713895	0.1603	480742	0.7977	Uveitis || id:ebi-a-GCST90018938	Uveitis	Uveitis || ||	TRUE	igd	1.42e-07	14	65713895	3657	0.05076	ebi-a-GCST90001408	Naive-mature B cell %B cell	TRUE	reported	igd	2	1	TRUE	ebi-a-GCST90001408
rs13421263	T	C	T	C	0.2616	-0.0015	0.0528	0.0793233	FALSE	FALSE	FALSE	ebi-a-GCST90018938	2	169182294	0.0495	480742	0.9764	Uveitis || id:ebi-a-GCST90018938	Uveitis	Uveitis || ||	TRUE	igd	3.62e-06	2	169182294	3657	0.05638	ebi-a-GCST90001408	Naive-mature B cell %B cell	TRUE	reported	igd	2	1	TRUE	ebi-a-GCST90001408
rs145123647	T	C	T	C	1.077	0.2115	0.003	0.0340785	FALSE	FALSE	FALSE	ebi-a-GCST90018938	10	26959594	0.0816	480742	0.00952007	Uveitis || id:ebi-a-GCST90018938	Uveitis	Uveitis || ||	TRUE	igd	1.72e-06	10	26959594	3657	0.2247	ebi-a-GCST90001408	Naive-mature B cell %B cell	TRUE	reported	igd	2	1	TRUE	ebi-a-GCST90001408
rs149876490	T	C	T	C	1.014	0.1354	0.0027	0.0268744	FALSE	FALSE	FALSE	ebi-a-GCST90018938	1	16668240	0.1954	480742	0.4884	Uveitis || id:ebi-a-GCST90018938	Uveitis	Uveitis || ||	TRUE	igd	6.31e-06	1	16668240	3657	0.2243	ebi-a-GCST90001408	Naive-mature B cell %B cell	TRUE	reported	igd	2	1	TRUE	ebi-a-GCST90001408
rs2334904	A	G	A	G	0.1801	0.0697	0.114	0.293651	FALSE	FALSE	FALSE	ebi-a-GCST90018938	11	132133144	0.0337	480742	0.03879	Uveitis || id:ebi-a-GCST90018938	Uveitis	Uveitis || ||	TRUE	igd	4.91e-06	11	132133144	3657	0.03937	ebi-a-GCST90001408	Naive-mature B cell %B cell	TRUE	reported	igd	2	1	TRUE	ebi-a-GCST90001408
rs2476213	T	C	T	C	0.1119	-0.0045	0.5659	0.450631	FALSE	FALSE	FALSE	ebi-a-GCST90018938	13	102612226	0.0293	480742	0.8785	Uveitis || id:ebi-a-GCST90018938	Uveitis	Uveitis || ||	TRUE	igd	9.3e-06	13	102612226	3657	0.02521	ebi-a-GCST90001408	Naive-mature B cell %B cell	TRUE	reported	igd	2	1	TRUE	ebi-a-GCST90001408
rs35698683	G	A	G	A	0.2687	-0.0403	0.0447	0.0366653	FALSE	FALSE	FALSE	ebi-a-GCST90018938	4	11590243	0.0622	480742	0.5166	Uveitis || id:ebi-a-GCST90018938	Uveitis	Uveitis || ||	TRUE	igd	6.17e-06	4	11590243	3657	0.05935	ebi-a-GCST90001408	Naive-mature B cell %B cell	TRUE	reported	igd	2	1	TRUE	ebi-a-GCST90001408
rs4658141	C	T	C	T	0.1371	-0.006	0.3805	0.334028	FALSE	FALSE	FALSE	ebi-a-GCST90018938	1	89814066	0.0288	480742	0.8361	Uveitis || id:ebi-a-GCST90018938	Uveitis	Uveitis || ||	TRUE	igd	1.28e-07	1	89814066	3657	0.0259	ebi-a-GCST90001408	Naive-mature B cell %B cell	TRUE	reported	igd	2	1	TRUE	ebi-a-GCST90001408
rs55710170	A	G	A	G	0.1678	0.0478	0.1181	0.104979	FALSE	FALSE	FALSE	ebi-a-GCST90018938	3	16416145	0.0462	480742	0.3017	Uveitis || id:ebi-a-GCST90018938	Uveitis	Uveitis || ||	TRUE	igd	9.81e-06	3	16416145	3657	0.03789	ebi-a-GCST90001408	Naive-mature B cell %B cell	TRUE	reported	igd	2	1	TRUE	ebi-a-GCST90001408
rs61896866	A	G	A	G	-0.1306	0.0665	0.2428	0.142881	FALSE	FALSE	FALSE	ebi-a-GCST90018938	11	111318165	0.0399	480742	0.0954201	Uveitis || id:ebi-a-GCST90018938	Uveitis	Uveitis || ||	TRUE	igd	5.66e-06	11	111318165	3657	0.02874	ebi-a-GCST90001408	Naive-mature B cell %B cell	TRUE	reported	igd	2	1	TRUE	ebi-a-GCST90001408
rs62398379	C	T	C	T	-0.1251	-0.0123	0.4032	0.330139	FALSE	FALSE	FALSE	ebi-a-GCST90018938	6	37585447	0.0291	480742	0.6721	Uveitis || id:ebi-a-GCST90018938	Uveitis	Uveitis || ||	TRUE	igd	1.46e-06	6	37585447	3657	0.02593	ebi-a-GCST90001408	Naive-mature B cell %B cell	TRUE	reported	igd	2	1	TRUE	ebi-a-GCST90001408
rs690488	A	C	A	C	-0.1667	-0.0082	0.8588	0.655413	FALSE	FALSE	FALSE	ebi-a-GCST90018938	5	40183220	0.031	480742	0.7925	Uveitis || id:ebi-a-GCST90018938	Uveitis	Uveitis || ||	TRUE	igd	3.99e-06	5	40183220	3657	0.03608	ebi-a-GCST90001408	Naive-mature B cell %B cell	TRUE	reported	igd	2	1	TRUE	ebi-a-GCST90001408
rs72635970	G	T	G	T	-0.3399	0.0421	0.0444	0.0154317	FALSE	FALSE	FALSE	ebi-a-GCST90018938	2	73868977	0.0859	480742	0.6239	Uveitis || id:ebi-a-GCST90018938	Uveitis	Uveitis || ||	TRUE	igd	3.01e-08	2	73868977	3657	0.06121	ebi-a-GCST90001408	Naive-mature B cell %B cell	TRUE	reported	igd	2	1	TRUE	ebi-a-GCST90001408
rs72844588	A	G	A	G	-0.2131	-0.0023	0.0913	0.112735	FALSE	FALSE	FALSE	ebi-a-GCST90018938	2	138420154	0.0395	480742	0.954	Uveitis || id:ebi-a-GCST90018938	Uveitis	Uveitis || ||	TRUE	igd	8.5e-07	2	138420154	3657	0.04321	ebi-a-GCST90001408	Naive-mature B cell %B cell	TRUE	reported	igd	2	1	TRUE	ebi-a-GCST90001408
rs72914692	A	G	A	G	-0.4239	-0.1899	0.018	0.0151091	FALSE	FALSE	FALSE	ebi-a-GCST90018938	18	54422995	0.1108	480742	0.0864192	Uveitis || id:ebi-a-GCST90018938	Uveitis	Uveitis || ||	TRUE	igd	5.72e-06	18	54422995	3657	0.0933	ebi-a-GCST90001408	Naive-mature B cell %B cell	TRUE	reported	igd	2	1	TRUE	ebi-a-GCST90001408
rs7412746	T	C	T	C	0.1312	0.0186	0.5153	0.419926	FALSE	FALSE	FALSE	ebi-a-GCST90018938	1	150860471	0.031	480742	0.5474	Uveitis || id:ebi-a-GCST90018938	Uveitis	Uveitis || ||	TRUE	igd	2.75e-07	1	150860471	3657	0.02547	ebi-a-GCST90001408	Naive-mature B cell %B cell	TRUE	reported	igd	2	1	TRUE	ebi-a-GCST90001408
rs75766272	T	C	T	C	0.463	0.0418	0.0201	0.0390864	FALSE	FALSE	FALSE	ebi-a-GCST90018938	1	8009985	0.0579	480742	0.47	Uveitis || id:ebi-a-GCST90018938	Uveitis	Uveitis || ||	TRUE	igd	9.55e-08	1	8009985	3657	0.0866	ebi-a-GCST90001408	Naive-mature B cell %B cell	TRUE	reported	igd	2	1	TRUE	ebi-a-GCST90001408
rs76477280	G	A	G	A	-0.4222	-0.0563	0.0206	0.0324513	FALSE	FALSE	FALSE	ebi-a-GCST90018938	13	50147180	0.1074	480742	0.6	Uveitis || id:ebi-a-GCST90018938	Uveitis	Uveitis || ||	TRUE	igd	1.76e-06	13	50147180	3657	0.08821	ebi-a-GCST90001408	Naive-mature B cell %B cell	TRUE	reported	igd	2	1	TRUE	ebi-a-GCST90001408
rs77312528	G	T	G	T	0.6035	-0.0772	0.0107	0.0202442	FALSE	FALSE	FALSE	ebi-a-GCST90018938	4	36385921	0.126	480742	0.540201	Uveitis || id:ebi-a-GCST90018938	Uveitis	Uveitis || ||	TRUE	igd	1.68e-06	4	36385921	3657	0.1258	ebi-a-GCST90001408	Naive-mature B cell %B cell	TRUE	reported	igd	2	1	TRUE	ebi-a-GCST90001408
rs77762131	C	G	C	G	-0.2722	0.1901	0.045	0.0163594	FALSE	TRUE	FALSE	ebi-a-GCST90018938	14	96205838	0.1464	480742	0.1944	Uveitis || id:ebi-a-GCST90018938	Uveitis	Uveitis || ||	TRUE	igd	3.1e-06	14	96205838	3657	0.05828	ebi-a-GCST90001408	Naive-mature B cell %B cell	TRUE	reported	igd	2	1	TRUE	ebi-a-GCST90001408
rs895377	A	G	A	G	0.1314	0.0103	0.3683	0.351571	FALSE	FALSE	FALSE	ebi-a-GCST90018938	5	58050530	0.0284	480742	0.717799	Uveitis || id:ebi-a-GCST90018938	Uveitis	Uveitis || ||	TRUE	igd	4.65e-07	5	58050530	3657	0.02603	ebi-a-GCST90001408	Naive-mature B cell %B cell	TRUE	reported	igd	2	1	TRUE	ebi-a-GCST90001408
rs9270578	A	G	A	G	0.1477	0.0275	0.5261	0.369313	FALSE	FALSE	FALSE	ebi-a-GCST90018938	6	32561093	0.0312	480742	0.3785	Uveitis || id:ebi-a-GCST90018938	Uveitis	Uveitis || ||	TRUE	igd	6.89e-06	6	32561093	3657	0.03279	ebi-a-GCST90001408	Naive-mature B cell %B cell	TRUE	reported	igd	2	1	TRUE	ebi-a-GCST90001408
rs9492229	C	T	C	T	-0.3012	0.0646	0.9556	0.967937	FALSE	FALSE	FALSE	ebi-a-GCST90018938	6	129409652	0.0888	480742	0.467	Uveitis || id:ebi-a-GCST90018938	Uveitis	Uveitis || ||	TRUE	igd	8.68e-07	6	129409652	3657	0.06111	ebi-a-GCST90001408	Naive-mature B cell %B cell	TRUE	reported	igd	2	1	TRUE	ebi-a-GCST90001408
rs9584780	C	T	C	T	-0.388	-0.0307	0.0257	0.0161787	FALSE	FALSE	FALSE	ebi-a-GCST90018938	13	98901269	0.1376	480742	0.8236	Uveitis || id:ebi-a-GCST90018938	Uveitis	Uveitis || ||	TRUE	igd	5.2e-07	13	98901269	3657	0.07717	ebi-a-GCST90001408	Naive-mature B cell %B cell	TRUE	reported	igd	2	1	TRUE	ebi-a-GCST90001408
rs9614418	G	C	G	C	-2.179	-0.021	5e-04	0.0177624	FALSE	TRUE	FALSE	ebi-a-GCST90018938	22	44674143	0.1205	480742	0.8614	Uveitis || id:ebi-a-GCST90018938	Uveitis	Uveitis || ||	TRUE	igd	6.42e-06	22	44674143	3657	0.4823	ebi-a-GCST90001408	Naive-mature B cell %B cell	TRUE	reported	igd	2	1	TRUE	ebi-a-GCST90001408
rs974368	A	G	A	G	-0.1154	0.0146	0.5141	0.490014	FALSE	FALSE	FALSE	ebi-a-GCST90018938	14	63009549	0.0282	480742	0.6058	Uveitis || id:ebi-a-GCST90018938	Uveitis	Uveitis || ||	TRUE	igd	4.08e-06	14	63009549	3657	0.025	ebi-a-GCST90001408	Naive-mature B cell %B cell	TRUE	reported	igd	2	1	TRUE	ebi-a-GCST90001408
rs10042327	A	G	A	G	0.233	0.0315	0.0613	0.0880312	FALSE	FALSE	FALSE	ebi-a-GCST90018938	5	58278611	0.0442	480742	0.4768	Uveitis || id:ebi-a-GCST90018938	Uveitis	Uveitis || ||	TRUE	igd	7.4e-06	5	58278611	3656	0.05192	ebi-a-GCST90001409	Naive-mature B cell AC	TRUE	reported	igd	2	1	TRUE	ebi-a-GCST90001409
rs115150472	T	C	T	C	2.627	0.139	4e-04	0.0181836	FALSE	FALSE	FALSE	ebi-a-GCST90018938	5	146138788	0.0914	480742	0.1283	Uveitis || id:ebi-a-GCST90018938	Uveitis	Uveitis || ||	TRUE	igd	5.91e-06	5	146138788	3656	0.579	ebi-a-GCST90001409	Naive-mature B cell AC	TRUE	reported	igd	2	1	TRUE	ebi-a-GCST90001409
rs117344365	A	G	A	G	-0.4129	0.0062	0.0178	0.0127858	FALSE	FALSE	FALSE	ebi-a-GCST90018938	10	33779474	0.1651	480742	0.9701	Uveitis || id:ebi-a-GCST90018938	Uveitis	Uveitis || ||	TRUE	igd	8.13e-06	10	33779474	3656	0.09241	ebi-a-GCST90001409	Naive-mature B cell AC	TRUE	reported	igd	2	1	TRUE	ebi-a-GCST90001409
rs12799241	A	G	A	G	0.138	-0.0603	0.2619	0.222228	FALSE	FALSE	FALSE	ebi-a-GCST90018938	11	119980729	0.0358	480742	0.0921298	Uveitis || id:ebi-a-GCST90018938	Uveitis	Uveitis || ||	TRUE	igd	9.07e-07	11	119980729	3656	0.02805	ebi-a-GCST90001409	Naive-mature B cell AC	TRUE	reported	igd	2	1	TRUE	ebi-a-GCST90001409
rs139077655	T	C	T	C	-0.1159	0.0217	0.382	0.453143	FALSE	FALSE	FALSE	ebi-a-GCST90018938	2	132741527	0.0288	480742	0.451	Uveitis || id:ebi-a-GCST90018938	Uveitis	Uveitis || ||	TRUE	igd	4.37e-06	2	132741527	3656	0.02519	ebi-a-GCST90001409	Naive-mature B cell AC	TRUE	reported	igd	2	1	TRUE	ebi-a-GCST90001409
rs143176410	C	G	C	G	1.819	-0.0279	0.001	0.0133788	FALSE	TRUE	FALSE	ebi-a-GCST90018938	16	84305239	0.1517	480742	0.8541	Uveitis || id:ebi-a-GCST90018938	Uveitis	Uveitis || ||	TRUE	igd	7.65e-06	16	84305239	3656	0.4058	ebi-a-GCST90001409	Naive-mature B cell AC	TRUE	reported	igd	2	1	TRUE	ebi-a-GCST90001409
rs143397127	C	T	C	T	-0.4624	-0.6156	0.0157	0.001124	FALSE	FALSE	FALSE	ebi-a-GCST90018938	7	12847391	0.5038	480742	0.2217	Uveitis || id:ebi-a-GCST90018938	Uveitis	Uveitis || ||	TRUE	igd	3.3e-06	7	12847391	3656	0.09926	ebi-a-GCST90001409	Naive-mature B cell AC	TRUE	reported	igd	2	1	TRUE	ebi-a-GCST90001409
rs17056318	C	T	C	T	-0.2366	-0.0406	0.081	0.0617057	FALSE	FALSE	FALSE	ebi-a-GCST90018938	5	158285953	0.0581	480742	0.484299	Uveitis || id:ebi-a-GCST90018938	Uveitis	Uveitis || ||	TRUE	igd	2.36e-07	5	158285953	3656	0.0457	ebi-a-GCST90001409	Naive-mature B cell AC	TRUE	reported	igd	2	1	TRUE	ebi-a-GCST90001409
rs189761842	T	C	T	C	0.7902	0.022	0.0055	0.0269308	FALSE	FALSE	FALSE	ebi-a-GCST90018938	10	125485345	0.0931	480742	0.813	Uveitis || id:ebi-a-GCST90018938	Uveitis	Uveitis || ||	TRUE	igd	3.92e-06	10	125485345	3656	0.1709	ebi-a-GCST90001409	Naive-mature B cell AC	TRUE	reported	igd	2	1	TRUE	ebi-a-GCST90001409
rs2286599	A	G	A	G	0.1183	-0.032	0.32	0.13006	FALSE	FALSE	FALSE	ebi-a-GCST90018938	12	6499533	0.0464	480742	0.4901	Uveitis || id:ebi-a-GCST90018938	Uveitis	Uveitis || ||	TRUE	igd	8.96e-06	12	6499533	3656	0.0266	ebi-a-GCST90001409	Naive-mature B cell AC	TRUE	reported	igd	2	1	TRUE	ebi-a-GCST90001409
rs2390504	A	G	A	G	-0.2668	0.0132	0.0486	0.266749	FALSE	FALSE	FALSE	ebi-a-GCST90018938	7	21321670	0.0328	480742	0.6866	Uveitis || id:ebi-a-GCST90018938	Uveitis	Uveitis || ||	TRUE	igd	3.51e-06	7	21321670	3656	0.05743	ebi-a-GCST90001409	Naive-mature B cell AC	TRUE	reported	igd	2	1	TRUE	ebi-a-GCST90001409
rs2395904	G	T	G	T	-0.1445	-0.0066	0.2657	0.312527	FALSE	FALSE	FALSE	ebi-a-GCST90018938	8	130617819	0.031	480742	0.8311	Uveitis || id:ebi-a-GCST90018938	Uveitis	Uveitis || ||	TRUE	igd	1.74e-07	8	130617819	3656	0.02761	ebi-a-GCST90001409	Naive-mature B cell AC	TRUE	reported	igd	2	1	TRUE	ebi-a-GCST90001409
rs283340	C	T	C	T	0.1251	-0.0127	0.5621	0.542164	FALSE	FALSE	FALSE	ebi-a-GCST90018938	8	70193536	0.0279	480742	0.6486	Uveitis || id:ebi-a-GCST90018938	Uveitis	Uveitis || ||	TRUE	igd	4.6e-07	8	70193536	3656	0.02477	ebi-a-GCST90001409	Naive-mature B cell AC	TRUE	reported	igd	2	1	TRUE	ebi-a-GCST90001409
rs34764986	C	T	C	T	-0.2347	0.0601	0.0699	0.0294086	FALSE	FALSE	FALSE	ebi-a-GCST90018938	20	59926554	0.084	480742	0.4739	Uveitis || id:ebi-a-GCST90018938	Uveitis	Uveitis || ||	TRUE	igd	1.08e-06	20	59926554	3656	0.04805	ebi-a-GCST90001409	Naive-mature B cell AC	TRUE	reported	igd	2	1	TRUE	ebi-a-GCST90001409
rs35607968	T	C	T	C	0.1584	-0.0179	0.1536	0.17389	FALSE	FALSE	FALSE	ebi-a-GCST90018938	7	67653879	0.0333	480742	0.5903	Uveitis || id:ebi-a-GCST90018938	Uveitis	Uveitis || ||	TRUE	igd	3.71e-06	7	67653879	3656	0.03419	ebi-a-GCST90001409	Naive-mature B cell AC	TRUE	reported	igd	2	1	TRUE	ebi-a-GCST90001409
rs3811215	T	G	T	G	-0.1229	-0.0092	0.3032	0.197583	FALSE	FALSE	FALSE	ebi-a-GCST90018938	14	22954777	0.0362	480742	0.8001	Uveitis || id:ebi-a-GCST90018938	Uveitis	Uveitis || ||	TRUE	igd	5.33e-06	14	22954777	3656	0.02697	ebi-a-GCST90001409	Naive-mature B cell AC	TRUE	reported	igd	2	1	TRUE	ebi-a-GCST90001409
rs58114937	G	A	G	A	0.1702	0.086	0.1302	0.0520305	FALSE	FALSE	FALSE	ebi-a-GCST90018938	12	67638132	0.0642	480742	0.1803	Uveitis || id:ebi-a-GCST90018938	Uveitis	Uveitis || ||	TRUE	igd	2.84e-06	12	67638132	3656	0.0363	ebi-a-GCST90001409	Naive-mature B cell AC	TRUE	reported	igd	2	1	TRUE	ebi-a-GCST90001409
rs62115322	G	C	G	C	0.1382	0.0399	0.2083	0.17495	FALSE	TRUE	FALSE	ebi-a-GCST90018938	19	53848484	0.0372	480742	0.2842	Uveitis || id:ebi-a-GCST90018938	Uveitis	Uveitis || ||	TRUE	igd	3.31e-06	19	53848484	3656	0.02968	ebi-a-GCST90001409	Naive-mature B cell AC	TRUE	reported	igd	2	1	TRUE	ebi-a-GCST90001409
rs76263497	A	G	A	G	-0.1886	0.0085	0.0989	0.158181	FALSE	FALSE	FALSE	ebi-a-GCST90018938	15	60878804	0.0386	480742	0.8254	Uveitis || id:ebi-a-GCST90018938	Uveitis	Uveitis || ||	TRUE	igd	5.34e-06	15	60878804	3656	0.04138	ebi-a-GCST90001409	Naive-mature B cell AC	TRUE	reported	igd	2	1	TRUE	ebi-a-GCST90001409
rs76981518	T	C	T	C	-0.2134	0.0109	0.0744	0.031617	FALSE	FALSE	FALSE	ebi-a-GCST90018938	4	152777207	0.0789	480742	0.8899	Uveitis || id:ebi-a-GCST90018938	Uveitis	Uveitis || ||	TRUE	igd	6.01e-06	4	152777207	3656	0.04708	ebi-a-GCST90001409	Naive-mature B cell AC	TRUE	reported	igd	2	1	TRUE	ebi-a-GCST90001409
rs77983244	A	G	A	G	-0.3088	-0.0524	0.0325	0.0801933	FALSE	FALSE	FALSE	ebi-a-GCST90018938	17	7316027	0.0524	480742	0.3174	Uveitis || id:ebi-a-GCST90018938	Uveitis	Uveitis || ||	TRUE	igd	4.34e-06	17	7316027	3656	0.06711	ebi-a-GCST90001409	Naive-mature B cell AC	TRUE	reported	igd	2	1	TRUE	ebi-a-GCST90001409
rs9354413	C	T	C	T	0.1232	0.0852	0.2964	0.324028	FALSE	FALSE	FALSE	ebi-a-GCST90018938	6	67039330	0.0657	480742	0.1943	Uveitis || id:ebi-a-GCST90018938	Uveitis	Uveitis || ||	TRUE	igd	7.3e-06	6	67039330	3656	0.02743	ebi-a-GCST90001409	Naive-mature B cell AC	TRUE	reported	igd	2	1	TRUE	ebi-a-GCST90001409
rs9564767	G	A	G	A	-0.1163	0.0461	0.6075	0.459176	FALSE	FALSE	FALSE	ebi-a-GCST90018938	13	71534535	0.0282	480742	0.1019	Uveitis || id:ebi-a-GCST90018938	Uveitis	Uveitis || ||	TRUE	igd	3.63e-06	13	71534535	3656	0.02507	ebi-a-GCST90001409	Naive-mature B cell AC	TRUE	reported	igd	2	1	TRUE	ebi-a-GCST90001409
rs10270812	C	T	C	T	-0.118	0.0012	0.5103	0.34985	FALSE	FALSE	FALSE	ebi-a-GCST90018938	7	68026886	0.0291	480742	0.9679	Uveitis || id:ebi-a-GCST90018938	Uveitis	Uveitis || ||	TRUE	igd	1.39e-06	7	68026886	3657	0.0244	ebi-a-GCST90001410	IgD- CD38br %B cell	TRUE	reported	igd	2	1	TRUE	ebi-a-GCST90001410
rs113087021	A	T	A	T	0.2024	0.0058	0.0766	0.0431855	FALSE	TRUE	FALSE	ebi-a-GCST90018938	11	97765784	0.1568	480742	0.9703	Uveitis || id:ebi-a-GCST90018938	Uveitis	Uveitis || ||	TRUE	igd	8.53e-06	11	97765784	3657	0.04541	ebi-a-GCST90001410	IgD- CD38br %B cell	TRUE	reported	igd	2	1	TRUE	ebi-a-GCST90001410
rs11705673	G	C	G	C	0.1701	0.0153	0.12	0.130014	FALSE	TRUE	FALSE	ebi-a-GCST90018938	22	45016637	0.0457	480742	0.7375	Uveitis || id:ebi-a-GCST90018938	Uveitis	Uveitis || ||	TRUE	igd	3.95e-06	22	45016637	3657	0.0368	ebi-a-GCST90001410	IgD- CD38br %B cell	TRUE	reported	igd	2	1	TRUE	ebi-a-GCST90001410
rs11938966	A	C	A	C	0.3165	-0.047	0.0294	0.0756303	FALSE	FALSE	FALSE	ebi-a-GCST90018938	4	55386841	0.0473	480742	0.32	Uveitis || id:ebi-a-GCST90018938	Uveitis	Uveitis || ||	TRUE	igd	6.1e-06	4	55386841	3657	0.06988	ebi-a-GCST90001410	IgD- CD38br %B cell	TRUE	reported	igd	2	1	TRUE	ebi-a-GCST90001410
rs12493961	G	A	G	A	0.3884	-0.0282	0.0219	0.030094	FALSE	FALSE	FALSE	ebi-a-GCST90018938	3	11244825	0.0805	480742	0.7258	Uveitis || id:ebi-a-GCST90018938	Uveitis	Uveitis || ||	TRUE	igd	1.88e-06	3	11244825	3657	0.08136	ebi-a-GCST90001410	IgD- CD38br %B cell	TRUE	reported	igd	2	1	TRUE	ebi-a-GCST90001410
rs12636371	A	G	A	G	0.1185	-0.0453	0.4619	0.356589	FALSE	FALSE	FALSE	ebi-a-GCST90018938	3	125894785	0.0287	480742	0.1145	Uveitis || id:ebi-a-GCST90018938	Uveitis	Uveitis || ||	TRUE	igd	9.61e-07	3	125894785	3657	0.02414	ebi-a-GCST90001410	IgD- CD38br %B cell	TRUE	reported	igd	2	1	TRUE	ebi-a-GCST90001410
rs13075403	G	A	G	A	0.1247	0.0872	0.7616	0.767057	FALSE	FALSE	FALSE	ebi-a-GCST90018938	3	28830276	0.0318	480742	0.00604505	Uveitis || id:ebi-a-GCST90018938	Uveitis	Uveitis || ||	TRUE	igd	8.56e-06	3	28830276	3657	0.02799	ebi-a-GCST90001410	IgD- CD38br %B cell	TRUE	reported	igd	2	1	TRUE	ebi-a-GCST90001410
rs13235778	A	G	A	G	-0.1235	0.0085	0.2801	0.29314	FALSE	FALSE	FALSE	ebi-a-GCST90018938	7	57550983	0.03	480742	0.777	Uveitis || id:ebi-a-GCST90018938	Uveitis	Uveitis || ||	TRUE	igd	5.46e-06	7	57550983	3657	0.02712	ebi-a-GCST90001410	IgD- CD38br %B cell	TRUE	reported	igd	2	1	TRUE	ebi-a-GCST90001410
rs137930158	C	G	C	G	-0.6636	0.0529	0.007	0.0115745	FALSE	TRUE	FALSE	ebi-a-GCST90018938	8	109663198	0.1737	480742	0.760801	Uveitis || id:ebi-a-GCST90018938	Uveitis	Uveitis || ||	TRUE	igd	2.76e-06	8	109663198	3657	0.1413	ebi-a-GCST90001410	IgD- CD38br %B cell	TRUE	reported	igd	2	1	TRUE	ebi-a-GCST90001410
rs138542577	C	G	C	G	0.3227	-0.0196	0.0376	0.0162825	FALSE	TRUE	FALSE	ebi-a-GCST90018938	8	16074805	0.1081	480742	0.856	Uveitis || id:ebi-a-GCST90018938	Uveitis	Uveitis || ||	TRUE	igd	3.64e-07	8	16074805	3657	0.06331	ebi-a-GCST90001410	IgD- CD38br %B cell	TRUE	reported	igd	2	1	TRUE	ebi-a-GCST90001410
rs139843122	T	A	T	A	-0.5032	-0.113	0.0123	0.0243926	FALSE	TRUE	FALSE	ebi-a-GCST90018938	6	107939307	0.0885	480742	0.2018	Uveitis || id:ebi-a-GCST90018938	Uveitis	Uveitis || ||	TRUE	igd	3.4e-06	6	107939307	3657	0.1082	ebi-a-GCST90001410	IgD- CD38br %B cell	TRUE	reported	igd	2	1	TRUE	ebi-a-GCST90001410
rs148377259	C	T	C	T	-0.3437	0.1612	0.034	0.0364937	FALSE	FALSE	FALSE	ebi-a-GCST90018938	7	106306631	0.0746	480742	0.0307199	Uveitis || id:ebi-a-GCST90018938	Uveitis	Uveitis || ||	TRUE	igd	2.04e-07	7	106306631	3657	0.06603	ebi-a-GCST90001410	IgD- CD38br %B cell	TRUE	reported	igd	2	1	TRUE	ebi-a-GCST90001410
rs188550599	G	A	G	A	0.44	-0.2856	0.0142	0.0128206	FALSE	FALSE	FALSE	ebi-a-GCST90018938	8	15730211	0.1689	480742	0.0909201	Uveitis || id:ebi-a-GCST90018938	Uveitis	Uveitis || ||	TRUE	igd	7.33e-06	8	15730211	3657	0.098	ebi-a-GCST90001410	IgD- CD38br %B cell	TRUE	reported	igd	2	1	TRUE	ebi-a-GCST90001410
rs238926	A	G	A	G	-0.1152	-0.0116	0.369	0.410256	FALSE	FALSE	FALSE	ebi-a-GCST90018938	11	113975210	0.028	480742	0.6789	Uveitis || id:ebi-a-GCST90018938	Uveitis	Uveitis || ||	TRUE	igd	4.4e-06	11	113975210	3657	0.02506	ebi-a-GCST90001410	IgD- CD38br %B cell	TRUE	reported	igd	2	1	TRUE	ebi-a-GCST90001410
rs2792563	A	G	A	G	-0.1407	-0.0129	0.567	0.511621	FALSE	FALSE	FALSE	ebi-a-GCST90018938	1	213100225	0.0279	480742	0.6426	Uveitis || id:ebi-a-GCST90018938	Uveitis	Uveitis || ||	TRUE	igd	1.49e-08	1	213100225	3657	0.02479	ebi-a-GCST90001410	IgD- CD38br %B cell	TRUE	reported	igd	2	1	TRUE	ebi-a-GCST90001410
rs478251	C	A	C	A	0.1745	-0.0213	0.1333	0.205357	FALSE	FALSE	FALSE	ebi-a-GCST90018938	11	127827727	0.0343	480742	0.5343	Uveitis || id:ebi-a-GCST90018938	Uveitis	Uveitis || ||	TRUE	igd	6.44e-07	11	127827727	3657	0.03499	ebi-a-GCST90001410	IgD- CD38br %B cell	TRUE	reported	igd	2	1	TRUE	ebi-a-GCST90001410
rs7185719	G	C	G	C	-0.1257	-0.0212	0.732	0.830678	FALSE	TRUE	FALSE	ebi-a-GCST90018938	16	59859266	0.0424	480742	0.617401	Uveitis || id:ebi-a-GCST90018938	Uveitis	Uveitis || ||	TRUE	igd	4.44e-06	16	59859266	3657	0.02735	ebi-a-GCST90001410	IgD- CD38br %B cell	TRUE	reported	igd	2	1	TRUE	ebi-a-GCST90001410
rs76912165	G	A	G	A	0.4094	-0.0404	0.0209	0.0472917	FALSE	FALSE	FALSE	ebi-a-GCST90018938	5	92965344	0.0772	480742	0.6009	Uveitis || id:ebi-a-GCST90018938	Uveitis	Uveitis || ||	TRUE	igd	3.22e-06	5	92965344	3657	0.08778	ebi-a-GCST90001410	IgD- CD38br %B cell	TRUE	reported	igd	2	1	TRUE	ebi-a-GCST90001410
rs11134931	A	G	A	G	-0.1214	-0.0529	0.6924	0.669918	FALSE	FALSE	FALSE	ebi-a-GCST90018938	5	175234476	0.0302	480742	0.0801992	Uveitis || id:ebi-a-GCST90018938	Uveitis	Uveitis || ||	TRUE	igd	8.46e-06	5	175234476	3657	0.02723	ebi-a-GCST90001411	IgD+ CD24+ %B cell	TRUE	reported	igd	2	1	TRUE	ebi-a-GCST90001411
rs112570989	T	C	T	C	-0.4808	-0.1532	0.0149	0.0213108	FALSE	FALSE	FALSE	ebi-a-GCST90018938	12	2866164	0.0943	480742	0.1042	Uveitis || id:ebi-a-GCST90018938	Uveitis	Uveitis || ||	TRUE	igd	3.24e-06	12	2866164	3657	0.1031	ebi-a-GCST90001411	IgD+ CD24+ %B cell	TRUE	reported	igd	2	1	TRUE	ebi-a-GCST90001411
rs11584183	C	T	C	T	-0.1336	-0.0083	0.2311	0.230157	FALSE	FALSE	FALSE	ebi-a-GCST90018938	1	230130712	0.0346	480742	0.8096	Uveitis || id:ebi-a-GCST90018938	Uveitis	Uveitis || ||	TRUE	igd	9.7e-06	1	230130712	3657	0.03015	ebi-a-GCST90001411	IgD+ CD24+ %B cell	TRUE	reported	igd	2	1	TRUE	ebi-a-GCST90001411
rs12874404	G	A	G	A	0.1313	-0.0337	0.3257	0.0481691	FALSE	FALSE	FALSE	ebi-a-GCST90018938	13	108993494	0.0743	480742	0.649901	Uveitis || id:ebi-a-GCST90018938	Uveitis	Uveitis || ||	TRUE	igd	1.2e-06	13	108993494	3657	0.027	ebi-a-GCST90001411	IgD+ CD24+ %B cell	TRUE	reported	igd	2	1	TRUE	ebi-a-GCST90001411
rs144479315	T	A	T	A	0.2862	-0.0872	0.0418	0.0277497	FALSE	TRUE	FALSE	ebi-a-GCST90018938	18	23575118	0.0844	480742	0.3015	Uveitis || id:ebi-a-GCST90018938	Uveitis	Uveitis || ||	TRUE	igd	6.54e-06	18	23575118	3657	0.06339	ebi-a-GCST90001411	IgD+ CD24+ %B cell	TRUE	reported	igd	2	1	TRUE	ebi-a-GCST90001411
rs145371905	T	G	T	G	0.4126	0.2876	0.0194	0.0114886	FALSE	FALSE	FALSE	ebi-a-GCST90018938	13	70325772	0.1796	480742	0.1093	Uveitis || id:ebi-a-GCST90018938	Uveitis	Uveitis || ||	TRUE	igd	5.5e-06	13	70325772	3657	0.09065	ebi-a-GCST90001411	IgD+ CD24+ %B cell	TRUE	reported	igd	2	1	TRUE	ebi-a-GCST90001411
rs147867176	T	A	T	A	-0.2834	0.1716	0.0418	0.0154217	FALSE	TRUE	FALSE	ebi-a-GCST90018938	6	169106376	0.1361	480742	0.2072	Uveitis || id:ebi-a-GCST90018938	Uveitis	Uveitis || ||	TRUE	igd	7.05e-06	6	169106376	3657	0.06299	ebi-a-GCST90001411	IgD+ CD24+ %B cell	TRUE	reported	igd	2	1	TRUE	ebi-a-GCST90001411
rs17256322	A	T	A	T	0.1207	0.0414	0.3234	0.352581	FALSE	TRUE	FALSE	ebi-a-GCST90018938	16	4127619	0.0292	480742	0.1567	Uveitis || id:ebi-a-GCST90018938	Uveitis	Uveitis || ||	TRUE	igd	4.73e-06	16	4127619	3657	0.02634	ebi-a-GCST90001411	IgD+ CD24+ %B cell	TRUE	reported	igd	2	1	TRUE	ebi-a-GCST90001411
rs34418535	G	A	G	A	0.4368	0.2124	0.064	0.0977684	FALSE	FALSE	FALSE	ebi-a-GCST90018938	6	32553200	0.0925	480742	0.0216701	Uveitis || id:ebi-a-GCST90018938	Uveitis	Uveitis || ||	TRUE	igd	1.52e-06	6	32553200	3657	0.09069	ebi-a-GCST90001411	IgD+ CD24+ %B cell	TRUE	reported	igd	2	1	TRUE	ebi-a-GCST90001411
rs35130455	A	T	A	T	-0.1204	-0.0559	0.704	0.720677	FALSE	TRUE	FALSE	ebi-a-GCST90018938	14	93256694	0.0705	480742	0.4276	Uveitis || id:ebi-a-GCST90018938	Uveitis	Uveitis || ||	TRUE	igd	9e-06	14	93256694	3657	0.02707	ebi-a-GCST90001411	IgD+ CD24+ %B cell	TRUE	reported	igd	2	1	TRUE	ebi-a-GCST90001411
rs45575344	C	T	C	T	-0.1674	-0.0206	0.1333	0.156288	FALSE	FALSE	FALSE	ebi-a-GCST90018938	6	133003242	0.0395	480742	0.6031	Uveitis || id:ebi-a-GCST90018938	Uveitis	Uveitis || ||	TRUE	igd	5.28e-06	6	133003242	3657	0.0367	ebi-a-GCST90001411	IgD+ CD24+ %B cell	TRUE	reported	igd	2	1	TRUE	ebi-a-GCST90001411
rs45608038	G	A	G	A	0.2797	0.0391	0.0421	0.0208684	FALSE	FALSE	FALSE	ebi-a-GCST90018938	2	73679013	0.0806	480742	0.6278	Uveitis || id:ebi-a-GCST90018938	Uveitis	Uveitis || ||	TRUE	igd	9.25e-06	2	73679013	3657	0.063	ebi-a-GCST90001411	IgD+ CD24+ %B cell	TRUE	reported	igd	2	1	TRUE	ebi-a-GCST90001411
rs62562996	A	G	A	G	-0.4312	-0.0619	0.0172	0.0254455	FALSE	FALSE	FALSE	ebi-a-GCST90018938	9	21576571	0.1095	480742	0.5719	Uveitis || id:ebi-a-GCST90018938	Uveitis	Uveitis || ||	TRUE	igd	2.51e-06	9	21576571	3657	0.09145	ebi-a-GCST90001411	IgD+ CD24+ %B cell	TRUE	reported	igd	2	1	TRUE	ebi-a-GCST90001411
rs6781675	C	G	C	G	0.3685	0.0038	0.0235	0.0497546	FALSE	TRUE	FALSE	ebi-a-GCST90018938	3	4408435	0.1035	480742	0.9705	Uveitis || id:ebi-a-GCST90018938	Uveitis	Uveitis || ||	TRUE	igd	7.49e-06	3	4408435	3657	0.08216	ebi-a-GCST90001411	IgD+ CD24+ %B cell	TRUE	reported	igd	2	1	TRUE	ebi-a-GCST90001411
rs7457479	C	T	C	T	-0.1289	-0.0298	0.2762	0.333934	FALSE	FALSE	FALSE	ebi-a-GCST90018938	7	66493985	0.0671	480742	0.6567	Uveitis || id:ebi-a-GCST90018938	Uveitis	Uveitis || ||	TRUE	igd	7.63e-06	7	66493985	3657	0.02875	ebi-a-GCST90001411	IgD+ CD24+ %B cell	TRUE	reported	igd	2	1	TRUE	ebi-a-GCST90001411
rs75766272	T	C	T	C	-0.4552	0.0418	0.0201	0.0390864	FALSE	FALSE	FALSE	ebi-a-GCST90018938	1	8009985	0.0579	480742	0.47	Uveitis || id:ebi-a-GCST90018938	Uveitis	Uveitis || ||	TRUE	igd	1.99e-07	1	8009985	3657	0.08737	ebi-a-GCST90001411	IgD+ CD24+ %B cell	TRUE	reported	igd	2	1	TRUE	ebi-a-GCST90001411
rs76477280	G	A	G	A	0.4747	-0.0563	0.0206	0.0324513	FALSE	FALSE	FALSE	ebi-a-GCST90018938	13	50147180	0.1074	480742	0.6	Uveitis || id:ebi-a-GCST90018938	Uveitis	Uveitis || ||	TRUE	igd	1.08e-07	13	50147180	3657	0.08918	ebi-a-GCST90001411	IgD+ CD24+ %B cell	TRUE	reported	igd	2	1	TRUE	ebi-a-GCST90001411
rs77762131	C	G	C	G	0.2816	0.1901	0.045	0.0163594	FALSE	TRUE	FALSE	ebi-a-GCST90018938	14	96205838	0.1464	480742	0.1944	Uveitis || id:ebi-a-GCST90018938	Uveitis	Uveitis || ||	TRUE	igd	1.57e-06	14	96205838	3657	0.05855	ebi-a-GCST90001411	IgD+ CD24+ %B cell	TRUE	reported	igd	2	1	TRUE	ebi-a-GCST90001411
rs78269238	T	C	T	C	0.2453	-0.0049	0.0582	0.0267289	FALSE	FALSE	FALSE	ebi-a-GCST90018938	14	65673804	0.0927	480742	0.9578	Uveitis || id:ebi-a-GCST90018938	Uveitis	Uveitis || ||	TRUE	igd	7.15e-06	14	65673804	3657	0.05457	ebi-a-GCST90001411	IgD+ CD24+ %B cell	TRUE	reported	igd	2	1	TRUE	ebi-a-GCST90001411
rs7988851	T	C	T	C	-0.1353	-0.0448	0.3266	0.38593	FALSE	FALSE	FALSE	ebi-a-GCST90018938	13	51367583	0.0279	480742	0.1083	Uveitis || id:ebi-a-GCST90018938	Uveitis	Uveitis || ||	TRUE	igd	4.79e-07	13	51367583	3657	0.02683	ebi-a-GCST90001411	IgD+ CD24+ %B cell	TRUE	reported	igd	2	1	TRUE	ebi-a-GCST90001411
rs9369326	C	T	C	T	-0.1237	0.0124	0.3121	0.403797	FALSE	FALSE	FALSE	ebi-a-GCST90018938	6	42013868	0.028	480742	0.6578	Uveitis || id:ebi-a-GCST90018938	Uveitis	Uveitis || ||	TRUE	igd	3.92e-06	6	42013868	3657	0.02675	ebi-a-GCST90001411	IgD+ CD24+ %B cell	TRUE	reported	igd	2	1	TRUE	ebi-a-GCST90001411
rs10513789	G	T	G	T	0.1323	-0.0179	0.2261	0.310388	FALSE	FALSE	FALSE	ebi-a-GCST90018938	3	182760073	0.0343	480742	0.6022	Uveitis || id:ebi-a-GCST90018938	Uveitis	Uveitis || ||	TRUE	igd	7.52e-06	3	182760073	3656	0.0295	ebi-a-GCST90001412	IgD+ CD24+ AC	TRUE	reported	igd	2	1	TRUE	ebi-a-GCST90001412
rs10749417	T	A	T	A	-0.1304	0.0148	0.2247	0.320824	FALSE	TRUE	FALSE	ebi-a-GCST90018938	10	85446387	0.0297	480742	0.6182	Uveitis || id:ebi-a-GCST90018938	Uveitis	Uveitis || ||	TRUE	igd	6.47e-06	10	85446387	3656	0.02887	ebi-a-GCST90001412	IgD+ CD24+ AC	TRUE	reported	igd	2	1	TRUE	ebi-a-GCST90001412
rs10942726	G	A	G	A	0.1176	0.0408	0.3155	0.411621	FALSE	FALSE	FALSE	ebi-a-GCST90018938	5	74257985	0.0298	480742	0.1711	Uveitis || id:ebi-a-GCST90018938	Uveitis	Uveitis || ||	TRUE	igd	7.86e-06	5	74257985	3656	0.02628	ebi-a-GCST90001412	IgD+ CD24+ AC	TRUE	reported	igd	2	1	TRUE	ebi-a-GCST90001412
rs11047113	C	A	C	A	-0.1831	-0.0042	0.1027	0.14152	FALSE	FALSE	FALSE	ebi-a-GCST90018938	12	23968609	0.0391	480742	0.9155	Uveitis || id:ebi-a-GCST90018938	Uveitis	Uveitis || ||	TRUE	igd	5.67e-06	12	23968609	3656	0.04029	ebi-a-GCST90001412	IgD+ CD24+ AC	TRUE	reported	igd	2	1	TRUE	ebi-a-GCST90001412
rs11653761	T	G	T	G	-0.125	-0.0543	0.592	0.580624	FALSE	FALSE	FALSE	ebi-a-GCST90018938	17	2716535	0.0282	480742	0.0541103	Uveitis || id:ebi-a-GCST90018938	Uveitis	Uveitis || ||	TRUE	igd	2.83e-07	17	2716535	3656	0.02429	ebi-a-GCST90001412	IgD+ CD24+ AC	TRUE	reported	igd	2	1	TRUE	ebi-a-GCST90001412
rs12595433	A	G	A	G	-0.1118	0.0101	0.4579	0.377394	FALSE	FALSE	FALSE	ebi-a-GCST90018938	15	63290645	0.03	480742	0.7359	Uveitis || id:ebi-a-GCST90018938	Uveitis	Uveitis || ||	TRUE	igd	5.8e-06	15	63290645	3656	0.02462	ebi-a-GCST90001412	IgD+ CD24+ AC	TRUE	reported	igd	2	1	TRUE	ebi-a-GCST90001412
rs12874404	G	A	G	A	0.1963	-0.0337	0.3256	0.0481691	FALSE	FALSE	FALSE	ebi-a-GCST90018938	13	108993494	0.0743	480742	0.649901	Uveitis || id:ebi-a-GCST90018938	Uveitis	Uveitis || ||	TRUE	igd	5.62e-14	13	108993494	3656	0.02601	ebi-a-GCST90001412	IgD+ CD24+ AC	TRUE	reported	igd	2	1	TRUE	ebi-a-GCST90001412
rs13132141	A	G	A	G	-0.1191	0.0372	0.6385	0.496276	FALSE	FALSE	FALSE	ebi-a-GCST90018938	4	156739300	0.028	480742	0.1849	Uveitis || id:ebi-a-GCST90018938	Uveitis	Uveitis || ||	TRUE	igd	3.3e-06	4	156739300	3656	0.02557	ebi-a-GCST90001412	IgD+ CD24+ AC	TRUE	reported	igd	2	1	TRUE	ebi-a-GCST90001412
rs139981802	C	T	C	T	0.3005	-0.178	0.0418	0.0206699	FALSE	FALSE	FALSE	ebi-a-GCST90018938	13	108488351	0.2278	480742	0.4346	Uveitis || id:ebi-a-GCST90018938	Uveitis	Uveitis || ||	TRUE	igd	5.23e-07	13	108488351	3656	0.05978	ebi-a-GCST90001412	IgD+ CD24+ AC	TRUE	reported	igd	2	1	TRUE	ebi-a-GCST90001412
rs144607178	T	C	T	C	0.2175	-0.1003	0.0636	0.0885765	FALSE	FALSE	FALSE	ebi-a-GCST90018938	7	63248560	0.0528	480742	0.0573694	Uveitis || id:ebi-a-GCST90018938	Uveitis	Uveitis || ||	TRUE	igd	9.71e-06	7	63248560	3656	0.0491	ebi-a-GCST90001412	IgD+ CD24+ AC	TRUE	reported	igd	2	1	TRUE	ebi-a-GCST90001412
rs145371905	T	G	T	G	0.4292	0.2876	0.0194	0.0114886	FALSE	FALSE	FALSE	ebi-a-GCST90018938	13	70325772	0.1796	480742	0.1093	Uveitis || id:ebi-a-GCST90018938	Uveitis	Uveitis || ||	TRUE	igd	1.02e-06	13	70325772	3656	0.08767	ebi-a-GCST90001412	IgD+ CD24+ AC	TRUE	reported	igd	2	1	TRUE	ebi-a-GCST90001412
rs147556975	T	C	T	C	-0.3012	0.1273	0.039	0.0124649	FALSE	FALSE	FALSE	ebi-a-GCST90018938	5	148456360	0.1609	480742	0.4289	Uveitis || id:ebi-a-GCST90018938	Uveitis	Uveitis || ||	TRUE	igd	1.51e-06	5	148456360	3656	0.06251	ebi-a-GCST90001412	IgD+ CD24+ AC	TRUE	reported	igd	2	1	TRUE	ebi-a-GCST90001412
rs183466766	A	G	A	G	0.3121	-0.0617	0.0402	0.010357	FALSE	FALSE	FALSE	ebi-a-GCST90018938	13	108710731	0.135	480742	0.6475	Uveitis || id:ebi-a-GCST90018938	Uveitis	Uveitis || ||	TRUE	igd	2.14e-07	13	108710731	3656	0.06005	ebi-a-GCST90001412	IgD+ CD24+ AC	TRUE	reported	igd	2	1	TRUE	ebi-a-GCST90001412
rs4702913	C	A	C	A	0.197	-0.018	0.9123	0.775323	FALSE	FALSE	FALSE	ebi-a-GCST90018938	5	4700587	0.0362	480742	0.618899	Uveitis || id:ebi-a-GCST90018938	Uveitis	Uveitis || ||	TRUE	igd	3.08e-06	5	4700587	3656	0.04215	ebi-a-GCST90001412	IgD+ CD24+ AC	TRUE	reported	igd	2	1	TRUE	ebi-a-GCST90001412
rs557577736	G	A	G	A	1.819	0.0592	0.001	0.0103651	FALSE	FALSE	FALSE	ebi-a-GCST90018938	13	46224092	0.3156	480742	0.8512	Uveitis || id:ebi-a-GCST90018938	Uveitis	Uveitis || ||	TRUE	igd	1.92e-06	13	46224092	3656	0.3815	ebi-a-GCST90001412	IgD+ CD24+ AC	TRUE	reported	igd	2	1	TRUE	ebi-a-GCST90001412
rs7254039	A	G	A	G	-0.2566	-0.1105	0.0435	0.0550676	FALSE	FALSE	FALSE	ebi-a-GCST90018938	19	14993354	0.0607	480742	0.0685094	Uveitis || id:ebi-a-GCST90018938	Uveitis	Uveitis || ||	TRUE	igd	8.81e-06	19	14993354	3656	0.05765	ebi-a-GCST90001412	IgD+ CD24+ AC	TRUE	reported	igd	2	1	TRUE	ebi-a-GCST90001412
rs73192651	T	C	T	C	0.4428	-0.0608	0.02	0.0375302	FALSE	FALSE	FALSE	ebi-a-GCST90018938	13	50212885	0.105	480742	0.562501	Uveitis || id:ebi-a-GCST90018938	Uveitis	Uveitis || ||	TRUE	igd	4.05e-07	13	50212885	3656	0.08724	ebi-a-GCST90001412	IgD+ CD24+ AC	TRUE	reported	igd	2	1	TRUE	ebi-a-GCST90001412
rs7586359	G	T	G	T	-0.1868	-0.0107	0.8907	0.812746	FALSE	FALSE	FALSE	ebi-a-GCST90018938	2	237195419	0.0373	480742	0.774901	Uveitis || id:ebi-a-GCST90018938	Uveitis	Uveitis || ||	TRUE	igd	1.17e-06	2	237195419	3656	0.03837	ebi-a-GCST90001412	IgD+ CD24+ AC	TRUE	reported	igd	2	1	TRUE	ebi-a-GCST90001412
rs77762131	C	G	C	G	0.291	0.1901	0.045	0.0163594	FALSE	TRUE	FALSE	ebi-a-GCST90018938	14	96205838	0.1464	480742	0.1944	Uveitis || id:ebi-a-GCST90018938	Uveitis	Uveitis || ||	TRUE	igd	3.22e-07	14	96205838	3656	0.05685	ebi-a-GCST90001412	IgD+ CD24+ AC	TRUE	reported	igd	2	1	TRUE	ebi-a-GCST90001412
rs8014978	C	T	C	T	-0.1136	-0.0233	0.5737	0.424323	FALSE	FALSE	FALSE	ebi-a-GCST90018938	14	94936964	0.0283	480742	0.4104	Uveitis || id:ebi-a-GCST90018938	Uveitis	Uveitis || ||	TRUE	igd	3.57e-06	14	94936964	3656	0.02446	ebi-a-GCST90001412	IgD+ CD24+ AC	TRUE	reported	igd	2	1	TRUE	ebi-a-GCST90001412
rs880312	A	G	A	G	-0.1821	-0.0078	0.1034	0.0799714	FALSE	FALSE	FALSE	ebi-a-GCST90018938	16	8963501	0.0556	480742	0.888	Uveitis || id:ebi-a-GCST90018938	Uveitis	Uveitis || ||	TRUE	igd	4.68e-06	16	8963501	3656	0.03971	ebi-a-GCST90001412	IgD+ CD24+ AC	TRUE	reported	igd	2	1	TRUE	ebi-a-GCST90001412
rs9314892	G	A	G	A	-0.1608	-0.033	0.8553	0.766526	FALSE	FALSE	FALSE	ebi-a-GCST90018938	13	114873368	0.0323	480742	0.306	Uveitis || id:ebi-a-GCST90018938	Uveitis	Uveitis || ||	TRUE	igd	3.93e-06	13	114873368	3656	0.03478	ebi-a-GCST90001412	IgD+ CD24+ AC	TRUE	reported	igd	2	1	TRUE	ebi-a-GCST90001412
rs9614226	G	T	G	T	-0.4122	0.093	0.9792	0.955513	FALSE	FALSE	FALSE	ebi-a-GCST90018938	22	44688150	0.086	480742	0.2798	Uveitis || id:ebi-a-GCST90018938	Uveitis	Uveitis || ||	TRUE	igd	1.47e-06	22	44688150	3656	0.08546	ebi-a-GCST90001412	IgD+ CD24+ AC	TRUE	reported	igd	2	1	TRUE	ebi-a-GCST90001412
rs111237501	C	T	C	T	1.055	-0.0481	0.003	0.015116	FALSE	FALSE	FALSE	ebi-a-GCST90018938	1	163272701	0.1161	480742	0.6784	Uveitis || id:ebi-a-GCST90018938	Uveitis	Uveitis || ||	TRUE	igd	2.81e-06	1	163272701	3657	0.2248	ebi-a-GCST90001413	IgD- CD24- %B cell	TRUE	reported	igd	2	1	TRUE	ebi-a-GCST90001413
rs112898282	C	T	C	T	0.4712	-0.0154	0.0152	0.0352933	FALSE	FALSE	FALSE	ebi-a-GCST90018938	10	28462184	0.1671	480742	0.9268	Uveitis || id:ebi-a-GCST90018938	Uveitis	Uveitis || ||	TRUE	igd	2.97e-06	10	28462184	3657	0.1007	ebi-a-GCST90001413	IgD- CD24- %B cell	TRUE	reported	igd	2	1	TRUE	ebi-a-GCST90001413
rs114209430	C	T	C	T	-0.6384	-0.0978	0.0085	0.0172154	FALSE	FALSE	FALSE	ebi-a-GCST90018938	4	83018399	0.1271	480742	0.4415	Uveitis || id:ebi-a-GCST90018938	Uveitis	Uveitis || ||	TRUE	igd	2.76e-06	4	83018399	3657	0.136	ebi-a-GCST90001413	IgD- CD24- %B cell	TRUE	reported	igd	2	1	TRUE	ebi-a-GCST90001413
rs115218594	A	G	A	G	-0.2776	-0.0599	0.0421	0.0874852	FALSE	FALSE	FALSE	ebi-a-GCST90018938	22	27642688	0.1118	480742	0.592199	Uveitis || id:ebi-a-GCST90018938	Uveitis	Uveitis || ||	TRUE	igd	7.96e-06	22	27642688	3657	0.06207	ebi-a-GCST90001413	IgD- CD24- %B cell	TRUE	reported	igd	2	1	TRUE	ebi-a-GCST90001413
rs11887461	G	A	G	A	0.1136	-0.0225	0.4754	0.347187	FALSE	FALSE	FALSE	ebi-a-GCST90018938	2	128660247	0.0599	480742	0.7072	Uveitis || id:ebi-a-GCST90018938	Uveitis	Uveitis || ||	TRUE	igd	5.25e-06	2	128660247	3657	0.0249	ebi-a-GCST90001413	IgD- CD24- %B cell	TRUE	reported	igd	2	1	TRUE	ebi-a-GCST90001413
rs13020544	A	G	A	G	-2.752	0.2253	4e-04	0.0123818	FALSE	FALSE	FALSE	ebi-a-GCST90018938	2	217809198	0.2075	480742	0.2776	Uveitis || id:ebi-a-GCST90018938	Uveitis	Uveitis || ||	TRUE	igd	1.29e-06	2	217809198	3657	0.5674	ebi-a-GCST90001413	IgD- CD24- %B cell	TRUE	reported	igd	2	1	TRUE	ebi-a-GCST90001413
rs142305616	C	A	C	A	0.466	-0.0412	0.0148	0.028446	FALSE	FALSE	FALSE	ebi-a-GCST90018938	14	103946237	0.0852	480742	0.628801	Uveitis || id:ebi-a-GCST90018938	Uveitis	Uveitis || ||	TRUE	igd	8.84e-06	14	103946237	3657	0.1047	ebi-a-GCST90001413	IgD- CD24- %B cell	TRUE	reported	igd	2	1	TRUE	ebi-a-GCST90001413
rs145137909	A	G	A	G	-2.77	0.0945	4e-04	0.00947865	FALSE	FALSE	FALSE	ebi-a-GCST90018938	2	215618238	0.1606	480742	0.5563	Uveitis || id:ebi-a-GCST90018938	Uveitis	Uveitis || ||	TRUE	igd	1.09e-06	2	215618238	3657	0.5672	ebi-a-GCST90001413	IgD- CD24- %B cell	TRUE	reported	igd	2	1	TRUE	ebi-a-GCST90001413
rs17044633	G	A	G	A	0.3561	-0.0921	0.0286	0.0179774	FALSE	FALSE	FALSE	ebi-a-GCST90018938	4	113331648	0.1492	480742	0.5369	Uveitis || id:ebi-a-GCST90018938	Uveitis	Uveitis || ||	TRUE	igd	2.26e-06	4	113331648	3657	0.07517	ebi-a-GCST90001413	IgD- CD24- %B cell	TRUE	reported	igd	2	1	TRUE	ebi-a-GCST90001413
rs183821560	A	G	A	G	-1.841	0.0432	0.0016	0.0161553	FALSE	FALSE	FALSE	ebi-a-GCST90018938	5	62072324	0.1174	480742	0.713001	Uveitis || id:ebi-a-GCST90018938	Uveitis	Uveitis || ||	TRUE	igd	2.25e-06	5	62072324	3657	0.3885	ebi-a-GCST90001413	IgD- CD24- %B cell	TRUE	reported	igd	2	1	TRUE	ebi-a-GCST90001413
rs35192093	T	C	T	C	0.1597	0.0356	0.1593	0.147714	FALSE	FALSE	FALSE	ebi-a-GCST90018938	18	29387367	0.0387	480742	0.3576	Uveitis || id:ebi-a-GCST90018938	Uveitis	Uveitis || ||	TRUE	igd	5.36e-06	18	29387367	3657	0.03505	ebi-a-GCST90001413	IgD- CD24- %B cell	TRUE	reported	igd	2	1	TRUE	ebi-a-GCST90001413
rs6073000	C	T	C	T	-0.3098	-0.0275	0.959	0.931598	FALSE	FALSE	FALSE	ebi-a-GCST90018938	20	41777449	0.0546	480742	0.6147	Uveitis || id:ebi-a-GCST90018938	Uveitis	Uveitis || ||	TRUE	igd	8.16e-07	20	41777449	3657	0.06272	ebi-a-GCST90001413	IgD- CD24- %B cell	TRUE	reported	igd	2	1	TRUE	ebi-a-GCST90001413
rs7198605	T	C	T	C	0.146	0.0426	0.182	0.216802	FALSE	FALSE	FALSE	ebi-a-GCST90018938	16	6107421	0.0309	480742	0.1678	Uveitis || id:ebi-a-GCST90018938	Uveitis	Uveitis || ||	TRUE	igd	5.38e-06	16	6107421	3657	0.03204	ebi-a-GCST90001413	IgD- CD24- %B cell	TRUE	reported	igd	2	1	TRUE	ebi-a-GCST90001413
rs73045003	T	C	T	C	-0.1605	-0.0777	0.1396	0.103636	FALSE	FALSE	FALSE	ebi-a-GCST90018938	7	2651996	0.0414	480742	0.0603796	Uveitis || id:ebi-a-GCST90018938	Uveitis	Uveitis || ||	TRUE	igd	9.04e-06	7	2651996	3657	0.03611	ebi-a-GCST90001413	IgD- CD24- %B cell	TRUE	reported	igd	2	1	TRUE	ebi-a-GCST90001413
rs76377003	G	A	G	A	-0.3971	0.0281	0.0219	0.0210734	FALSE	FALSE	FALSE	ebi-a-GCST90018938	8	112881828	0.104	480742	0.7867	Uveitis || id:ebi-a-GCST90018938	Uveitis	Uveitis || ||	TRUE	igd	3.76e-06	8	112881828	3657	0.08574	ebi-a-GCST90001413	IgD- CD24- %B cell	TRUE	reported	igd	2	1	TRUE	ebi-a-GCST90001413
rs7966251	A	G	A	G	0.1908	-0.0431	0.1349	0.320806	FALSE	FALSE	FALSE	ebi-a-GCST90018938	12	103731395	0.0307	480742	0.1598	Uveitis || id:ebi-a-GCST90018938	Uveitis	Uveitis || ||	TRUE	igd	1.43e-07	12	103731395	3657	0.03619	ebi-a-GCST90001413	IgD- CD24- %B cell	TRUE	reported	igd	2	1	TRUE	ebi-a-GCST90001413
rs8109503	A	T	A	T	-0.2029	-0.0207	0.0919	0.116391	FALSE	TRUE	FALSE	ebi-a-GCST90018938	19	19073798	0.0461	480742	0.6543	Uveitis || id:ebi-a-GCST90018938	Uveitis	Uveitis || ||	TRUE	igd	4.27e-06	19	19073798	3657	0.04406	ebi-a-GCST90001413	IgD- CD24- %B cell	TRUE	reported	igd	2	1	TRUE	ebi-a-GCST90001413
rs9398107	G	A	G	A	0.2678	-0.0528	0.0555	0.0509719	FALSE	FALSE	FALSE	ebi-a-GCST90018938	6	107155687	0.0747	480742	0.4798	Uveitis || id:ebi-a-GCST90018938	Uveitis	Uveitis || ||	TRUE	igd	1.27e-06	6	107155687	3657	0.0552	ebi-a-GCST90001413	IgD- CD24- %B cell	TRUE	reported	igd	2	1	TRUE	ebi-a-GCST90001413
rs111237501	C	T	C	T	1.052	-0.0481	0.003	0.015116	FALSE	FALSE	FALSE	ebi-a-GCST90018938	1	163272701	0.1161	480742	0.6784	Uveitis || id:ebi-a-GCST90018938	Uveitis	Uveitis || ||	TRUE	igd	3.35e-06	1	163272701	3656	0.2261	ebi-a-GCST90001414	IgD- CD24- AC	TRUE	reported	igd	2	1	TRUE	ebi-a-GCST90001414
rs112898282	C	T	C	T	0.4601	-0.0154	0.0152	0.0352933	FALSE	FALSE	FALSE	ebi-a-GCST90018938	10	28462184	0.1671	480742	0.9268	Uveitis || id:ebi-a-GCST90018938	Uveitis	Uveitis || ||	TRUE	igd	6.28e-06	10	28462184	3656	0.1017	ebi-a-GCST90001414	IgD- CD24- AC	TRUE	reported	igd	2	1	TRUE	ebi-a-GCST90001414
rs114114265	A	G	A	G	0.2343	0.0699	0.0647	0.040289	FALSE	FALSE	FALSE	ebi-a-GCST90018938	2	79806712	0.0953	480742	0.4636	Uveitis || id:ebi-a-GCST90018938	Uveitis	Uveitis || ||	TRUE	igd	5.51e-06	2	79806712	3656	0.05149	ebi-a-GCST90001414	IgD- CD24- AC	TRUE	reported	igd	2	1	TRUE	ebi-a-GCST90001414
rs145638783	A	G	A	G	-0.9851	0.1122	0.0033	0.0126169	FALSE	FALSE	FALSE	ebi-a-GCST90018938	6	1238442	0.1047	480742	0.284	Uveitis || id:ebi-a-GCST90018938	Uveitis	Uveitis || ||	TRUE	igd	4.47e-06	6	1238442	3656	0.2144	ebi-a-GCST90001414	IgD- CD24- AC	TRUE	reported	igd	2	1	TRUE	ebi-a-GCST90001414
rs17044633	G	A	G	A	0.3458	-0.0921	0.0286	0.0179774	FALSE	FALSE	FALSE	ebi-a-GCST90018938	4	113331648	0.1492	480742	0.5369	Uveitis || id:ebi-a-GCST90018938	Uveitis	Uveitis || ||	TRUE	igd	5.62e-06	4	113331648	3656	0.07605	ebi-a-GCST90001414	IgD- CD24- AC	TRUE	reported	igd	2	1	TRUE	ebi-a-GCST90001414
rs191543445	G	A	G	A	0.3337	0.0641	0.031	0.014941	FALSE	FALSE	FALSE	ebi-a-GCST90018938	14	31505138	0.0984	480742	0.514801	Uveitis || id:ebi-a-GCST90018938	Uveitis	Uveitis || ||	TRUE	igd	4.14e-06	14	31505138	3656	0.07236	ebi-a-GCST90001414	IgD- CD24- AC	TRUE	reported	igd	2	1	TRUE	ebi-a-GCST90001414
rs421516	A	C	A	C	-0.2921	-0.2597	0.9583	0.976524	FALSE	FALSE	FALSE	ebi-a-GCST90018938	17	63135589	0.1656	480742	0.1168	Uveitis || id:ebi-a-GCST90018938	Uveitis	Uveitis || ||	TRUE	igd	4.54e-06	17	63135589	3656	0.06361	ebi-a-GCST90001414	IgD- CD24- AC	TRUE	reported	igd	2	1	TRUE	ebi-a-GCST90001414
rs451367	C	T	C	T	-0.146	0.0069	0.7674	0.74533	FALSE	FALSE	FALSE	ebi-a-GCST90018938	19	16412842	0.0385	480742	0.8582	Uveitis || id:ebi-a-GCST90018938	Uveitis	Uveitis || ||	TRUE	igd	8.52e-07	19	16412842	3656	0.0296	ebi-a-GCST90001414	IgD- CD24- AC	TRUE	reported	igd	2	1	TRUE	ebi-a-GCST90001414
rs4697616	A	G	A	G	0.1246	-0.0063	0.6779	0.704265	FALSE	FALSE	FALSE	ebi-a-GCST90018938	4	25767183	0.0295	480742	0.8317	Uveitis || id:ebi-a-GCST90018938	Uveitis	Uveitis || ||	TRUE	igd	3.53e-06	4	25767183	3656	0.02682	ebi-a-GCST90001414	IgD- CD24- AC	TRUE	reported	igd	2	1	TRUE	ebi-a-GCST90001414
rs496760	A	G	A	G	0.1331	-0.0174	0.6422	0.446926	FALSE	FALSE	FALSE	ebi-a-GCST90018938	15	54695686	0.0281	480742	0.536701	Uveitis || id:ebi-a-GCST90018938	Uveitis	Uveitis || ||	TRUE	igd	5.69e-07	15	54695686	3656	0.02656	ebi-a-GCST90001414	IgD- CD24- AC	TRUE	reported	igd	2	1	TRUE	ebi-a-GCST90001414
rs72953104	G	C	G	C	0.2344	-0.0532	0.0643	0.206766	FALSE	TRUE	FALSE	ebi-a-GCST90018938	1	41379583	0.0378	480742	0.1598	Uveitis || id:ebi-a-GCST90018938	Uveitis	Uveitis || ||	TRUE	igd	4.2e-06	1	41379583	3656	0.05087	ebi-a-GCST90001414	IgD- CD24- AC	TRUE	reported	igd	2	1	TRUE	ebi-a-GCST90001414
rs72977632	A	T	A	T	-0.2323	0.0017	0.0643	0.102316	FALSE	TRUE	FALSE	ebi-a-GCST90018938	19	1930174	0.0442	480742	0.9689	Uveitis || id:ebi-a-GCST90018938	Uveitis	Uveitis || ||	TRUE	igd	5.75e-06	19	1930174	3656	0.05115	ebi-a-GCST90001414	IgD- CD24- AC	TRUE	reported	igd	2	1	TRUE	ebi-a-GCST90001414
rs74356874	A	G	A	G	0.6821	-0.0731	0.0066	0.0450719	FALSE	FALSE	FALSE	ebi-a-GCST90018938	5	22936562	0.0814	480742	0.3692	Uveitis || id:ebi-a-GCST90018938	Uveitis	Uveitis || ||	TRUE	igd	4.74e-06	5	22936562	3656	0.1488	ebi-a-GCST90001414	IgD- CD24- AC	TRUE	reported	igd	2	1	TRUE	ebi-a-GCST90001414
rs75453701	G	A	G	A	0.2658	0.1736	0.0464	0.0126985	FALSE	FALSE	FALSE	ebi-a-GCST90018938	13	55229646	0.1934	480742	0.3693	Uveitis || id:ebi-a-GCST90018938	Uveitis	Uveitis || ||	TRUE	igd	9.47e-06	13	55229646	3656	0.05994	ebi-a-GCST90001414	IgD- CD24- AC	TRUE	reported	igd	2	1	TRUE	ebi-a-GCST90001414
rs7615875	C	T	C	T	0.1425	-0.0082	0.1956	0.211953	FALSE	FALSE	FALSE	ebi-a-GCST90018938	3	29345411	0.0323	480742	0.7997	Uveitis || id:ebi-a-GCST90018938	Uveitis	Uveitis || ||	TRUE	igd	8.85e-06	3	29345411	3656	0.03201	ebi-a-GCST90001414	IgD- CD24- AC	TRUE	reported	igd	2	1	TRUE	ebi-a-GCST90001414
rs76225955	C	T	C	T	-0.1924	0.075	0.0909	0.066672	FALSE	FALSE	FALSE	ebi-a-GCST90018938	4	31594004	0.0515	480742	0.1451	Uveitis || id:ebi-a-GCST90018938	Uveitis	Uveitis || ||	TRUE	igd	8.66e-06	4	31594004	3656	0.0432	ebi-a-GCST90001414	IgD- CD24- AC	TRUE	reported	igd	2	1	TRUE	ebi-a-GCST90001414
rs76499400	T	G	T	G	0.2069	-0.0024	0.0792	0.0840711	FALSE	FALSE	FALSE	ebi-a-GCST90018938	3	191888629	0.0495	480742	0.9607	Uveitis || id:ebi-a-GCST90018938	Uveitis	Uveitis || ||	TRUE	igd	6.77e-06	3	191888629	3656	0.04589	ebi-a-GCST90001414	IgD- CD24- AC	TRUE	reported	igd	2	1	TRUE	ebi-a-GCST90001414
rs7982713	G	A	G	A	-0.1482	0.0518	0.2157	0.287722	FALSE	FALSE	FALSE	ebi-a-GCST90018938	13	71376322	0.0313	480742	0.0982811	Uveitis || id:ebi-a-GCST90018938	Uveitis	Uveitis || ||	TRUE	igd	1.07e-06	13	71376322	3656	0.03033	ebi-a-GCST90001414	IgD- CD24- AC	TRUE	reported	igd	2	1	TRUE	ebi-a-GCST90001414
rs11184230	T	C	T	C	-0.1946	-0.0575	0.1095	0.102447	FALSE	FALSE	FALSE	ebi-a-GCST90018938	1	105159724	0.0483	480742	0.2336	Uveitis || id:ebi-a-GCST90018938	Uveitis	Uveitis || ||	TRUE	igd	1.08e-06	1	105159724	3657	0.03983	ebi-a-GCST90001415	IgD+ CD24- %B cell	TRUE	reported	igd	2	1	TRUE	ebi-a-GCST90001415
rs116844769	A	G	A	G	-0.2773	0.0411	0.0662	0.0425385	FALSE	FALSE	FALSE	ebi-a-GCST90018938	14	65713895	0.1603	480742	0.7977	Uveitis || id:ebi-a-GCST90018938	Uveitis	Uveitis || ||	TRUE	igd	7.3e-08	14	65713895	3657	0.0514	ebi-a-GCST90001415	IgD+ CD24- %B cell	TRUE	reported	igd	2	1	TRUE	ebi-a-GCST90001415
rs12465275	C	T	C	T	-0.6051	0.0388	0.009	0.0432564	FALSE	FALSE	FALSE	ebi-a-GCST90018938	2	4082267	0.0739	480742	0.599799	Uveitis || id:ebi-a-GCST90018938	Uveitis	Uveitis || ||	TRUE	igd	8.84e-06	2	4082267	3657	0.136	ebi-a-GCST90001415	IgD+ CD24- %B cell	TRUE	reported	igd	2	1	TRUE	ebi-a-GCST90001415
rs140191306	T	C	T	C	0.4404	-0.2808	0.0179	0.00858919	FALSE	FALSE	FALSE	ebi-a-GCST90018938	9	2570753	0.1825	480742	0.1238	Uveitis || id:ebi-a-GCST90018938	Uveitis	Uveitis || ||	TRUE	igd	3.8e-06	9	2570753	3657	0.09513	ebi-a-GCST90001415	IgD+ CD24- %B cell	TRUE	reported	igd	2	1	TRUE	ebi-a-GCST90001415
rs145123647	T	C	T	C	1.016	0.2115	0.003	0.0340785	FALSE	FALSE	FALSE	ebi-a-GCST90018938	10	26959594	0.0816	480742	0.00952007	Uveitis || id:ebi-a-GCST90018938	Uveitis	Uveitis || ||	TRUE	igd	7.68e-06	10	26959594	3657	0.2269	ebi-a-GCST90001415	IgD+ CD24- %B cell	TRUE	reported	igd	2	1	TRUE	ebi-a-GCST90001415
rs182854545	T	C	T	C	1.363	0.0369	0.0018	0.0566591	FALSE	FALSE	FALSE	ebi-a-GCST90018938	14	54016223	0.0559	480742	0.5088	Uveitis || id:ebi-a-GCST90018938	Uveitis	Uveitis || ||	TRUE	igd	5.85e-06	14	54016223	3657	0.3003	ebi-a-GCST90001415	IgD+ CD24- %B cell	TRUE	reported	igd	2	1	TRUE	ebi-a-GCST90001415
rs1972883	A	G	A	G	-0.1408	0.0178	0.7849	0.861577	FALSE	FALSE	FALSE	ebi-a-GCST90018938	4	47951945	0.0406	480742	0.6611	Uveitis || id:ebi-a-GCST90018938	Uveitis	Uveitis || ||	TRUE	igd	6.89e-06	4	47951945	3657	0.03125	ebi-a-GCST90001415	IgD+ CD24- %B cell	TRUE	reported	igd	2	1	TRUE	ebi-a-GCST90001415
rs2159343	G	A	G	A	-0.1247	0.1057	0.6266	0.728293	FALSE	FALSE	FALSE	ebi-a-GCST90018938	17	49451837	0.064	480742	0.0986597	Uveitis || id:ebi-a-GCST90018938	Uveitis	Uveitis || ||	TRUE	igd	2.37e-06	17	49451837	3657	0.02639	ebi-a-GCST90001415	IgD+ CD24- %B cell	TRUE	reported	igd	2	1	TRUE	ebi-a-GCST90001415
rs2450220	T	C	T	C	-0.1439	-0.013	0.816	0.922695	FALSE	FALSE	FALSE	ebi-a-GCST90018938	8	119323401	0.0564	480742	0.8171	Uveitis || id:ebi-a-GCST90018938	Uveitis	Uveitis || ||	TRUE	igd	8.69e-06	8	119323401	3657	0.03231	ebi-a-GCST90001415	IgD+ CD24- %B cell	TRUE	reported	igd	2	1	TRUE	ebi-a-GCST90001415
rs35698683	G	A	G	A	0.2735	-0.0403	0.0447	0.0366653	FALSE	FALSE	FALSE	ebi-a-GCST90018938	4	11590243	0.0622	480742	0.5166	Uveitis || id:ebi-a-GCST90018938	Uveitis	Uveitis || ||	TRUE	igd	5.36e-06	4	11590243	3657	0.06003	ebi-a-GCST90001415	IgD+ CD24- %B cell	TRUE	reported	igd	2	1	TRUE	ebi-a-GCST90001415
rs45608038	G	A	G	A	-0.2927	0.0391	0.0421	0.0208684	FALSE	FALSE	FALSE	ebi-a-GCST90018938	2	73679013	0.0806	480742	0.6278	Uveitis || id:ebi-a-GCST90018938	Uveitis	Uveitis || ||	TRUE	igd	3.85e-06	2	73679013	3657	0.06326	ebi-a-GCST90001415	IgD+ CD24- %B cell	TRUE	reported	igd	2	1	TRUE	ebi-a-GCST90001415
rs533239981	C	G	C	G	0.3029	-0.1165	0.0387	0.0457273	FALSE	TRUE	FALSE	ebi-a-GCST90018938	8	75515052	0.1685	480742	0.4894	Uveitis || id:ebi-a-GCST90018938	Uveitis	Uveitis || ||	TRUE	igd	4.43e-06	8	75515052	3657	0.06589	ebi-a-GCST90001415	IgD+ CD24- %B cell	TRUE	reported	igd	2	1	TRUE	ebi-a-GCST90001415
rs56335940	A	G	A	G	-0.1728	-0.068	0.1326	0.227839	FALSE	FALSE	FALSE	ebi-a-GCST90018938	3	106579815	0.0347	480742	0.0500196	Uveitis || id:ebi-a-GCST90018938	Uveitis	Uveitis || ||	TRUE	igd	4.84e-06	3	106579815	3657	0.03773	ebi-a-GCST90001415	IgD+ CD24- %B cell	TRUE	reported	igd	2	1	TRUE	ebi-a-GCST90001415
rs58706313	T	C	T	C	-0.3021	0.0238	0.0343	0.0899235	FALSE	FALSE	FALSE	ebi-a-GCST90018938	22	44492562	0.0466	480742	0.6101	Uveitis || id:ebi-a-GCST90018938	Uveitis	Uveitis || ||	TRUE	igd	7.53e-06	22	44492562	3657	0.06737	ebi-a-GCST90001415	IgD+ CD24- %B cell	TRUE	reported	igd	2	1	TRUE	ebi-a-GCST90001415
rs6910508	A	G	A	G	0.1159	-0.0462	0.4199	0.25246	FALSE	FALSE	FALSE	ebi-a-GCST90018938	6	166531345	0.0304	480742	0.1292	Uveitis || id:ebi-a-GCST90018938	Uveitis	Uveitis || ||	TRUE	igd	5.71e-06	6	166531345	3657	0.0255	ebi-a-GCST90001415	IgD+ CD24- %B cell	TRUE	reported	igd	2	1	TRUE	ebi-a-GCST90001415
rs73426855	C	T	C	T	-0.1632	0.0174	0.1471	0.280186	FALSE	FALSE	FALSE	ebi-a-GCST90018938	17	77637123	0.0337	480742	0.607	Uveitis || id:ebi-a-GCST90018938	Uveitis	Uveitis || ||	TRUE	igd	4.14e-06	17	77637123	3657	0.03539	ebi-a-GCST90001415	IgD+ CD24- %B cell	TRUE	reported	igd	2	1	TRUE	ebi-a-GCST90001415
rs7412746	T	C	T	C	0.1263	0.0186	0.5153	0.419926	FALSE	FALSE	FALSE	ebi-a-GCST90018938	1	150860471	0.031	480742	0.5474	Uveitis || id:ebi-a-GCST90018938	Uveitis	Uveitis || ||	TRUE	igd	1.11e-06	1	150860471	3657	0.02588	ebi-a-GCST90001415	IgD+ CD24- %B cell	TRUE	reported	igd	2	1	TRUE	ebi-a-GCST90001415
rs75766272	T	C	T	C	0.483	0.0418	0.0201	0.0390864	FALSE	FALSE	FALSE	ebi-a-GCST90018938	1	8009985	0.0579	480742	0.47	Uveitis || id:ebi-a-GCST90018938	Uveitis	Uveitis || ||	TRUE	igd	3.86e-08	1	8009985	3657	0.08768	ebi-a-GCST90001415	IgD+ CD24- %B cell	TRUE	reported	igd	2	1	TRUE	ebi-a-GCST90001415
rs7870388	G	C	G	C	-0.142	-0.0381	0.7737	0.837912	FALSE	TRUE	FALSE	ebi-a-GCST90018938	9	8660693	0.0346	480742	0.2707	Uveitis || id:ebi-a-GCST90018938	Uveitis	Uveitis || ||	TRUE	igd	2.97e-06	9	8660693	3657	0.03034	ebi-a-GCST90001415	IgD+ CD24- %B cell	TRUE	reported	igd	2	1	TRUE	ebi-a-GCST90001415
rs78958229	T	C	T	C	0.2723	0.1337	0.044	0.027765	FALSE	FALSE	FALSE	ebi-a-GCST90018938	21	39363957	0.1306	480742	0.3058	Uveitis || id:ebi-a-GCST90018938	Uveitis	Uveitis || ||	TRUE	igd	6.74e-06	21	39363957	3657	0.06041	ebi-a-GCST90001415	IgD+ CD24- %B cell	TRUE	reported	igd	2	1	TRUE	ebi-a-GCST90001415
rs115150472	T	C	T	C	2.619	0.139	4e-04	0.0181836	FALSE	FALSE	FALSE	ebi-a-GCST90018938	5	146138788	0.0914	480742	0.1283	Uveitis || id:ebi-a-GCST90018938	Uveitis	Uveitis || ||	TRUE	igd	5.73e-06	5	146138788	3656	0.5765	ebi-a-GCST90001416	IgD+ CD24- AC	TRUE	reported	igd	2	1	TRUE	ebi-a-GCST90001416
rs117190494	A	G	A	G	0.4148	0.2244	0.022	0.018175	FALSE	FALSE	FALSE	ebi-a-GCST90018938	8	75563339	0.1066	480742	0.0352598	Uveitis || id:ebi-a-GCST90018938	Uveitis	Uveitis || ||	TRUE	igd	3.64e-07	8	75563339	3656	0.08139	ebi-a-GCST90001416	IgD+ CD24- AC	TRUE	reported	igd	2	1	TRUE	ebi-a-GCST90001416
rs12197153	A	G	A	G	2.118	0.004	7e-04	0.0592012	FALSE	FALSE	FALSE	ebi-a-GCST90018938	6	100821460	0.0523	480742	0.9392	Uveitis || id:ebi-a-GCST90018938	Uveitis	Uveitis || ||	TRUE	igd	2.63e-06	6	100821460	3656	0.4501	ebi-a-GCST90001416	IgD+ CD24- AC	TRUE	reported	igd	2	1	TRUE	ebi-a-GCST90001416
rs12799241	A	G	A	G	0.132	-0.0603	0.2619	0.222228	FALSE	FALSE	FALSE	ebi-a-GCST90018938	11	119980729	0.0358	480742	0.0921298	Uveitis || id:ebi-a-GCST90018938	Uveitis	Uveitis || ||	TRUE	igd	2.39e-06	11	119980729	3656	0.02794	ebi-a-GCST90001416	IgD+ CD24- AC	TRUE	reported	igd	2	1	TRUE	ebi-a-GCST90001416
rs141108367	A	G	A	G	1.503	0.0804	0.0012	0.0185513	FALSE	FALSE	FALSE	ebi-a-GCST90018938	5	21916806	0.0844	480742	0.3413	Uveitis || id:ebi-a-GCST90018938	Uveitis	Uveitis || ||	TRUE	igd	5.31e-06	5	21916806	3656	0.3297	ebi-a-GCST90001416	IgD+ CD24- AC	TRUE	reported	igd	2	1	TRUE	ebi-a-GCST90001416
rs143176410	C	G	C	G	1.816	-0.0279	0.001	0.0133788	FALSE	TRUE	FALSE	ebi-a-GCST90018938	16	84305239	0.1517	480742	0.8541	Uveitis || id:ebi-a-GCST90018938	Uveitis	Uveitis || ||	TRUE	igd	7.18e-06	16	84305239	3656	0.404	ebi-a-GCST90001416	IgD+ CD24- AC	TRUE	reported	igd	2	1	TRUE	ebi-a-GCST90001416
rs143397127	C	T	C	T	-0.4464	-0.6156	0.0157	0.001124	FALSE	FALSE	FALSE	ebi-a-GCST90018938	7	12847391	0.5038	480742	0.2217	Uveitis || id:ebi-a-GCST90018938	Uveitis	Uveitis || ||	TRUE	igd	6.51e-06	7	12847391	3656	0.09885	ebi-a-GCST90001416	IgD+ CD24- AC	TRUE	reported	igd	2	1	TRUE	ebi-a-GCST90001416
rs150663332	T	C	T	C	-0.2005	0.0143	0.084	0.0779214	FALSE	FALSE	FALSE	ebi-a-GCST90018938	8	2044843	0.0494	480742	0.771999	Uveitis || id:ebi-a-GCST90018938	Uveitis	Uveitis || ||	TRUE	igd	5.03e-06	8	2044843	3656	0.04387	ebi-a-GCST90001416	IgD+ CD24- AC	TRUE	reported	igd	2	1	TRUE	ebi-a-GCST90001416
rs17056318	C	T	C	T	-0.2103	-0.0406	0.081	0.0617057	FALSE	FALSE	FALSE	ebi-a-GCST90018938	5	158285953	0.0581	480742	0.484299	Uveitis || id:ebi-a-GCST90018938	Uveitis	Uveitis || ||	TRUE	igd	3.99e-06	5	158285953	3656	0.04553	ebi-a-GCST90001416	IgD+ CD24- AC	TRUE	reported	igd	2	1	TRUE	ebi-a-GCST90001416
rs189761842	T	C	T	C	0.7675	0.022	0.0055	0.0269308	FALSE	FALSE	FALSE	ebi-a-GCST90018938	10	125485345	0.0931	480742	0.813	Uveitis || id:ebi-a-GCST90018938	Uveitis	Uveitis || ||	TRUE	igd	6.72e-06	10	125485345	3656	0.1702	ebi-a-GCST90001416	IgD+ CD24- AC	TRUE	reported	igd	2	1	TRUE	ebi-a-GCST90001416
rs190448231	G	T	G	T	0.3363	0.1378	0.028	0.0162765	FALSE	FALSE	FALSE	ebi-a-GCST90018938	7	87868543	0.1384	480742	0.3196	Uveitis || id:ebi-a-GCST90018938	Uveitis	Uveitis || ||	TRUE	igd	8.65e-06	7	87868543	3656	0.07548	ebi-a-GCST90001416	IgD+ CD24- AC	TRUE	reported	igd	2	1	TRUE	ebi-a-GCST90001416
rs2395904	G	T	G	T	-0.1335	-0.0066	0.2657	0.312527	FALSE	FALSE	FALSE	ebi-a-GCST90018938	8	130617819	0.031	480742	0.8311	Uveitis || id:ebi-a-GCST90018938	Uveitis	Uveitis || ||	TRUE	igd	1.26e-06	8	130617819	3656	0.0275	ebi-a-GCST90001416	IgD+ CD24- AC	TRUE	reported	igd	2	1	TRUE	ebi-a-GCST90001416
rs34764986	C	T	C	T	-0.2158	0.0601	0.0699	0.0294086	FALSE	FALSE	FALSE	ebi-a-GCST90018938	20	59926554	0.084	480742	0.4739	Uveitis || id:ebi-a-GCST90018938	Uveitis	Uveitis || ||	TRUE	igd	6.7e-06	20	59926554	3656	0.04786	ebi-a-GCST90001416	IgD+ CD24- AC	TRUE	reported	igd	2	1	TRUE	ebi-a-GCST90001416
rs34771848	T	C	T	C	-0.3693	0.0155	0.023	0.108608	FALSE	FALSE	FALSE	ebi-a-GCST90018938	12	14302579	0.0489	480742	0.751701	Uveitis || id:ebi-a-GCST90018938	Uveitis	Uveitis || ||	TRUE	igd	4.44e-06	12	14302579	3656	0.08033	ebi-a-GCST90001416	IgD+ CD24- AC	TRUE	reported	igd	2	1	TRUE	ebi-a-GCST90001416
rs34910780	T	A	T	A	-0.2677	-0.0162	0.048	0.0239406	FALSE	TRUE	FALSE	ebi-a-GCST90018938	7	77469688	0.1067	480742	0.8793	Uveitis || id:ebi-a-GCST90018938	Uveitis	Uveitis || ||	TRUE	igd	2.94e-06	7	77469688	3656	0.05716	ebi-a-GCST90001416	IgD+ CD24- AC	TRUE	reported	igd	2	1	TRUE	ebi-a-GCST90001416
rs3811215	T	G	T	G	-0.1264	-0.0092	0.3032	0.197583	FALSE	FALSE	FALSE	ebi-a-GCST90018938	14	22954777	0.0362	480742	0.8001	Uveitis || id:ebi-a-GCST90018938	Uveitis	Uveitis || ||	TRUE	igd	2.6e-06	14	22954777	3656	0.02685	ebi-a-GCST90001416	IgD+ CD24- AC	TRUE	reported	igd	2	1	TRUE	ebi-a-GCST90001416
rs701839	G	A	G	A	0.1269	0.0505	0.7124	0.72217	FALSE	FALSE	FALSE	ebi-a-GCST90018938	10	102955294	0.0307	480742	0.099731	Uveitis || id:ebi-a-GCST90018938	Uveitis	Uveitis || ||	TRUE	igd	5.63e-06	10	102955294	3656	0.02791	ebi-a-GCST90001416	IgD+ CD24- AC	TRUE	reported	igd	2	1	TRUE	ebi-a-GCST90001416
rs71615254	C	A	C	A	-0.2989	0.0268	0.0406	0.0931845	FALSE	FALSE	FALSE	ebi-a-GCST90018938	4	178658413	0.0505	480742	0.5962	Uveitis || id:ebi-a-GCST90018938	Uveitis	Uveitis || ||	TRUE	igd	1.21e-06	4	178658413	3656	0.06147	ebi-a-GCST90001416	IgD+ CD24- AC	TRUE	reported	igd	2	1	TRUE	ebi-a-GCST90001416
rs73426855	C	T	C	T	-0.1616	0.0174	0.1469	0.280186	FALSE	FALSE	FALSE	ebi-a-GCST90018938	17	77637123	0.0337	480742	0.607	Uveitis || id:ebi-a-GCST90018938	Uveitis	Uveitis || ||	TRUE	igd	3.1e-06	17	77637123	3656	0.03458	ebi-a-GCST90001416	IgD+ CD24- AC	TRUE	reported	igd	2	1	TRUE	ebi-a-GCST90001416
rs75474045	A	G	A	G	0.4915	-0.0488	0.0126	0.02192	FALSE	FALSE	FALSE	ebi-a-GCST90018938	13	72428296	0.1133	480742	0.666699	Uveitis || id:ebi-a-GCST90018938	Uveitis	Uveitis || ||	TRUE	igd	6.25e-06	13	72428296	3656	0.1086	ebi-a-GCST90001416	IgD+ CD24- AC	TRUE	reported	igd	2	1	TRUE	ebi-a-GCST90001416
rs76578043	A	G	A	G	0.3166	-0.027	0.0298	0.0238567	FALSE	FALSE	FALSE	ebi-a-GCST90018938	13	105214810	0.0934	480742	0.772101	Uveitis || id:ebi-a-GCST90018938	Uveitis	Uveitis || ||	TRUE	igd	5.74e-06	13	105214810	3656	0.0697	ebi-a-GCST90001416	IgD+ CD24- AC	TRUE	reported	igd	2	1	TRUE	ebi-a-GCST90001416
rs77983244	A	G	A	G	-0.3049	-0.0524	0.0325	0.0801933	FALSE	FALSE	FALSE	ebi-a-GCST90018938	17	7316027	0.0524	480742	0.3174	Uveitis || id:ebi-a-GCST90018938	Uveitis	Uveitis || ||	TRUE	igd	5.23e-06	17	7316027	3656	0.06682	ebi-a-GCST90001416	IgD+ CD24- AC	TRUE	reported	igd	2	1	TRUE	ebi-a-GCST90001416
rs9354413	C	T	C	T	0.138	0.0852	0.2964	0.324028	FALSE	FALSE	FALSE	ebi-a-GCST90018938	6	67039330	0.0657	480742	0.1943	Uveitis || id:ebi-a-GCST90018938	Uveitis	Uveitis || ||	TRUE	igd	4.42e-07	6	67039330	3656	0.02729	ebi-a-GCST90001416	IgD+ CD24- AC	TRUE	reported	igd	2	1	TRUE	ebi-a-GCST90001416
rs10505439	T	C	T	C	-0.1852	0.0396	0.0941	0.101351	FALSE	FALSE	FALSE	ebi-a-GCST90018938	8	124662104	0.0531	480742	0.4558	Uveitis || id:ebi-a-GCST90018938	Uveitis	Uveitis || ||	TRUE	igd	9.38e-06	8	124662104	3657	0.04175	ebi-a-GCST90001417	CD24+ CD27+ %B cell	TRUE	reported	igd	2	1	TRUE	ebi-a-GCST90001417
rs10743163	A	G	A	G	-0.1205	-0.0027	0.4035	0.392222	FALSE	FALSE	FALSE	ebi-a-GCST90018938	11	11033950	0.0298	480742	0.9277	Uveitis || id:ebi-a-GCST90018938	Uveitis	Uveitis || ||	TRUE	igd	2.21e-06	11	11033950	3657	0.02541	ebi-a-GCST90001417	CD24+ CD27+ %B cell	TRUE	reported	igd	2	1	TRUE	ebi-a-GCST90001417
rs112294465	A	C	A	C	1.249	-0.0639	0.0021	0.0177001	FALSE	FALSE	FALSE	ebi-a-GCST90018938	12	123744082	0.1118	480742	0.567599	Uveitis || id:ebi-a-GCST90018938	Uveitis	Uveitis || ||	TRUE	igd	7.44e-06	12	123744082	3657	0.2784	ebi-a-GCST90001417	CD24+ CD27+ %B cell	TRUE	reported	igd	2	1	TRUE	ebi-a-GCST90001417
rs115405874	G	A	G	A	0.9325	5e-04	0.0037	0.0268386	FALSE	FALSE	FALSE	ebi-a-GCST90018938	5	119742816	0.0663	480742	0.9945	Uveitis || id:ebi-a-GCST90018938	Uveitis	Uveitis || ||	TRUE	igd	3.93e-06	5	119742816	3657	0.2017	ebi-a-GCST90001417	CD24+ CD27+ %B cell	TRUE	reported	igd	2	1	TRUE	ebi-a-GCST90001417
rs116844769	A	G	A	G	0.2482	0.0411	0.0662	0.0425385	FALSE	FALSE	FALSE	ebi-a-GCST90018938	14	65713895	0.1603	480742	0.7977	Uveitis || id:ebi-a-GCST90018938	Uveitis	Uveitis || ||	TRUE	igd	1.06e-06	14	65713895	3657	0.05078	ebi-a-GCST90001417	CD24+ CD27+ %B cell	TRUE	reported	igd	2	1	TRUE	ebi-a-GCST90001417
rs117004076	G	A	G	A	0.4553	-0.2137	0.0146	0.0245768	FALSE	FALSE	FALSE	ebi-a-GCST90018938	14	97702226	0.085	480742	0.01193	Uveitis || id:ebi-a-GCST90018938	Uveitis	Uveitis || ||	TRUE	igd	8.56e-06	14	97702226	3657	0.1022	ebi-a-GCST90001417	CD24+ CD27+ %B cell	TRUE	reported	igd	2	1	TRUE	ebi-a-GCST90001417
rs145208372	A	G	A	G	-0.56	0.0806	0.0097	0.036475	FALSE	FALSE	FALSE	ebi-a-GCST90018938	1	83678678	0.0705	480742	0.2528	Uveitis || id:ebi-a-GCST90018938	Uveitis	Uveitis || ||	TRUE	igd	5.91e-06	1	83678678	3657	0.1234	ebi-a-GCST90001417	CD24+ CD27+ %B cell	TRUE	reported	igd	2	1	TRUE	ebi-a-GCST90001417
rs145442262	A	G	A	G	-0.2083	-0.0214	0.0906	0.0288116	FALSE	FALSE	FALSE	ebi-a-GCST90018938	3	186702869	0.0827	480742	0.7958	Uveitis || id:ebi-a-GCST90018938	Uveitis	Uveitis || ||	TRUE	igd	1.15e-06	3	186702869	3657	0.04276	ebi-a-GCST90001417	CD24+ CD27+ %B cell	TRUE	reported	igd	2	1	TRUE	ebi-a-GCST90001417
rs148702078	C	G	C	G	0.9264	0.0355	0.0034	0.032719	FALSE	TRUE	FALSE	ebi-a-GCST90018938	6	100574892	0.072	480742	0.6222	Uveitis || id:ebi-a-GCST90018938	Uveitis	Uveitis || ||	TRUE	igd	7.6e-06	6	100574892	3657	0.2067	ebi-a-GCST90001417	CD24+ CD27+ %B cell	TRUE	reported	igd	2	1	TRUE	ebi-a-GCST90001417
rs265612	T	C	T	C	0.1143	0.0478	0.3411	0.295417	FALSE	FALSE	FALSE	ebi-a-GCST90018938	12	130112732	0.0293	480742	0.1028	Uveitis || id:ebi-a-GCST90018938	Uveitis	Uveitis || ||	TRUE	igd	9.3e-06	12	130112732	3657	0.02575	ebi-a-GCST90001417	CD24+ CD27+ %B cell	TRUE	reported	igd	2	1	TRUE	ebi-a-GCST90001417
rs35698683	G	A	G	A	-0.293	-0.0403	0.0447	0.0366653	FALSE	FALSE	FALSE	ebi-a-GCST90018938	4	11590243	0.0622	480742	0.5166	Uveitis || id:ebi-a-GCST90018938	Uveitis	Uveitis || ||	TRUE	igd	8.18e-07	4	11590243	3657	0.05931	ebi-a-GCST90001417	CD24+ CD27+ %B cell	TRUE	reported	igd	2	1	TRUE	ebi-a-GCST90001417
rs45608038	G	A	G	A	0.3527	0.0391	0.0421	0.0208684	FALSE	FALSE	FALSE	ebi-a-GCST90018938	2	73679013	0.0806	480742	0.6278	Uveitis || id:ebi-a-GCST90018938	Uveitis	Uveitis || ||	TRUE	igd	1.71e-08	2	73679013	3657	0.0624	ebi-a-GCST90001417	CD24+ CD27+ %B cell	TRUE	reported	igd	2	1	TRUE	ebi-a-GCST90001417
rs4658141	C	T	C	T	-0.1269	-0.006	0.3805	0.334028	FALSE	FALSE	FALSE	ebi-a-GCST90018938	1	89814066	0.0288	480742	0.8361	Uveitis || id:ebi-a-GCST90018938	Uveitis	Uveitis || ||	TRUE	igd	1.01e-06	1	89814066	3657	0.02592	ebi-a-GCST90001417	CD24+ CD27+ %B cell	TRUE	reported	igd	2	1	TRUE	ebi-a-GCST90001417
rs55710170	A	G	A	G	-0.1708	0.0478	0.1181	0.104979	FALSE	FALSE	FALSE	ebi-a-GCST90018938	3	16416145	0.0462	480742	0.3017	Uveitis || id:ebi-a-GCST90018938	Uveitis	Uveitis || ||	TRUE	igd	6.71e-06	3	16416145	3657	0.03788	ebi-a-GCST90001417	CD24+ CD27+ %B cell	TRUE	reported	igd	2	1	TRUE	ebi-a-GCST90001417
rs62233948	T	C	T	C	-0.737	-0.0023	0.006	0.0257437	FALSE	FALSE	FALSE	ebi-a-GCST90018938	3	7831627	0.1023	480742	0.9823	Uveitis || id:ebi-a-GCST90018938	Uveitis	Uveitis || ||	TRUE	igd	7.48e-06	3	7831627	3657	0.1643	ebi-a-GCST90001417	CD24+ CD27+ %B cell	TRUE	reported	igd	2	1	TRUE	ebi-a-GCST90001417
rs62459310	C	G	C	G	0.3676	0.0652	0.022	0.0340002	FALSE	TRUE	FALSE	ebi-a-GCST90018938	7	56242182	0.0789	480742	0.4091	Uveitis || id:ebi-a-GCST90018938	Uveitis	Uveitis || ||	TRUE	igd	6.15e-06	7	56242182	3657	0.08119	ebi-a-GCST90001417	CD24+ CD27+ %B cell	TRUE	reported	igd	2	1	TRUE	ebi-a-GCST90001417
rs681014	C	T	C	T	0.9614	0.289	0.9966	0.990915	FALSE	FALSE	FALSE	ebi-a-GCST90018938	5	140636323	0.1611	480742	0.0728299	Uveitis || id:ebi-a-GCST90018938	Uveitis	Uveitis || ||	TRUE	igd	3.52e-06	5	140636323	3657	0.207	ebi-a-GCST90001417	CD24+ CD27+ %B cell	TRUE	reported	igd	2	1	TRUE	ebi-a-GCST90001417
rs7221794	A	G	A	G	-0.1563	0.0545	0.1574	0.169429	FALSE	FALSE	FALSE	ebi-a-GCST90018938	17	76979729	0.0346	480742	0.1152	Uveitis || id:ebi-a-GCST90018938	Uveitis	Uveitis || ||	TRUE	igd	4.3e-06	17	76979729	3657	0.03395	ebi-a-GCST90001417	CD24+ CD27+ %B cell	TRUE	reported	igd	2	1	TRUE	ebi-a-GCST90001417
rs72758947	G	A	G	A	-0.2365	0.038	0.0641	0.136221	FALSE	FALSE	FALSE	ebi-a-GCST90018938	1	207087053	0.0418	480742	0.3641	Uveitis || id:ebi-a-GCST90018938	Uveitis	Uveitis || ||	TRUE	igd	3.67e-06	1	207087053	3657	0.05101	ebi-a-GCST90001417	CD24+ CD27+ %B cell	TRUE	reported	igd	2	1	TRUE	ebi-a-GCST90001417
rs72844588	A	G	A	G	0.2066	-0.0023	0.0913	0.112735	FALSE	FALSE	FALSE	ebi-a-GCST90018938	2	138420154	0.0395	480742	0.954	Uveitis || id:ebi-a-GCST90018938	Uveitis	Uveitis || ||	TRUE	igd	1.83e-06	2	138420154	3657	0.04322	ebi-a-GCST90001417	CD24+ CD27+ %B cell	TRUE	reported	igd	2	1	TRUE	ebi-a-GCST90001417
rs72944931	G	A	G	A	0.4657	0.0827	0.0138	0.0154407	FALSE	FALSE	FALSE	ebi-a-GCST90018938	2	178116262	0.1339	480742	0.5369	Uveitis || id:ebi-a-GCST90018938	Uveitis	Uveitis || ||	TRUE	igd	9.92e-06	2	178116262	3657	0.1052	ebi-a-GCST90001417	CD24+ CD27+ %B cell	TRUE	reported	igd	2	1	TRUE	ebi-a-GCST90001417
rs7412746	T	C	T	C	-0.1301	0.0186	0.5153	0.419926	FALSE	FALSE	FALSE	ebi-a-GCST90018938	1	150860471	0.031	480742	0.5474	Uveitis || id:ebi-a-GCST90018938	Uveitis	Uveitis || ||	TRUE	igd	3.41e-07	1	150860471	3657	0.02547	ebi-a-GCST90001417	CD24+ CD27+ %B cell	TRUE	reported	igd	2	1	TRUE	ebi-a-GCST90001417
rs75766272	T	C	T	C	-0.4865	0.0418	0.0201	0.0390864	FALSE	FALSE	FALSE	ebi-a-GCST90018938	1	8009985	0.0579	480742	0.47	Uveitis || id:ebi-a-GCST90018938	Uveitis	Uveitis || ||	TRUE	igd	2.05e-08	1	8009985	3657	0.08656	ebi-a-GCST90001417	CD24+ CD27+ %B cell	TRUE	reported	igd	2	1	TRUE	ebi-a-GCST90001417
rs76477280	G	A	G	A	0.4892	-0.0563	0.0206	0.0324513	FALSE	FALSE	FALSE	ebi-a-GCST90018938	13	50147180	0.1074	480742	0.6	Uveitis || id:ebi-a-GCST90018938	Uveitis	Uveitis || ||	TRUE	igd	3.03e-08	13	50147180	3657	0.08811	ebi-a-GCST90001417	CD24+ CD27+ %B cell	TRUE	reported	igd	2	1	TRUE	ebi-a-GCST90001417
rs77762131	C	G	C	G	0.2675	0.1901	0.045	0.0163594	FALSE	TRUE	FALSE	ebi-a-GCST90018938	14	96205838	0.1464	480742	0.1944	Uveitis || id:ebi-a-GCST90018938	Uveitis	Uveitis || ||	TRUE	igd	4.6e-06	14	96205838	3657	0.05828	ebi-a-GCST90001417	CD24+ CD27+ %B cell	TRUE	reported	igd	2	1	TRUE	ebi-a-GCST90001417
rs9492229	C	T	C	T	0.2715	0.0646	0.9556	0.967937	FALSE	FALSE	FALSE	ebi-a-GCST90018938	6	129409652	0.0888	480742	0.467	Uveitis || id:ebi-a-GCST90018938	Uveitis	Uveitis || ||	TRUE	igd	9.28e-06	6	129409652	3657	0.06115	ebi-a-GCST90001417	CD24+ CD27+ %B cell	TRUE	reported	igd	2	1	TRUE	ebi-a-GCST90001417
rs10759006	C	T	C	T	0.1133	-0.044	0.6198	0.703892	FALSE	FALSE	FALSE	ebi-a-GCST90018938	9	8855603	0.0294	480742	0.1345	Uveitis || id:ebi-a-GCST90018938	Uveitis	Uveitis || ||	TRUE	igd	9.51e-06	9	8855603	3656	0.02556	ebi-a-GCST90001418	CD24+ CD27+ AC	TRUE	reported	igd	2	1	TRUE	ebi-a-GCST90001418
rs10762541	T	C	T	C	0.1488	0.0103	0.772	0.758076	FALSE	FALSE	FALSE	ebi-a-GCST90018938	10	53790461	0.0303	480742	0.7335	Uveitis || id:ebi-a-GCST90018938	Uveitis	Uveitis || ||	TRUE	igd	6.09e-07	10	53790461	3656	0.02978	ebi-a-GCST90001418	CD24+ CD27+ AC	TRUE	reported	igd	2	1	TRUE	ebi-a-GCST90001418
rs10942726	G	A	G	A	0.1188	0.0408	0.3155	0.411621	FALSE	FALSE	FALSE	ebi-a-GCST90018938	5	74257985	0.0298	480742	0.1711	Uveitis || id:ebi-a-GCST90018938	Uveitis	Uveitis || ||	TRUE	igd	8.93e-06	5	74257985	3656	0.02672	ebi-a-GCST90001418	CD24+ CD27+ AC	TRUE	reported	igd	2	1	TRUE	ebi-a-GCST90001418
rs11649808	A	G	A	G	0.1546	0.0616	0.8487	0.737297	FALSE	FALSE	FALSE	ebi-a-GCST90018938	17	62258665	0.0296	480742	0.0375898	Uveitis || id:ebi-a-GCST90018938	Uveitis	Uveitis || ||	TRUE	igd	8.75e-06	17	62258665	3656	0.03472	ebi-a-GCST90001418	CD24+ CD27+ AC	TRUE	reported	igd	2	1	TRUE	ebi-a-GCST90001418
rs11653761	T	G	T	G	-0.118	-0.0543	0.592	0.580624	FALSE	FALSE	FALSE	ebi-a-GCST90018938	17	2716535	0.0282	480742	0.0541103	Uveitis || id:ebi-a-GCST90018938	Uveitis	Uveitis || ||	TRUE	igd	1.84e-06	17	2716535	3656	0.0247	ebi-a-GCST90001418	CD24+ CD27+ AC	TRUE	reported	igd	2	1	TRUE	ebi-a-GCST90001418
rs118092259	G	T	G	T	-0.2901	0.003	0.0414	0.018125	FALSE	FALSE	FALSE	ebi-a-GCST90018938	8	89432719	0.1395	480742	0.9828	Uveitis || id:ebi-a-GCST90018938	Uveitis	Uveitis || ||	TRUE	igd	4.98e-06	8	89432719	3656	0.06345	ebi-a-GCST90001418	CD24+ CD27+ AC	TRUE	reported	igd	2	1	TRUE	ebi-a-GCST90001418
rs12874404	G	A	G	A	0.1691	-0.0337	0.3256	0.0481691	FALSE	FALSE	FALSE	ebi-a-GCST90018938	13	108993494	0.0743	480742	0.649901	Uveitis || id:ebi-a-GCST90018938	Uveitis	Uveitis || ||	TRUE	igd	2.04e-10	13	108993494	3656	0.02653	ebi-a-GCST90001418	CD24+ CD27+ AC	TRUE	reported	igd	2	1	TRUE	ebi-a-GCST90001418
rs138329462	A	G	A	G	-0.4374	0.0077	0.0174	0.0330341	FALSE	FALSE	FALSE	ebi-a-GCST90018938	12	11634360	0.1017	480742	0.9394	Uveitis || id:ebi-a-GCST90018938	Uveitis	Uveitis || ||	TRUE	igd	3.11e-06	12	11634360	3656	0.09365	ebi-a-GCST90001418	CD24+ CD27+ AC	TRUE	reported	igd	2	1	TRUE	ebi-a-GCST90001418
rs144295598	A	G	A	G	0.5664	-0.1762	0.0103	0.00688505	FALSE	FALSE	FALSE	ebi-a-GCST90018938	22	45164171	0.1681	480742	0.2946	Uveitis || id:ebi-a-GCST90018938	Uveitis	Uveitis || ||	TRUE	igd	2.6e-06	22	45164171	3656	0.1203	ebi-a-GCST90001418	CD24+ CD27+ AC	TRUE	reported	igd	2	1	TRUE	ebi-a-GCST90001418
rs144625305	T	C	T	C	0.6162	-0.0944	0.0086	0.0119078	FALSE	FALSE	FALSE	ebi-a-GCST90018938	7	7871676	0.1261	480742	0.454099	Uveitis || id:ebi-a-GCST90018938	Uveitis	Uveitis || ||	TRUE	igd	5.75e-06	7	7871676	3656	0.1357	ebi-a-GCST90001418	CD24+ CD27+ AC	TRUE	reported	igd	2	1	TRUE	ebi-a-GCST90001418
rs149085540	T	C	T	C	-0.4318	-0.1885	0.0167	0.00859721	FALSE	FALSE	FALSE	ebi-a-GCST90018938	4	110550623	0.2419	480742	0.4357	Uveitis || id:ebi-a-GCST90018938	Uveitis	Uveitis || ||	TRUE	igd	6.67e-06	4	110550623	3656	0.09574	ebi-a-GCST90001418	CD24+ CD27+ AC	TRUE	reported	igd	2	1	TRUE	ebi-a-GCST90001418
rs16867231	A	G	A	G	0.5129	-0.0912	0.0108	0.0365009	FALSE	FALSE	FALSE	ebi-a-GCST90018938	2	181050023	0.085	480742	0.2828	Uveitis || id:ebi-a-GCST90018938	Uveitis	Uveitis || ||	TRUE	igd	8.98e-06	2	181050023	3656	0.1154	ebi-a-GCST90001418	CD24+ CD27+ AC	TRUE	reported	igd	2	1	TRUE	ebi-a-GCST90001418
rs17708396	A	C	A	C	2.539	0.0381	5e-04	0.0267856	FALSE	FALSE	FALSE	ebi-a-GCST90018938	5	148410250	0.064	480742	0.551099	Uveitis || id:ebi-a-GCST90018938	Uveitis	Uveitis || ||	TRUE	igd	1.09e-06	5	148410250	3656	0.5201	ebi-a-GCST90001418	CD24+ CD27+ AC	TRUE	reported	igd	2	1	TRUE	ebi-a-GCST90001418
rs184496770	T	C	T	C	1.162	-0.0016	0.0021	0.00825632	FALSE	FALSE	FALSE	ebi-a-GCST90018938	8	124255582	0.2621	480742	0.9952	Uveitis || id:ebi-a-GCST90018938	Uveitis	Uveitis || ||	TRUE	igd	8.56e-06	8	124255582	3656	0.2608	ebi-a-GCST90001418	CD24+ CD27+ AC	TRUE	reported	igd	2	1	TRUE	ebi-a-GCST90001418
rs35057381	C	T	C	T	0.1344	-0.0221	0.2211	0.241248	FALSE	FALSE	FALSE	ebi-a-GCST90018938	5	26412301	0.0302	480742	0.465	Uveitis || id:ebi-a-GCST90018938	Uveitis	Uveitis || ||	TRUE	igd	6.18e-06	5	26412301	3656	0.02969	ebi-a-GCST90001418	CD24+ CD27+ AC	TRUE	reported	igd	2	1	TRUE	ebi-a-GCST90001418
rs4076316	A	T	A	T	-0.1404	0.0177	0.3005	0.38307	FALSE	TRUE	FALSE	ebi-a-GCST90018938	6	167859623	0.0289	480742	0.5396	Uveitis || id:ebi-a-GCST90018938	Uveitis	Uveitis || ||	TRUE	igd	2.84e-07	6	167859623	3656	0.02729	ebi-a-GCST90001418	CD24+ CD27+ AC	TRUE	reported	igd	2	1	TRUE	ebi-a-GCST90001418
rs557577736	G	A	G	A	1.818	0.0592	0.001	0.0103651	FALSE	FALSE	FALSE	ebi-a-GCST90018938	13	46224092	0.3156	480742	0.8512	Uveitis || id:ebi-a-GCST90018938	Uveitis	Uveitis || ||	TRUE	igd	2.87e-06	13	46224092	3656	0.3878	ebi-a-GCST90001418	CD24+ CD27+ AC	TRUE	reported	igd	2	1	TRUE	ebi-a-GCST90001418
rs56033406	T	C	T	C	0.312	-0.206	0.0349	0.0256208	FALSE	FALSE	FALSE	ebi-a-GCST90018938	6	41084740	0.0896	480742	0.0214398	Uveitis || id:ebi-a-GCST90018938	Uveitis	Uveitis || ||	TRUE	igd	3.23e-06	6	41084740	3656	0.06692	ebi-a-GCST90001418	CD24+ CD27+ AC	TRUE	reported	igd	2	1	TRUE	ebi-a-GCST90001418
rs7254039	A	G	A	G	-0.2606	-0.1105	0.0435	0.0550676	FALSE	FALSE	FALSE	ebi-a-GCST90018938	19	14993354	0.0607	480742	0.0685094	Uveitis || id:ebi-a-GCST90018938	Uveitis	Uveitis || ||	TRUE	igd	8.64e-06	19	14993354	3656	0.0585	ebi-a-GCST90001418	CD24+ CD27+ AC	TRUE	reported	igd	2	1	TRUE	ebi-a-GCST90001418
rs728776	G	A	G	A	-0.1712	-0.0696	0.121	0.0944283	FALSE	FALSE	FALSE	ebi-a-GCST90018938	22	45400116	0.0512	480742	0.1741	Uveitis || id:ebi-a-GCST90018938	Uveitis	Uveitis || ||	TRUE	igd	7.09e-06	22	45400116	3656	0.03808	ebi-a-GCST90001418	CD24+ CD27+ AC	TRUE	reported	igd	2	1	TRUE	ebi-a-GCST90001418
rs73192651	T	C	T	C	0.4411	-0.0608	0.02	0.0375302	FALSE	FALSE	FALSE	ebi-a-GCST90018938	13	50212885	0.105	480742	0.562501	Uveitis || id:ebi-a-GCST90018938	Uveitis	Uveitis || ||	TRUE	igd	7.38e-07	13	50212885	3656	0.08893	ebi-a-GCST90001418	CD24+ CD27+ AC	TRUE	reported	igd	2	1	TRUE	ebi-a-GCST90001418
rs75766272	T	C	T	C	-0.4055	0.0418	0.0201	0.0390864	FALSE	FALSE	FALSE	ebi-a-GCST90018938	1	8009985	0.0579	480742	0.47	Uveitis || id:ebi-a-GCST90018938	Uveitis	Uveitis || ||	TRUE	igd	2.57e-06	1	8009985	3656	0.08609	ebi-a-GCST90001418	CD24+ CD27+ AC	TRUE	reported	igd	2	1	TRUE	ebi-a-GCST90001418
rs7640784	A	C	A	C	-0.1111	-0.0068	0.4714	0.567825	FALSE	FALSE	FALSE	ebi-a-GCST90018938	3	176029498	0.0298	480742	0.8182	Uveitis || id:ebi-a-GCST90018938	Uveitis	Uveitis || ||	TRUE	igd	7.48e-06	3	176029498	3656	0.02476	ebi-a-GCST90001418	CD24+ CD27+ AC	TRUE	reported	igd	2	1	TRUE	ebi-a-GCST90001418
rs76552872	T	G	T	G	0.283	0.3401	0.042	0.0134317	FALSE	FALSE	FALSE	ebi-a-GCST90018938	13	70167316	0.1643	480742	0.03843	Uveitis || id:ebi-a-GCST90018938	Uveitis	Uveitis || ||	TRUE	igd	5.54e-06	13	70167316	3656	0.06219	ebi-a-GCST90001418	CD24+ CD27+ AC	TRUE	reported	igd	2	1	TRUE	ebi-a-GCST90001418
rs77762131	C	G	C	G	0.2815	0.1901	0.045	0.0163594	FALSE	TRUE	FALSE	ebi-a-GCST90018938	14	96205838	0.1464	480742	0.1944	Uveitis || id:ebi-a-GCST90018938	Uveitis	Uveitis || ||	TRUE	igd	1.13e-06	14	96205838	3656	0.05774	ebi-a-GCST90001418	CD24+ CD27+ AC	TRUE	reported	igd	2	1	TRUE	ebi-a-GCST90001418
rs79207264	A	G	A	G	0.1752	-0.0455	0.1184	0.0966556	FALSE	FALSE	FALSE	ebi-a-GCST90018938	3	96406408	0.0615	480742	0.4601	Uveitis || id:ebi-a-GCST90018938	Uveitis	Uveitis || ||	TRUE	igd	8.47e-06	3	96406408	3656	0.0393	ebi-a-GCST90001418	CD24+ CD27+ AC	TRUE	reported	igd	2	1	TRUE	ebi-a-GCST90001418
rs111761453	T	G	T	G	0.2453	-0.0286	0.0524	0.034307	FALSE	FALSE	FALSE	ebi-a-GCST90018938	7	137173666	0.0774	480742	0.7117	Uveitis || id:ebi-a-GCST90018938	Uveitis	Uveitis || ||	TRUE	igd	8.6e-06	7	137173666	3658	0.05506	ebi-a-GCST90001419	CD20- %B cell	TRUE	reported	igd	2	1	TRUE	ebi-a-GCST90001419
rs112180455	T	C	T	C	0.3316	0.0517	0.0299	0.0373497	FALSE	FALSE	FALSE	ebi-a-GCST90018938	2	221466858	0.0783	480742	0.5088	Uveitis || id:ebi-a-GCST90018938	Uveitis	Uveitis || ||	TRUE	igd	6.2e-06	2	221466858	3658	0.07326	ebi-a-GCST90001419	CD20- %B cell	TRUE	reported	igd	2	1	TRUE	ebi-a-GCST90001419
rs118084343	G	A	G	A	-0.2663	0.1856	0.0547	0.0189559	FALSE	FALSE	FALSE	ebi-a-GCST90018938	11	17687837	0.1077	480742	0.0846506	Uveitis || id:ebi-a-GCST90018938	Uveitis	Uveitis || ||	TRUE	igd	1.03e-06	11	17687837	3658	0.0544	ebi-a-GCST90001419	CD20- %B cell	TRUE	reported	igd	2	1	TRUE	ebi-a-GCST90001419
rs140134875	A	C	A	C	-1.694	0.1217	0.0011	0.0211238	FALSE	FALSE	FALSE	ebi-a-GCST90018938	15	80306120	0.0897	480742	0.175	Uveitis || id:ebi-a-GCST90018938	Uveitis	Uveitis || ||	TRUE	igd	1.64e-06	15	80306120	3658	0.3528	ebi-a-GCST90001419	CD20- %B cell	TRUE	reported	igd	2	1	TRUE	ebi-a-GCST90001419
rs187723151	A	G	A	G	-0.9447	-0.0341	0.004	0.00568224	FALSE	FALSE	FALSE	ebi-a-GCST90018938	1	242186219	0.2116	480742	0.8719	Uveitis || id:ebi-a-GCST90018938	Uveitis	Uveitis || ||	TRUE	igd	1.08e-06	1	242186219	3658	0.1934	ebi-a-GCST90001419	CD20- %B cell	TRUE	reported	igd	2	1	TRUE	ebi-a-GCST90001419
rs2107459	A	C	A	C	0.2021	-0.0568	0.0853	0.149281	FALSE	FALSE	FALSE	ebi-a-GCST90018938	16	74140113	0.0527	480742	0.2809	Uveitis || id:ebi-a-GCST90018938	Uveitis	Uveitis || ||	TRUE	igd	4.18e-06	16	74140113	3658	0.04383	ebi-a-GCST90001419	CD20- %B cell	TRUE	reported	igd	2	1	TRUE	ebi-a-GCST90001419
rs316122	C	G	C	G	0.2993	-0.0452	0.0372	0.0741497	FALSE	TRUE	FALSE	ebi-a-GCST90018938	5	93014071	0.0488	480742	0.3538	Uveitis || id:ebi-a-GCST90018938	Uveitis	Uveitis || ||	TRUE	igd	3.97e-06	5	93014071	3658	0.06479	ebi-a-GCST90001419	CD20- %B cell	TRUE	reported	igd	2	1	TRUE	ebi-a-GCST90001419
rs3885787	C	A	C	A	0.2407	-0.089	0.9422	0.900819	FALSE	FALSE	FALSE	ebi-a-GCST90018938	12	92375948	0.0586	480742	0.1291	Uveitis || id:ebi-a-GCST90018938	Uveitis	Uveitis || ||	TRUE	igd	5.84e-06	12	92375948	3658	0.05303	ebi-a-GCST90001419	CD20- %B cell	TRUE	reported	igd	2	1	TRUE	ebi-a-GCST90001419
rs4244568	G	T	G	T	-0.1233	0.0059	0.3414	0.449792	FALSE	FALSE	FALSE	ebi-a-GCST90018938	15	39319915	0.028	480742	0.8337	Uveitis || id:ebi-a-GCST90018938	Uveitis	Uveitis || ||	TRUE	igd	2.67e-06	15	39319915	3658	0.02622	ebi-a-GCST90001419	CD20- %B cell	TRUE	reported	igd	2	1	TRUE	ebi-a-GCST90001419
rs4889373	G	A	G	A	-0.1372	-0.0227	0.7989	0.825311	FALSE	FALSE	FALSE	ebi-a-GCST90018938	16	81747602	0.0343	480742	0.507	Uveitis || id:ebi-a-GCST90018938	Uveitis	Uveitis || ||	TRUE	igd	7.06e-06	16	81747602	3658	0.03051	ebi-a-GCST90001419	CD20- %B cell	TRUE	reported	igd	2	1	TRUE	ebi-a-GCST90001419
rs57840701	C	A	C	A	0.4562	-0.1006	0.015	0.127511	FALSE	FALSE	FALSE	ebi-a-GCST90018938	20	46686437	0.0466	480742	0.0308297	Uveitis || id:ebi-a-GCST90018938	Uveitis	Uveitis || ||	TRUE	igd	5.65e-06	20	46686437	3658	0.1004	ebi-a-GCST90001419	CD20- %B cell	TRUE	reported	igd	2	1	TRUE	ebi-a-GCST90001419
rs58352426	A	G	A	G	0.1401	-0.0427	0.2246	0.202874	FALSE	FALSE	FALSE	ebi-a-GCST90018938	3	154090291	0.0327	480742	0.1922	Uveitis || id:ebi-a-GCST90018938	Uveitis	Uveitis || ||	TRUE	igd	2.08e-06	3	154090291	3658	0.02947	ebi-a-GCST90001419	CD20- %B cell	TRUE	reported	igd	2	1	TRUE	ebi-a-GCST90001419
rs7265879	G	C	G	C	-0.2182	-0.2053	0.0778	0.0611076	FALSE	TRUE	FALSE	ebi-a-GCST90018938	20	6103341	0.0693	480742	0.00306098	Uveitis || id:ebi-a-GCST90018938	Uveitis	Uveitis || ||	TRUE	igd	2.36e-06	20	6103341	3658	0.04616	ebi-a-GCST90001419	CD20- %B cell	TRUE	reported	igd	2	1	TRUE	ebi-a-GCST90001419
rs74786971	C	G	C	G	0.2235	-0.0605	0.0645	0.074539	FALSE	TRUE	FALSE	ebi-a-GCST90018938	4	90909176	0.0553	480742	0.2743	Uveitis || id:ebi-a-GCST90018938	Uveitis	Uveitis || ||	TRUE	igd	6.61e-06	4	90909176	3658	0.04952	ebi-a-GCST90001419	CD20- %B cell	TRUE	reported	igd	2	1	TRUE	ebi-a-GCST90001419
rs75368642	T	C	T	C	0.2118	0.1108	0.073	0.0694702	FALSE	FALSE	FALSE	ebi-a-GCST90018938	7	150969808	0.0586	480742	0.0585302	Uveitis || id:ebi-a-GCST90018938	Uveitis	Uveitis || ||	TRUE	igd	6.42e-06	7	150969808	3658	0.04687	ebi-a-GCST90001419	CD20- %B cell	TRUE	reported	igd	2	1	TRUE	ebi-a-GCST90001419
rs75951284	T	C	T	C	0.3083	0.0247	0.0316	0.0303438	FALSE	FALSE	FALSE	ebi-a-GCST90018938	3	187638796	0.0908	480742	0.7857	Uveitis || id:ebi-a-GCST90018938	Uveitis	Uveitis || ||	TRUE	igd	5.11e-06	3	187638796	3658	0.06752	ebi-a-GCST90001419	CD20- %B cell	TRUE	reported	igd	2	1	TRUE	ebi-a-GCST90001419
rs7875273	C	T	C	T	0.1137	-0.0454	0.3779	0.409052	FALSE	FALSE	FALSE	ebi-a-GCST90018938	9	9023522	0.0283	480742	0.1084	Uveitis || id:ebi-a-GCST90018938	Uveitis	Uveitis || ||	TRUE	igd	5.83e-06	9	9023522	3658	0.02506	ebi-a-GCST90001419	CD20- %B cell	TRUE	reported	igd	2	1	TRUE	ebi-a-GCST90001419
rs9270911	T	C	T	C	0.1364	-0.2679	0.6083	0.525875	FALSE	FALSE	FALSE	ebi-a-GCST90018938	6	32572202	0.0323	480742	1.19895e-16	Uveitis || id:ebi-a-GCST90018938	Uveitis	Uveitis || ||	TRUE	igd	2.1e-06	6	32572202	3658	0.02871	ebi-a-GCST90001419	CD20- %B cell	TRUE	reported	igd	2	1	TRUE	ebi-a-GCST90001419
rs9477367	C	T	C	T	-0.1917	0.0336	0.9097	0.823138	FALSE	FALSE	FALSE	ebi-a-GCST90018938	6	17249496	0.0405	480742	0.4068	Uveitis || id:ebi-a-GCST90018938	Uveitis	Uveitis || ||	TRUE	igd	7.46e-06	6	17249496	3658	0.04273	ebi-a-GCST90001419	CD20- %B cell	TRUE	reported	igd	2	1	TRUE	ebi-a-GCST90001419
rs10815908	T	G	T	G	0.2526	0.0163	0.0511	0.125953	FALSE	FALSE	FALSE	ebi-a-GCST90018938	9	8537763	0.0467	480742	0.726599	Uveitis || id:ebi-a-GCST90018938	Uveitis	Uveitis || ||	TRUE	igd	2.76e-06	9	8537763	3656	0.0538	ebi-a-GCST90001420	IgD- CD38br AC	TRUE	reported	igd	2	1	TRUE	ebi-a-GCST90001420
rs114044800	C	G	C	G	0.5637	0.0122	0.0086	0.0186118	FALSE	TRUE	FALSE	ebi-a-GCST90018938	2	237823477	0.1125	480742	0.9138	Uveitis || id:ebi-a-GCST90018938	Uveitis	Uveitis || ||	TRUE	igd	7.82e-06	2	237823477	3656	0.1259	ebi-a-GCST90001420	IgD- CD38br AC	TRUE	reported	igd	2	1	TRUE	ebi-a-GCST90001420
rs115156019	T	C	T	C	-0.6197	-0.0087	0.0081	0.035012	FALSE	FALSE	FALSE	ebi-a-GCST90018938	1	168227395	0.0676	480742	0.8975	Uveitis || id:ebi-a-GCST90018938	Uveitis	Uveitis || ||	TRUE	igd	6.33e-07	1	168227395	3656	0.1242	ebi-a-GCST90001420	IgD- CD38br AC	TRUE	reported	igd	2	1	TRUE	ebi-a-GCST90001420
rs11605946	A	G	A	G	0.1457	-0.0321	0.1637	0.153806	FALSE	FALSE	FALSE	ebi-a-GCST90018938	11	19547027	0.0391	480742	0.4108	Uveitis || id:ebi-a-GCST90018938	Uveitis	Uveitis || ||	TRUE	igd	5.16e-06	11	19547027	3656	0.03191	ebi-a-GCST90001420	IgD- CD38br AC	TRUE	reported	igd	2	1	TRUE	ebi-a-GCST90001420
rs11609248	G	A	G	A	-0.1355	-0.1004	0.1916	0.043668	FALSE	FALSE	FALSE	ebi-a-GCST90018938	12	14317207	0.0722	480742	0.1644	Uveitis || id:ebi-a-GCST90018938	Uveitis	Uveitis || ||	TRUE	igd	7.11e-06	12	14317207	3656	0.03014	ebi-a-GCST90001420	IgD- CD38br AC	TRUE	reported	igd	2	1	TRUE	ebi-a-GCST90001420
rs138058221	T	C	T	C	-0.6658	0.1167	0.0068	0.0222556	FALSE	FALSE	FALSE	ebi-a-GCST90018938	7	132571443	0.223	480742	0.600701	Uveitis || id:ebi-a-GCST90018938	Uveitis	Uveitis || ||	TRUE	igd	4.47e-06	7	132571443	3656	0.1449	ebi-a-GCST90001420	IgD- CD38br AC	TRUE	reported	igd	2	1	TRUE	ebi-a-GCST90001420
rs138158989	A	G	A	G	-1.339	-0.0597	0.0018	0.00848211	FALSE	FALSE	FALSE	ebi-a-GCST90018938	2	204476635	0.2105	480742	0.776699	Uveitis || id:ebi-a-GCST90018938	Uveitis	Uveitis || ||	TRUE	igd	2.33e-06	2	204476635	3656	0.2832	ebi-a-GCST90001420	IgD- CD38br AC	TRUE	reported	igd	2	1	TRUE	ebi-a-GCST90001420
rs141490841	A	G	A	G	0.3828	0.0298	0.02	0.0163891	FALSE	FALSE	FALSE	ebi-a-GCST90018938	3	149265655	0.2551	480742	0.9069	Uveitis || id:ebi-a-GCST90018938	Uveitis	Uveitis || ||	TRUE	igd	6.99e-06	3	149265655	3656	0.08506	ebi-a-GCST90001420	IgD- CD38br AC	TRUE	reported	igd	2	1	TRUE	ebi-a-GCST90001420
rs147319637	A	G	A	G	-0.5657	0.0387	0.0094	0.0206418	FALSE	FALSE	FALSE	ebi-a-GCST90018938	11	111211623	0.0789	480742	0.6239	Uveitis || id:ebi-a-GCST90018938	Uveitis	Uveitis || ||	TRUE	igd	3.92e-06	11	111211623	3656	0.1224	ebi-a-GCST90001420	IgD- CD38br AC	TRUE	reported	igd	2	1	TRUE	ebi-a-GCST90001420
rs148362575	T	A	T	A	2.541	-0.0601	8e-04	0.0142845	FALSE	TRUE	FALSE	ebi-a-GCST90018938	2	187165335	0.1148	480742	0.6005	Uveitis || id:ebi-a-GCST90018938	Uveitis	Uveitis || ||	TRUE	igd	1.64e-06	2	187165335	3656	0.5292	ebi-a-GCST90001420	IgD- CD38br AC	TRUE	reported	igd	2	1	TRUE	ebi-a-GCST90001420
rs17037450	A	G	A	G	-0.3311	-0.0227	0.0264	0.0357817	FALSE	FALSE	FALSE	ebi-a-GCST90018938	12	106098314	0.0632	480742	0.7195	Uveitis || id:ebi-a-GCST90018938	Uveitis	Uveitis || ||	TRUE	igd	4.91e-06	12	106098314	3656	0.07236	ebi-a-GCST90001420	IgD- CD38br AC	TRUE	reported	igd	2	1	TRUE	ebi-a-GCST90001420
rs2075365	A	G	A	G	-0.1142	0.0503	0.6518	0.602035	FALSE	FALSE	FALSE	ebi-a-GCST90018938	12	31092966	0.0293	480742	0.08603	Uveitis || id:ebi-a-GCST90018938	Uveitis	Uveitis || ||	TRUE	igd	4.15e-06	12	31092966	3656	0.02477	ebi-a-GCST90001420	IgD- CD38br AC	TRUE	reported	igd	2	1	TRUE	ebi-a-GCST90001420
rs2792563	A	G	A	G	-0.108	-0.0129	0.5671	0.511621	FALSE	FALSE	FALSE	ebi-a-GCST90018938	1	213100225	0.0279	480742	0.6426	Uveitis || id:ebi-a-GCST90018938	Uveitis	Uveitis || ||	TRUE	igd	9.6e-06	1	213100225	3656	0.02437	ebi-a-GCST90001420	IgD- CD38br AC	TRUE	reported	igd	2	1	TRUE	ebi-a-GCST90001420
rs3105149	T	A	T	A	0.3462	0.0414	0.0239	0.0228172	FALSE	TRUE	FALSE	ebi-a-GCST90018938	5	36474634	0.1053	480742	0.693999	Uveitis || id:ebi-a-GCST90018938	Uveitis	Uveitis || ||	TRUE	igd	8.27e-06	5	36474634	3656	0.07754	ebi-a-GCST90001420	IgD- CD38br AC	TRUE	reported	igd	2	1	TRUE	ebi-a-GCST90001420
rs478251	C	A	C	A	0.1689	-0.0213	0.1332	0.205357	FALSE	FALSE	FALSE	ebi-a-GCST90018938	11	127827727	0.0343	480742	0.5343	Uveitis || id:ebi-a-GCST90018938	Uveitis	Uveitis || ||	TRUE	igd	8.86e-07	11	127827727	3656	0.03431	ebi-a-GCST90001420	IgD- CD38br AC	TRUE	reported	igd	2	1	TRUE	ebi-a-GCST90001420
rs62353585	C	T	C	T	0.3438	0.0242	0.0227	0.0177553	FALSE	FALSE	FALSE	ebi-a-GCST90018938	4	168102710	0.1252	480742	0.8468	Uveitis || id:ebi-a-GCST90018938	Uveitis	Uveitis || ||	TRUE	igd	8.48e-06	4	168102710	3656	0.07709	ebi-a-GCST90001420	IgD- CD38br AC	TRUE	reported	igd	2	1	TRUE	ebi-a-GCST90001420
rs66491584	A	G	A	G	-0.1466	-0.0019	0.1991	0.210588	FALSE	FALSE	FALSE	ebi-a-GCST90018938	3	20980398	0.0317	480742	0.9524	Uveitis || id:ebi-a-GCST90018938	Uveitis	Uveitis || ||	TRUE	igd	7.43e-07	3	20980398	3656	0.02957	ebi-a-GCST90001420	IgD- CD38br AC	TRUE	reported	igd	2	1	TRUE	ebi-a-GCST90001420
rs72834736	C	G	C	G	0.3465	0.0134	0.0248	0.130815	FALSE	TRUE	FALSE	ebi-a-GCST90018938	16	81821361	0.0424	480742	0.752801	Uveitis || id:ebi-a-GCST90018938	Uveitis	Uveitis || ||	TRUE	igd	8.31e-06	16	81821361	3656	0.07762	ebi-a-GCST90001420	IgD- CD38br AC	TRUE	reported	igd	2	1	TRUE	ebi-a-GCST90001420
rs74011406	A	G	A	G	0.1928	-0.0049	0.093	0.0904963	FALSE	FALSE	FALSE	ebi-a-GCST90018938	15	47631034	0.0494	480742	0.9215	Uveitis || id:ebi-a-GCST90018938	Uveitis	Uveitis || ||	TRUE	igd	2.87e-06	15	47631034	3656	0.04113	ebi-a-GCST90001420	IgD- CD38br AC	TRUE	reported	igd	2	1	TRUE	ebi-a-GCST90001420
rs78678130	A	G	A	G	-0.1707	0.066	0.1076	0.0373676	FALSE	FALSE	FALSE	ebi-a-GCST90018938	7	105792831	0.08	480742	0.4093	Uveitis || id:ebi-a-GCST90018938	Uveitis	Uveitis || ||	TRUE	igd	8.03e-06	7	105792831	3656	0.03819	ebi-a-GCST90001420	IgD- CD38br AC	TRUE	reported	igd	2	1	TRUE	ebi-a-GCST90001420
rs79801395	C	G	C	G	0.1973	-0.0469	0.0799	0.0350744	FALSE	TRUE	FALSE	ebi-a-GCST90018938	11	97756814	0.0835	480742	0.5743	Uveitis || id:ebi-a-GCST90018938	Uveitis	Uveitis || ||	TRUE	igd	6.69e-06	11	97756814	3656	0.04374	ebi-a-GCST90001420	IgD- CD38br AC	TRUE	reported	igd	2	1	TRUE	ebi-a-GCST90001420
rs912755	C	G	C	G	-2.494	-0.1434	0.9996	0.984454	FALSE	TRUE	FALSE	ebi-a-GCST90018938	10	7484185	0.1416	480742	0.3111	Uveitis || id:ebi-a-GCST90018938	Uveitis	Uveitis || ||	TRUE	igd	2.16e-06	10	7484185	3656	0.5255	ebi-a-GCST90001420	IgD- CD38br AC	TRUE	reported	igd	2	1	TRUE	ebi-a-GCST90001420
rs111761453	T	G	T	G	0.249	-0.0286	0.0524	0.034307	FALSE	FALSE	FALSE	ebi-a-GCST90018938	7	137173666	0.0774	480742	0.7117	Uveitis || id:ebi-a-GCST90018938	Uveitis	Uveitis || ||	TRUE	igd	5.77e-06	7	137173666	3657	0.05482	ebi-a-GCST90001421	CD20- AC	TRUE	reported	igd	2	1	TRUE	ebi-a-GCST90001421
rs116699251	A	G	A	G	-0.2732	0.0402	0.0446	0.0330172	FALSE	FALSE	FALSE	ebi-a-GCST90018938	5	142419461	0.068	480742	0.5547	Uveitis || id:ebi-a-GCST90018938	Uveitis	Uveitis || ||	TRUE	igd	3.24e-06	5	142419461	3657	0.05861	ebi-a-GCST90001421	CD20- AC	TRUE	reported	igd	2	1	TRUE	ebi-a-GCST90001421
rs12146943	A	G	A	G	-0.1127	0.0017	0.3704	0.347756	FALSE	FALSE	FALSE	ebi-a-GCST90018938	13	21076875	0.0291	480742	0.9533	Uveitis || id:ebi-a-GCST90018938	Uveitis	Uveitis || ||	TRUE	igd	6.51e-06	13	21076875	3657	0.02495	ebi-a-GCST90001421	CD20- AC	TRUE	reported	igd	2	1	TRUE	ebi-a-GCST90001421
rs16936840	T	C	T	C	0.1881	-0.0284	0.102	0.141077	FALSE	FALSE	FALSE	ebi-a-GCST90018938	11	19531128	0.0386	480742	0.462	Uveitis || id:ebi-a-GCST90018938	Uveitis	Uveitis || ||	TRUE	igd	3.5e-06	11	19531128	3657	0.04049	ebi-a-GCST90001421	CD20- AC	TRUE	reported	igd	2	1	TRUE	ebi-a-GCST90001421
rs2102662	A	G	A	G	0.1274	-0.0265	0.7447	0.697831	FALSE	FALSE	FALSE	ebi-a-GCST90018938	7	56828069	0.0698	480742	0.7038	Uveitis || id:ebi-a-GCST90018938	Uveitis	Uveitis || ||	TRUE	igd	9.78e-06	7	56828069	3657	0.02877	ebi-a-GCST90001421	CD20- AC	TRUE	reported	igd	2	1	TRUE	ebi-a-GCST90001421
rs2212443	G	T	G	T	-0.1412	0.0562	0.8048	0.780448	FALSE	FALSE	FALSE	ebi-a-GCST90018938	11	88131197	0.0345	480742	0.1029	Uveitis || id:ebi-a-GCST90018938	Uveitis	Uveitis || ||	TRUE	igd	6.08e-06	11	88131197	3657	0.03117	ebi-a-GCST90001421	CD20- AC	TRUE	reported	igd	2	1	TRUE	ebi-a-GCST90001421
rs252298	A	G	A	G	0.1091	0.0151	0.5643	0.461672	FALSE	FALSE	FALSE	ebi-a-GCST90018938	16	29232967	0.0281	480742	0.590799	Uveitis || id:ebi-a-GCST90018938	Uveitis	Uveitis || ||	TRUE	igd	6.61e-06	16	29232967	3657	0.02419	ebi-a-GCST90001421	CD20- AC	TRUE	reported	igd	2	1	TRUE	ebi-a-GCST90001421
rs2637364	C	T	C	T	-0.1164	0.0192	0.6221	0.572363	FALSE	FALSE	FALSE	ebi-a-GCST90018938	17	32078878	0.0279	480742	0.4911	Uveitis || id:ebi-a-GCST90018938	Uveitis	Uveitis || ||	TRUE	igd	3.75e-06	17	32078878	3657	0.02513	ebi-a-GCST90001421	CD20- AC	TRUE	reported	igd	2	1	TRUE	ebi-a-GCST90001421
rs34625183	T	C	T	C	-0.1694	-0.0219	0.1154	0.0786638	FALSE	FALSE	FALSE	ebi-a-GCST90018938	3	146097919	0.0551	480742	0.690601	Uveitis || id:ebi-a-GCST90018938	Uveitis	Uveitis || ||	TRUE	igd	8.03e-06	3	146097919	3657	0.03789	ebi-a-GCST90001421	CD20- AC	TRUE	reported	igd	2	1	TRUE	ebi-a-GCST90001421
rs36123742	T	A	T	A	0.1193	0.0054	0.6555	0.712352	FALSE	TRUE	FALSE	ebi-a-GCST90018938	3	133253719	0.0638	480742	0.9325	Uveitis || id:ebi-a-GCST90018938	Uveitis	Uveitis || ||	TRUE	igd	4.11e-06	3	133253719	3657	0.02587	ebi-a-GCST90001421	CD20- AC	TRUE	reported	igd	2	1	TRUE	ebi-a-GCST90001421
rs38182	T	C	T	C	-0.1541	0.0762	0.1693	0.0705135	FALSE	FALSE	FALSE	ebi-a-GCST90018938	7	15900650	0.0635	480742	0.23	Uveitis || id:ebi-a-GCST90018938	Uveitis	Uveitis || ||	TRUE	igd	3.21e-06	7	15900650	3657	0.03305	ebi-a-GCST90001421	CD20- AC	TRUE	reported	igd	2	1	TRUE	ebi-a-GCST90001421
rs41494	T	A	T	A	1.728	-0.141	0.999	0.868044	FALSE	TRUE	FALSE	ebi-a-GCST90018938	5	9688280	0.0641	480742	0.0277	Uveitis || id:ebi-a-GCST90018938	Uveitis	Uveitis || ||	TRUE	igd	6.26e-06	5	9688280	3657	0.3819	ebi-a-GCST90001421	CD20- AC	TRUE	reported	igd	2	1	TRUE	ebi-a-GCST90001421
rs56736306	G	C	G	C	-0.1465	0.007	0.1719	0.141567	FALSE	TRUE	FALSE	ebi-a-GCST90018938	16	87840577	0.0408	480742	0.8636	Uveitis || id:ebi-a-GCST90018938	Uveitis	Uveitis || ||	TRUE	igd	5.92e-06	16	87840577	3657	0.03231	ebi-a-GCST90001421	CD20- AC	TRUE	reported	igd	2	1	TRUE	ebi-a-GCST90001421
rs57641238	C	G	C	G	-0.1546	-0.0402	0.2252	0.161231	FALSE	TRUE	FALSE	ebi-a-GCST90018938	2	75536553	0.0393	480742	0.3058	Uveitis || id:ebi-a-GCST90018938	Uveitis	Uveitis || ||	TRUE	igd	1.48e-07	2	75536553	3657	0.02937	ebi-a-GCST90001421	CD20- AC	TRUE	reported	igd	2	1	TRUE	ebi-a-GCST90001421
rs6008703	C	G	C	G	-0.1147	-0.0574	0.3131	0.207029	FALSE	TRUE	FALSE	ebi-a-GCST90018938	22	48837650	0.0325	480742	0.0777302	Uveitis || id:ebi-a-GCST90018938	Uveitis	Uveitis || ||	TRUE	igd	9.67e-06	22	48837650	3657	0.02589	ebi-a-GCST90001421	CD20- AC	TRUE	reported	igd	2	1	TRUE	ebi-a-GCST90001421
rs6029245	C	T	C	T	0.3071	0.0245	0.0358	0.0320477	FALSE	FALSE	FALSE	ebi-a-GCST90018938	20	39267990	0.0997	480742	0.806	Uveitis || id:ebi-a-GCST90018938	Uveitis	Uveitis || ||	TRUE	igd	3.23e-06	20	39267990	3657	0.06585	ebi-a-GCST90001421	CD20- AC	TRUE	reported	igd	2	1	TRUE	ebi-a-GCST90001421
rs6482467	G	A	G	A	-0.1128	-0.0037	0.3646	0.420691	FALSE	FALSE	FALSE	ebi-a-GCST90018938	10	25320223	0.0284	480742	0.8952	Uveitis || id:ebi-a-GCST90018938	Uveitis	Uveitis || ||	TRUE	igd	9.72e-06	10	25320223	3657	0.02546	ebi-a-GCST90001421	CD20- AC	TRUE	reported	igd	2	1	TRUE	ebi-a-GCST90001421
rs6586822	C	T	C	T	-0.1182	-0.0011	0.6508	0.672941	FALSE	FALSE	FALSE	ebi-a-GCST90018938	8	19139514	0.0295	480742	0.9715	Uveitis || id:ebi-a-GCST90018938	Uveitis	Uveitis || ||	TRUE	igd	4.35e-06	8	19139514	3657	0.02568	ebi-a-GCST90001421	CD20- AC	TRUE	reported	igd	2	1	TRUE	ebi-a-GCST90001421
rs6712095	T	G	T	G	0.3592	-0.2029	0.0246	0.022095	FALSE	FALSE	FALSE	ebi-a-GCST90018938	2	205623497	0.1139	480742	0.0748204	Uveitis || id:ebi-a-GCST90018938	Uveitis	Uveitis || ||	TRUE	igd	6.32e-06	2	205623497	3657	0.07943	ebi-a-GCST90001421	CD20- AC	TRUE	reported	igd	2	1	TRUE	ebi-a-GCST90001421
rs71431666	C	G	C	G	-0.1932	-0.0295	0.0946	0.0702118	FALSE	TRUE	FALSE	ebi-a-GCST90018938	14	95266847	0.0577	480742	0.609901	Uveitis || id:ebi-a-GCST90018938	Uveitis	Uveitis || ||	TRUE	igd	3.49e-06	14	95266847	3657	0.04158	ebi-a-GCST90001421	CD20- AC	TRUE	reported	igd	2	1	TRUE	ebi-a-GCST90001421
rs74786971	C	G	C	G	0.2348	-0.0605	0.0645	0.074539	FALSE	TRUE	FALSE	ebi-a-GCST90018938	4	90909176	0.0553	480742	0.2743	Uveitis || id:ebi-a-GCST90018938	Uveitis	Uveitis || ||	TRUE	igd	2.03e-06	4	90909176	3657	0.04935	ebi-a-GCST90001421	CD20- AC	TRUE	reported	igd	2	1	TRUE	ebi-a-GCST90001421
rs77553819	C	G	C	G	-0.1249	-0.035	0.2863	0.253756	FALSE	TRUE	FALSE	ebi-a-GCST90018938	13	24882401	0.0338	480742	0.3012	Uveitis || id:ebi-a-GCST90018938	Uveitis	Uveitis || ||	TRUE	igd	3.52e-06	13	24882401	3657	0.0269	ebi-a-GCST90001421	CD20- AC	TRUE	reported	igd	2	1	TRUE	ebi-a-GCST90001421
rs7773849	G	A	G	A	1.508	0.0022	0.0018	0.121609	FALSE	FALSE	FALSE	ebi-a-GCST90018938	6	128553518	0.0482	480742	0.9636	Uveitis || id:ebi-a-GCST90018938	Uveitis	Uveitis || ||	TRUE	igd	8.31e-08	6	128553518	3657	0.2808	ebi-a-GCST90001421	CD20- AC	TRUE	reported	igd	2	1	TRUE	ebi-a-GCST90001421
rs9273241	T	C	T	C	0.177	0.0133	0.5975	0.581562	FALSE	FALSE	FALSE	ebi-a-GCST90018938	6	32614025	0.0581	480742	0.8191	Uveitis || id:ebi-a-GCST90018938	Uveitis	Uveitis || ||	TRUE	igd	3.17e-07	6	32614025	3657	0.03455	ebi-a-GCST90001421	CD20- AC	TRUE	reported	igd	2	1	TRUE	ebi-a-GCST90001421
rs10988372	C	G	C	G	0.1351	-0.0183	0.2044	0.218847	FALSE	TRUE	FALSE	ebi-a-GCST90018938	9	132193568	0.0679	480742	0.787601	Uveitis || id:ebi-a-GCST90018938	Uveitis	Uveitis || ||	TRUE	igd	6.77e-06	9	132193568	3659	0.02998	ebi-a-GCST90001422	CD20- CD38- %B cell	TRUE	reported	igd	2	1	TRUE	ebi-a-GCST90001422
rs117308259	C	T	C	T	-0.8348	-0.0618	0.0066	0.0118273	FALSE	FALSE	FALSE	ebi-a-GCST90018938	14	31993501	0.0985	480742	0.5305	Uveitis || id:ebi-a-GCST90018938	Uveitis	Uveitis || ||	TRUE	igd	2.48e-08	14	31993501	3659	0.1494	ebi-a-GCST90001422	CD20- CD38- %B cell	TRUE	reported	igd	2	1	TRUE	ebi-a-GCST90001422
rs118073973	A	T	A	T	0.2799	-0.087	0.0402	0.0164133	FALSE	TRUE	FALSE	ebi-a-GCST90018938	9	19948908	0.1323	480742	0.5107	Uveitis || id:ebi-a-GCST90018938	Uveitis	Uveitis || ||	TRUE	igd	5.45e-06	9	19948908	3659	0.06148	ebi-a-GCST90001422	CD20- CD38- %B cell	TRUE	reported	igd	2	1	TRUE	ebi-a-GCST90001422
rs13176237	G	A	G	A	0.2113	-0.0551	0.0696	0.116566	FALSE	FALSE	FALSE	ebi-a-GCST90018938	5	42353044	0.043	480742	0.1994	Uveitis || id:ebi-a-GCST90018938	Uveitis	Uveitis || ||	TRUE	igd	9.12e-06	5	42353044	3659	0.04756	ebi-a-GCST90001422	CD20- CD38- %B cell	TRUE	reported	igd	2	1	TRUE	ebi-a-GCST90001422
rs141595421	G	T	G	T	-0.4902	0.1463	0.0127	0.0163321	FALSE	FALSE	FALSE	ebi-a-GCST90018938	3	63492195	0.1222	480742	0.2311	Uveitis || id:ebi-a-GCST90018938	Uveitis	Uveitis || ||	TRUE	igd	8.62e-06	3	63492195	3659	0.11	ebi-a-GCST90001422	CD20- CD38- %B cell	TRUE	reported	igd	2	1	TRUE	ebi-a-GCST90001422
rs16955339	T	G	T	G	0.293	0.2444	0.0377	0.0612828	FALSE	FALSE	FALSE	ebi-a-GCST90018938	17	52971060	0.0758	480742	0.00126401	Uveitis || id:ebi-a-GCST90018938	Uveitis	Uveitis || ||	TRUE	igd	2.57e-06	17	52971060	3659	0.06221	ebi-a-GCST90001422	CD20- CD38- %B cell	TRUE	reported	igd	2	1	TRUE	ebi-a-GCST90001422
rs17099538	C	T	C	T	-0.2409	0.0381	0.0559	0.122539	FALSE	FALSE	FALSE	ebi-a-GCST90018938	14	33254318	0.0444	480742	0.3909	Uveitis || id:ebi-a-GCST90018938	Uveitis	Uveitis || ||	TRUE	igd	3.09e-06	14	33254318	3659	0.05156	ebi-a-GCST90001422	CD20- CD38- %B cell	TRUE	reported	igd	2	1	TRUE	ebi-a-GCST90001422
rs182720746	T	C	T	C	0.6255	0.1052	0.0089	0.0342411	FALSE	FALSE	FALSE	ebi-a-GCST90018938	4	113092883	0.0791	480742	0.1836	Uveitis || id:ebi-a-GCST90018938	Uveitis	Uveitis || ||	TRUE	igd	2.01e-06	4	113092883	3659	0.1314	ebi-a-GCST90001422	CD20- CD38- %B cell	TRUE	reported	igd	2	1	TRUE	ebi-a-GCST90001422
rs2113943	G	A	G	A	0.1278	-0.0553	0.2288	0.42499	FALSE	FALSE	FALSE	ebi-a-GCST90018938	15	60895636	0.0278	480742	0.0465597	Uveitis || id:ebi-a-GCST90018938	Uveitis	Uveitis || ||	TRUE	igd	9.1e-06	15	60895636	3659	0.02875	ebi-a-GCST90001422	CD20- CD38- %B cell	TRUE	reported	igd	2	1	TRUE	ebi-a-GCST90001422
rs2215848	A	G	A	G	0.524	0.1076	0.0118	0.0176892	FALSE	FALSE	FALSE	ebi-a-GCST90018938	4	25065221	0.1386	480742	0.4377	Uveitis || id:ebi-a-GCST90018938	Uveitis	Uveitis || ||	TRUE	igd	3.07e-06	4	25065221	3659	0.1121	ebi-a-GCST90001422	CD20- CD38- %B cell	TRUE	reported	igd	2	1	TRUE	ebi-a-GCST90001422
rs2339996	A	G	A	G	-0.1471	-0.0149	0.7803	0.67971	FALSE	FALSE	FALSE	ebi-a-GCST90018938	5	173070505	0.0342	480742	0.6622	Uveitis || id:ebi-a-GCST90018938	Uveitis	Uveitis || ||	TRUE	igd	3.12e-07	5	173070505	3659	0.0287	ebi-a-GCST90001422	CD20- CD38- %B cell	TRUE	reported	igd	2	1	TRUE	ebi-a-GCST90001422
rs34666228	T	G	T	G	0.1355	0.0448	0.2346	0.159113	FALSE	FALSE	FALSE	ebi-a-GCST90018938	11	123385425	0.0332	480742	0.1763	Uveitis || id:ebi-a-GCST90018938	Uveitis	Uveitis || ||	TRUE	igd	1.46e-06	11	123385425	3659	0.02809	ebi-a-GCST90001422	CD20- CD38- %B cell	TRUE	reported	igd	2	1	TRUE	ebi-a-GCST90001422
rs35639639	C	T	C	T	0.1332	0.0732	0.2062	0.142196	FALSE	FALSE	FALSE	ebi-a-GCST90018938	16	5488091	0.038	480742	0.0540306	Uveitis || id:ebi-a-GCST90018938	Uveitis	Uveitis || ||	TRUE	igd	8.6e-06	16	5488091	3659	0.0299	ebi-a-GCST90001422	CD20- CD38- %B cell	TRUE	reported	igd	2	1	TRUE	ebi-a-GCST90001422
rs36071180	A	G	A	G	0.1488	0.014	0.1596	0.0713277	FALSE	FALSE	FALSE	ebi-a-GCST90018938	20	765164	0.0602	480742	0.8164	Uveitis || id:ebi-a-GCST90018938	Uveitis	Uveitis || ||	TRUE	igd	8.08e-06	20	765164	3659	0.03329	ebi-a-GCST90001422	CD20- CD38- %B cell	TRUE	reported	igd	2	1	TRUE	ebi-a-GCST90001422
rs396692	A	G	A	G	0.1157	-0.0439	0.6682	0.775556	FALSE	FALSE	FALSE	ebi-a-GCST90018938	4	163553861	0.0323	480742	0.174	Uveitis || id:ebi-a-GCST90018938	Uveitis	Uveitis || ||	TRUE	igd	6e-06	4	163553861	3659	0.02552	ebi-a-GCST90001422	CD20- CD38- %B cell	TRUE	reported	igd	2	1	TRUE	ebi-a-GCST90001422
rs4832496	A	G	A	G	0.127	-0.0248	0.236	0.461471	FALSE	FALSE	FALSE	ebi-a-GCST90018938	2	17752538	0.0288	480742	0.3893	Uveitis || id:ebi-a-GCST90018938	Uveitis	Uveitis || ||	TRUE	igd	6.54e-06	2	17752538	3659	0.02814	ebi-a-GCST90001422	CD20- CD38- %B cell	TRUE	reported	igd	2	1	TRUE	ebi-a-GCST90001422
rs55767134	C	G	C	G	-0.1463	0.0027	0.1838	0.130653	FALSE	TRUE	FALSE	ebi-a-GCST90018938	10	17048435	0.0392	480742	0.9455	Uveitis || id:ebi-a-GCST90018938	Uveitis	Uveitis || ||	TRUE	igd	2.9e-06	10	17048435	3659	0.03122	ebi-a-GCST90001422	CD20- CD38- %B cell	TRUE	reported	igd	2	1	TRUE	ebi-a-GCST90001422
rs55897487	T	C	T	C	-1.342	-0.2524	0.0016	0.00678694	FALSE	FALSE	FALSE	ebi-a-GCST90018938	12	261706	0.1841	480742	0.1703	Uveitis || id:ebi-a-GCST90018938	Uveitis	Uveitis || ||	TRUE	igd	3.73e-06	12	261706	3659	0.2897	ebi-a-GCST90001422	CD20- CD38- %B cell	TRUE	reported	igd	2	1	TRUE	ebi-a-GCST90001422
rs56284619	T	C	T	C	0.1557	-0.0609	0.1469	0.0778379	FALSE	FALSE	FALSE	ebi-a-GCST90018938	6	90013983	0.0494	480742	0.2177	Uveitis || id:ebi-a-GCST90018938	Uveitis	Uveitis || ||	TRUE	igd	5.72e-06	6	90013983	3659	0.03428	ebi-a-GCST90001422	CD20- CD38- %B cell	TRUE	reported	igd	2	1	TRUE	ebi-a-GCST90001422
rs6125184	A	G	A	G	-0.1186	-0.0054	0.5914	0.483529	FALSE	FALSE	FALSE	ebi-a-GCST90018938	20	46576714	0.0281	480742	0.8478	Uveitis || id:ebi-a-GCST90018938	Uveitis	Uveitis || ||	TRUE	igd	1.55e-06	20	46576714	3659	0.02463	ebi-a-GCST90001422	CD20- CD38- %B cell	TRUE	reported	igd	2	1	TRUE	ebi-a-GCST90001422
rs62311900	T	C	T	C	-0.1398	-0.0282	0.1735	0.11986	FALSE	FALSE	FALSE	ebi-a-GCST90018938	4	74145187	0.0449	480742	0.5297	Uveitis || id:ebi-a-GCST90018938	Uveitis	Uveitis || ||	TRUE	igd	9.86e-06	4	74145187	3659	0.03159	ebi-a-GCST90001422	CD20- CD38- %B cell	TRUE	reported	igd	2	1	TRUE	ebi-a-GCST90001422
rs72652459	T	C	T	C	-1.505	0.076	0.0012	0.0306	FALSE	FALSE	FALSE	ebi-a-GCST90018938	9	22099416	0.0919	480742	0.4082	Uveitis || id:ebi-a-GCST90018938	Uveitis	Uveitis || ||	TRUE	igd	9.2e-06	9	22099416	3659	0.3389	ebi-a-GCST90001422	CD20- CD38- %B cell	TRUE	reported	igd	2	1	TRUE	ebi-a-GCST90001422
rs75839951	G	T	G	T	-0.2476	-0.0081	0.0585	0.0357393	FALSE	FALSE	FALSE	ebi-a-GCST90018938	2	34491589	0.0568	480742	0.8872	Uveitis || id:ebi-a-GCST90018938	Uveitis	Uveitis || ||	TRUE	igd	1.93e-06	2	34491589	3659	0.05192	ebi-a-GCST90001422	CD20- CD38- %B cell	TRUE	reported	igd	2	1	TRUE	ebi-a-GCST90001422
rs77911577	C	A	C	A	-0.2551	0.0239	0.05	0.0747537	FALSE	FALSE	FALSE	ebi-a-GCST90018938	14	28669022	0.1245	480742	0.8479	Uveitis || id:ebi-a-GCST90018938	Uveitis	Uveitis || ||	TRUE	igd	8.79e-06	14	28669022	3659	0.05732	ebi-a-GCST90001422	CD20- CD38- %B cell	TRUE	reported	igd	2	1	TRUE	ebi-a-GCST90001422
rs78301150	A	G	A	G	-1.069	0.0654	0.0033	0.0460625	FALSE	FALSE	FALSE	ebi-a-GCST90018938	12	82233392	0.0594	480742	0.2709	Uveitis || id:ebi-a-GCST90018938	Uveitis	Uveitis || ||	TRUE	igd	1.42e-06	12	82233392	3659	0.2213	ebi-a-GCST90001422	CD20- CD38- %B cell	TRUE	reported	igd	2	1	TRUE	ebi-a-GCST90001422
rs10988372	C	G	C	G	0.139	-0.0183	0.2045	0.218847	FALSE	TRUE	FALSE	ebi-a-GCST90018938	9	132193568	0.0679	480742	0.787601	Uveitis || id:ebi-a-GCST90018938	Uveitis	Uveitis || ||	TRUE	igd	4.09e-06	9	132193568	3658	0.03012	ebi-a-GCST90001423	CD20- CD38- AC	TRUE	reported	igd	2	1	TRUE	ebi-a-GCST90001423
rs11203884	T	C	T	C	-0.1548	0.0089	0.1643	0.180891	FALSE	FALSE	FALSE	ebi-a-GCST90018938	8	17516564	0.037	480742	0.8107	Uveitis || id:ebi-a-GCST90018938	Uveitis	Uveitis || ||	TRUE	igd	2.27e-06	8	17516564	3658	0.03269	ebi-a-GCST90001423	CD20- CD38- AC	TRUE	reported	igd	2	1	TRUE	ebi-a-GCST90001423
rs117308259	C	T	C	T	-0.6917	-0.0618	0.0066	0.0118273	FALSE	FALSE	FALSE	ebi-a-GCST90018938	14	31993501	0.0985	480742	0.5305	Uveitis || id:ebi-a-GCST90018938	Uveitis	Uveitis || ||	TRUE	igd	4.4e-06	14	31993501	3658	0.1504	ebi-a-GCST90001423	CD20- CD38- AC	TRUE	reported	igd	2	1	TRUE	ebi-a-GCST90001423
rs118073973	A	T	A	T	0.2899	-0.087	0.0402	0.0164133	FALSE	TRUE	FALSE	ebi-a-GCST90018938	9	19948908	0.1323	480742	0.5107	Uveitis || id:ebi-a-GCST90018938	Uveitis	Uveitis || ||	TRUE	igd	2.87e-06	9	19948908	3658	0.06184	ebi-a-GCST90001423	CD20- CD38- AC	TRUE	reported	igd	2	1	TRUE	ebi-a-GCST90001423
rs16955339	T	G	T	G	0.3095	0.2444	0.0377	0.0612828	FALSE	FALSE	FALSE	ebi-a-GCST90018938	17	52971060	0.0758	480742	0.00126401	Uveitis || id:ebi-a-GCST90018938	Uveitis	Uveitis || ||	TRUE	igd	7.67e-07	17	52971060	3658	0.06249	ebi-a-GCST90001423	CD20- CD38- AC	TRUE	reported	igd	2	1	TRUE	ebi-a-GCST90001423
rs182720746	T	C	T	C	0.6026	0.1052	0.0089	0.0342411	FALSE	FALSE	FALSE	ebi-a-GCST90018938	4	113092883	0.0791	480742	0.1836	Uveitis || id:ebi-a-GCST90018938	Uveitis	Uveitis || ||	TRUE	igd	5.38e-06	4	113092883	3658	0.1323	ebi-a-GCST90001423	CD20- CD38- AC	TRUE	reported	igd	2	1	TRUE	ebi-a-GCST90001423
rs2339996	A	G	A	G	-0.1438	-0.0149	0.7802	0.67971	FALSE	FALSE	FALSE	ebi-a-GCST90018938	5	173070505	0.0342	480742	0.6622	Uveitis || id:ebi-a-GCST90018938	Uveitis	Uveitis || ||	TRUE	igd	6.6e-07	5	173070505	3658	0.02887	ebi-a-GCST90001423	CD20- CD38- AC	TRUE	reported	igd	2	1	TRUE	ebi-a-GCST90001423
rs308820	C	T	C	T	-0.1305	0.0236	0.7571	0.654086	FALSE	FALSE	FALSE	ebi-a-GCST90018938	11	88142031	0.0294	480742	0.4228	Uveitis || id:ebi-a-GCST90018938	Uveitis	Uveitis || ||	TRUE	igd	4.63e-06	11	88142031	3658	0.02844	ebi-a-GCST90001423	CD20- CD38- AC	TRUE	reported	igd	2	1	TRUE	ebi-a-GCST90001423
rs36071180	A	G	A	G	0.1498	0.014	0.1597	0.0713277	FALSE	FALSE	FALSE	ebi-a-GCST90018938	20	765164	0.0602	480742	0.8164	Uveitis || id:ebi-a-GCST90018938	Uveitis	Uveitis || ||	TRUE	igd	7.7e-06	20	765164	3658	0.03344	ebi-a-GCST90001423	CD20- CD38- AC	TRUE	reported	igd	2	1	TRUE	ebi-a-GCST90001423
rs6125184	A	G	A	G	-0.1099	-0.0054	0.5914	0.483529	FALSE	FALSE	FALSE	ebi-a-GCST90018938	20	46576714	0.0281	480742	0.8478	Uveitis || id:ebi-a-GCST90018938	Uveitis	Uveitis || ||	TRUE	igd	9.6e-06	20	46576714	3658	0.02479	ebi-a-GCST90001423	CD20- CD38- AC	TRUE	reported	igd	2	1	TRUE	ebi-a-GCST90001423
rs61906277	G	A	G	A	0.1435	0.045	0.2347	0.159075	FALSE	FALSE	FALSE	ebi-a-GCST90018938	11	123384801	0.0332	480742	0.175	Uveitis || id:ebi-a-GCST90018938	Uveitis	Uveitis || ||	TRUE	igd	3.99e-07	11	123384801	3658	0.02825	ebi-a-GCST90001423	CD20- CD38- AC	TRUE	reported	igd	2	1	TRUE	ebi-a-GCST90001423
rs62311900	T	C	T	C	-0.1537	-0.0282	0.1736	0.11986	FALSE	FALSE	FALSE	ebi-a-GCST90018938	4	74145187	0.0449	480742	0.5297	Uveitis || id:ebi-a-GCST90018938	Uveitis	Uveitis || ||	TRUE	igd	1.34e-06	4	74145187	3658	0.03175	ebi-a-GCST90001423	CD20- CD38- AC	TRUE	reported	igd	2	1	TRUE	ebi-a-GCST90001423
rs6906886	A	T	A	T	0.1893	-0.0604	0.903	0.895083	FALSE	TRUE	FALSE	ebi-a-GCST90018938	6	85038851	0.048	480742	0.2081	Uveitis || id:ebi-a-GCST90018938	Uveitis	Uveitis || ||	TRUE	igd	3.29e-06	6	85038851	3658	0.04063	ebi-a-GCST90001423	CD20- CD38- AC	TRUE	reported	igd	2	1	TRUE	ebi-a-GCST90001423
rs75609575	A	G	A	G	-0.3072	-0.2782	0.0349	0.0157303	FALSE	FALSE	FALSE	ebi-a-GCST90018938	11	97639659	0.136	480742	0.0408696	Uveitis || id:ebi-a-GCST90018938	Uveitis	Uveitis || ||	TRUE	igd	3.45e-06	11	97639659	3658	0.06608	ebi-a-GCST90001423	CD20- CD38- AC	TRUE	reported	igd	2	1	TRUE	ebi-a-GCST90001423
rs77510701	A	C	A	C	-0.2548	-0.0513	0.0484	0.0266415	FALSE	FALSE	FALSE	ebi-a-GCST90018938	18	34838106	0.1161	480742	0.6584	Uveitis || id:ebi-a-GCST90018938	Uveitis	Uveitis || ||	TRUE	igd	6.74e-06	18	34838106	3658	0.05651	ebi-a-GCST90001423	CD20- CD38- AC	TRUE	reported	igd	2	1	TRUE	ebi-a-GCST90001423
rs80339814	C	T	C	T	-0.2131	0.0402	0.0794	0.239872	FALSE	FALSE	FALSE	ebi-a-GCST90018938	19	53396009	0.04	480742	0.3144	Uveitis || id:ebi-a-GCST90018938	Uveitis	Uveitis || ||	TRUE	igd	8.02e-06	19	53396009	3658	0.04766	ebi-a-GCST90001423	CD20- CD38- AC	TRUE	reported	igd	2	1	TRUE	ebi-a-GCST90001423
rs111830700	A	G	A	G	0.2879	-0.1767	0.0377	0.0121944	FALSE	FALSE	FALSE	ebi-a-GCST90018938	7	121332400	0.1038	480742	0.0888096	Uveitis || id:ebi-a-GCST90018938	Uveitis	Uveitis || ||	TRUE	igd	5.2e-06	7	121332400	3657	0.06309	ebi-a-GCST90001424	IgD+ %Lymphocyte	TRUE	reported	igd	2	1	TRUE	ebi-a-GCST90001424
rs11657531	T	C	T	C	-0.1468	-0.0485	0.4882	0.39375	FALSE	FALSE	FALSE	ebi-a-GCST90018938	17	2731370	0.0287	480742	0.0912599	Uveitis || id:ebi-a-GCST90018938	Uveitis	Uveitis || ||	TRUE	igd	5.52e-10	17	2731370	3657	0.0236	ebi-a-GCST90001424	IgD+ %Lymphocyte	TRUE	reported	igd	2	1	TRUE	ebi-a-GCST90001424
rs116906133	G	A	G	A	-1.032	0.0173	0.0037	0.0529503	FALSE	FALSE	FALSE	ebi-a-GCST90018938	13	100023905	0.0566	480742	0.760001	Uveitis || id:ebi-a-GCST90018938	Uveitis	Uveitis || ||	TRUE	igd	2.22e-06	13	100023905	3657	0.2178	ebi-a-GCST90001424	IgD+ %Lymphocyte	TRUE	reported	igd	2	1	TRUE	ebi-a-GCST90001424
rs12874404	G	A	G	A	0.1898	-0.0337	0.3257	0.0481691	FALSE	FALSE	FALSE	ebi-a-GCST90018938	13	108993494	0.0743	480742	0.649901	Uveitis || id:ebi-a-GCST90018938	Uveitis	Uveitis || ||	TRUE	igd	3.43e-13	13	108993494	3657	0.02599	ebi-a-GCST90001424	IgD+ %Lymphocyte	TRUE	reported	igd	2	1	TRUE	ebi-a-GCST90001424
rs141070091	T	G	T	G	0.614	-0.0198	0.0081	0.0204905	FALSE	FALSE	FALSE	ebi-a-GCST90018938	4	46715880	0.0794	480742	0.8029	Uveitis || id:ebi-a-GCST90018938	Uveitis	Uveitis || ||	TRUE	igd	6.97e-06	4	46715880	3657	0.1364	ebi-a-GCST90001424	IgD+ %Lymphocyte	TRUE	reported	igd	2	1	TRUE	ebi-a-GCST90001424
rs143109147	C	T	C	T	2.746	0.0049	4e-04	0.0191818	FALSE	FALSE	FALSE	ebi-a-GCST90018938	1	40387371	0.0836	480742	0.9536	Uveitis || id:ebi-a-GCST90018938	Uveitis	Uveitis || ||	TRUE	igd	3.27e-06	1	40387371	3657	0.5892	ebi-a-GCST90001424	IgD+ %Lymphocyte	TRUE	reported	igd	2	1	TRUE	ebi-a-GCST90001424
rs16837671	G	T	G	T	-0.2827	-0.0558	0.0494	0.022858	FALSE	FALSE	FALSE	ebi-a-GCST90018938	2	206655953	0.0917	480742	0.5428	Uveitis || id:ebi-a-GCST90018938	Uveitis	Uveitis || ||	TRUE	igd	7.43e-07	2	206655953	3657	0.05702	ebi-a-GCST90001424	IgD+ %Lymphocyte	TRUE	reported	igd	2	1	TRUE	ebi-a-GCST90001424
rs1977295	A	G	A	G	0.1101	0.0244	0.5273	0.51875	FALSE	FALSE	FALSE	ebi-a-GCST90018938	10	7188484	0.0284	480742	0.3893	Uveitis || id:ebi-a-GCST90018938	Uveitis	Uveitis || ||	TRUE	igd	3.11e-06	10	7188484	3657	0.02357	ebi-a-GCST90001424	IgD+ %Lymphocyte	TRUE	reported	igd	2	1	TRUE	ebi-a-GCST90001424
rs2395904	G	T	G	T	-0.1285	-0.0066	0.2657	0.312527	FALSE	FALSE	FALSE	ebi-a-GCST90018938	8	130617819	0.031	480742	0.8311	Uveitis || id:ebi-a-GCST90018938	Uveitis	Uveitis || ||	TRUE	igd	2.24e-06	8	130617819	3657	0.02712	ebi-a-GCST90001424	IgD+ %Lymphocyte	TRUE	reported	igd	2	1	TRUE	ebi-a-GCST90001424
rs2402519	C	G	C	G	0.1596	-0.0374	0.1523	0.168541	FALSE	TRUE	FALSE	ebi-a-GCST90018938	14	95373465	0.0332	480742	0.26	Uveitis || id:ebi-a-GCST90018938	Uveitis	Uveitis || ||	TRUE	igd	2.1e-06	14	95373465	3657	0.03359	ebi-a-GCST90001424	IgD+ %Lymphocyte	TRUE	reported	igd	2	1	TRUE	ebi-a-GCST90001424
rs34910780	T	A	T	A	-0.2739	-0.0162	0.0481	0.0239406	FALSE	TRUE	FALSE	ebi-a-GCST90018938	7	77469688	0.1067	480742	0.8793	Uveitis || id:ebi-a-GCST90018938	Uveitis	Uveitis || ||	TRUE	igd	1.25e-06	7	77469688	3657	0.05642	ebi-a-GCST90001424	IgD+ %Lymphocyte	TRUE	reported	igd	2	1	TRUE	ebi-a-GCST90001424
rs4361609	C	G	C	G	-0.2101	0.3044	0.1131	0.223933	FALSE	TRUE	FALSE	ebi-a-GCST90018938	6	31240635	0.0458	480742	3.05703e-11	Uveitis || id:ebi-a-GCST90018938	Uveitis	Uveitis || ||	TRUE	igd	6.78e-07	6	31240635	3657	0.04223	ebi-a-GCST90001424	IgD+ %Lymphocyte	TRUE	reported	igd	2	1	TRUE	ebi-a-GCST90001424
rs533239981	C	G	C	G	0.2839	-0.1165	0.0387	0.0457273	FALSE	TRUE	FALSE	ebi-a-GCST90018938	8	75515052	0.1685	480742	0.4894	Uveitis || id:ebi-a-GCST90018938	Uveitis	Uveitis || ||	TRUE	igd	8.16e-06	8	75515052	3657	0.06355	ebi-a-GCST90001424	IgD+ %Lymphocyte	TRUE	reported	igd	2	1	TRUE	ebi-a-GCST90001424
rs55658072	G	A	G	A	0.1165	-0.0208	0.6218	0.478314	FALSE	FALSE	FALSE	ebi-a-GCST90018938	19	14873284	0.0279	480742	0.4559	Uveitis || id:ebi-a-GCST90018938	Uveitis	Uveitis || ||	TRUE	igd	3.24e-06	19	14873284	3657	0.02499	ebi-a-GCST90001424	IgD+ %Lymphocyte	TRUE	reported	igd	2	1	TRUE	ebi-a-GCST90001424
rs6131010	G	A	G	A	-0.1212	0.015	0.6172	0.713041	FALSE	FALSE	FALSE	ebi-a-GCST90018938	20	44724305	0.0307	480742	0.6244	Uveitis || id:ebi-a-GCST90018938	Uveitis	Uveitis || ||	TRUE	igd	2.47e-06	20	44724305	3657	0.02568	ebi-a-GCST90001424	IgD+ %Lymphocyte	TRUE	reported	igd	2	1	TRUE	ebi-a-GCST90001424
rs73078428	A	T	A	T	-0.1651	-0.1185	0.1318	0.0476948	FALSE	TRUE	FALSE	ebi-a-GCST90018938	7	20106029	0.0736	480742	0.1076	Uveitis || id:ebi-a-GCST90018938	Uveitis	Uveitis || ||	TRUE	igd	4.85e-06	7	20106029	3657	0.03606	ebi-a-GCST90001424	IgD+ %Lymphocyte	TRUE	reported	igd	2	1	TRUE	ebi-a-GCST90001424
rs75319860	C	T	C	T	0.3546	-0.096	0.0249	0.0167496	FALSE	FALSE	FALSE	ebi-a-GCST90018938	12	110312229	0.1213	480742	0.4285	Uveitis || id:ebi-a-GCST90018938	Uveitis	Uveitis || ||	TRUE	igd	6.84e-06	12	110312229	3657	0.0787	ebi-a-GCST90001424	IgD+ %Lymphocyte	TRUE	reported	igd	2	1	TRUE	ebi-a-GCST90001424
rs75956343	G	A	G	A	-0.2576	0.0273	0.0469	0.177905	FALSE	FALSE	FALSE	ebi-a-GCST90018938	17	70210257	0.0735	480742	0.709999	Uveitis || id:ebi-a-GCST90018938	Uveitis	Uveitis || ||	TRUE	igd	8.75e-06	17	70210257	3657	0.05786	ebi-a-GCST90001424	IgD+ %Lymphocyte	TRUE	reported	igd	2	1	TRUE	ebi-a-GCST90001424
rs76845048	C	A	C	A	-0.3021	-0.062	0.0357	0.0187426	FALSE	FALSE	FALSE	ebi-a-GCST90018938	5	115785493	0.1255	480742	0.6215	Uveitis || id:ebi-a-GCST90018938	Uveitis	Uveitis || ||	TRUE	igd	4.76e-06	5	115785493	3657	0.06594	ebi-a-GCST90001424	IgD+ %Lymphocyte	TRUE	reported	igd	2	1	TRUE	ebi-a-GCST90001424
rs113087021	A	T	A	T	0.1975	0.0058	0.0766	0.0431855	FALSE	TRUE	FALSE	ebi-a-GCST90018938	11	97765784	0.1568	480742	0.9703	Uveitis || id:ebi-a-GCST90018938	Uveitis	Uveitis || ||	TRUE	igd	8.62e-06	11	97765784	3656	0.04432	ebi-a-GCST90001425	IgD- CD38br %lymphocyte	TRUE	reported	igd	2	1	TRUE	ebi-a-GCST90001425
rs114428590	A	T	A	T	-0.6902	-0.0048	0.0059	0.02971	FALSE	TRUE	FALSE	ebi-a-GCST90018938	4	61089291	0.0933	480742	0.959	Uveitis || id:ebi-a-GCST90018938	Uveitis	Uveitis || ||	TRUE	igd	8.89e-06	4	61089291	3656	0.1551	ebi-a-GCST90001425	IgD- CD38br %lymphocyte	TRUE	reported	igd	2	1	TRUE	ebi-a-GCST90001425
rs11609248	G	A	G	A	-0.1438	-0.1004	0.1916	0.043668	FALSE	FALSE	FALSE	ebi-a-GCST90018938	12	14317207	0.0722	480742	0.1644	Uveitis || id:ebi-a-GCST90018938	Uveitis	Uveitis || ||	TRUE	igd	1.65e-06	12	14317207	3656	0.02996	ebi-a-GCST90001425	IgD- CD38br %lymphocyte	TRUE	reported	igd	2	1	TRUE	ebi-a-GCST90001425
rs116540222	T	C	T	C	1.619	0.202	0.0011	0.0213659	FALSE	FALSE	FALSE	ebi-a-GCST90018938	3	117331256	0.1075	480742	0.0602393	Uveitis || id:ebi-a-GCST90018938	Uveitis	Uveitis || ||	TRUE	igd	7.48e-06	3	117331256	3656	0.361	ebi-a-GCST90001425	IgD- CD38br %lymphocyte	TRUE	reported	igd	2	1	TRUE	ebi-a-GCST90001425
rs11938966	A	C	A	C	0.3028	-0.047	0.0294	0.0756303	FALSE	FALSE	FALSE	ebi-a-GCST90018938	4	55386841	0.0473	480742	0.32	Uveitis || id:ebi-a-GCST90018938	Uveitis	Uveitis || ||	TRUE	igd	9.29e-06	4	55386841	3656	0.06821	ebi-a-GCST90001425	IgD- CD38br %lymphocyte	TRUE	reported	igd	2	1	TRUE	ebi-a-GCST90001425
rs12340211	G	C	G	C	0.2558	0.0281	0.0518	0.128187	FALSE	TRUE	FALSE	ebi-a-GCST90018938	9	8531036	0.0468	480742	0.5482	Uveitis || id:ebi-a-GCST90018938	Uveitis	Uveitis || ||	TRUE	igd	1.91e-06	9	8531036	3656	0.05361	ebi-a-GCST90001425	IgD- CD38br %lymphocyte	TRUE	reported	igd	2	1	TRUE	ebi-a-GCST90001425
rs138058221	T	C	T	C	-0.6459	0.1167	0.0068	0.0222556	FALSE	FALSE	FALSE	ebi-a-GCST90018938	7	132571443	0.223	480742	0.600701	Uveitis || id:ebi-a-GCST90018938	Uveitis	Uveitis || ||	TRUE	igd	8.26e-06	7	132571443	3656	0.1447	ebi-a-GCST90001425	IgD- CD38br %lymphocyte	TRUE	reported	igd	2	1	TRUE	ebi-a-GCST90001425
rs138158989	A	G	A	G	-1.324	-0.0597	0.0018	0.00848211	FALSE	FALSE	FALSE	ebi-a-GCST90018938	2	204476635	0.2105	480742	0.776699	Uveitis || id:ebi-a-GCST90018938	Uveitis	Uveitis || ||	TRUE	igd	2.5e-06	2	204476635	3656	0.2808	ebi-a-GCST90001425	IgD- CD38br %lymphocyte	TRUE	reported	igd	2	1	TRUE	ebi-a-GCST90001425
rs139101653	T	C	T	C	-0.4998	-0.2904	0.0129	0.00530182	FALSE	FALSE	FALSE	ebi-a-GCST90018938	6	31274174	0.1613	480742	0.0718704	Uveitis || id:ebi-a-GCST90018938	Uveitis	Uveitis || ||	TRUE	igd	8.62e-06	6	31274174	3656	0.1122	ebi-a-GCST90001425	IgD- CD38br %lymphocyte	TRUE	reported	igd	2	1	TRUE	ebi-a-GCST90001425
rs148362575	T	A	T	A	2.567	-0.0601	8e-04	0.0142845	FALSE	TRUE	FALSE	ebi-a-GCST90018938	2	187165335	0.1148	480742	0.6005	Uveitis || id:ebi-a-GCST90018938	Uveitis	Uveitis || ||	TRUE	igd	1.93e-06	2	187165335	3656	0.5384	ebi-a-GCST90001425	IgD- CD38br %lymphocyte	TRUE	reported	igd	2	1	TRUE	ebi-a-GCST90001425
rs148377259	C	T	C	T	-0.311	0.1612	0.0341	0.0364937	FALSE	FALSE	FALSE	ebi-a-GCST90018938	7	106306631	0.0746	480742	0.0307199	Uveitis || id:ebi-a-GCST90018938	Uveitis	Uveitis || ||	TRUE	igd	1.47e-06	7	106306631	3656	0.06449	ebi-a-GCST90001425	IgD- CD38br %lymphocyte	TRUE	reported	igd	2	1	TRUE	ebi-a-GCST90001425
rs151009998	A	G	A	G	0.2925	0.2131	0.0379	0.0314787	FALSE	FALSE	FALSE	ebi-a-GCST90018938	3	11712287	0.0908	480742	0.0189802	Uveitis || id:ebi-a-GCST90018938	Uveitis	Uveitis || ||	TRUE	igd	2.32e-06	3	11712287	3656	0.06183	ebi-a-GCST90001425	IgD- CD38br %lymphocyte	TRUE	reported	igd	2	1	TRUE	ebi-a-GCST90001425
rs17037450	A	G	A	G	-0.3233	-0.0227	0.0264	0.0357817	FALSE	FALSE	FALSE	ebi-a-GCST90018938	12	106098314	0.0632	480742	0.7195	Uveitis || id:ebi-a-GCST90018938	Uveitis	Uveitis || ||	TRUE	igd	7.68e-06	12	106098314	3656	0.07216	ebi-a-GCST90001425	IgD- CD38br %lymphocyte	TRUE	reported	igd	2	1	TRUE	ebi-a-GCST90001425
rs187459109	A	G	A	G	-1.987	0.1354	8e-04	0.0136188	FALSE	FALSE	FALSE	ebi-a-GCST90018938	6	40333488	0.1706	480742	0.4276	Uveitis || id:ebi-a-GCST90018938	Uveitis	Uveitis || ||	TRUE	igd	8.32e-07	6	40333488	3656	0.4026	ebi-a-GCST90001425	IgD- CD38br %lymphocyte	TRUE	reported	igd	2	1	TRUE	ebi-a-GCST90001425
rs2627305	A	G	A	G	-0.1167	0.0089	0.2986	0.333133	FALSE	FALSE	FALSE	ebi-a-GCST90018938	15	74539114	0.0319	480742	0.781	Uveitis || id:ebi-a-GCST90018938	Uveitis	Uveitis || ||	TRUE	igd	7.15e-06	15	74539114	3656	0.02595	ebi-a-GCST90001425	IgD- CD38br %lymphocyte	TRUE	reported	igd	2	1	TRUE	ebi-a-GCST90001425
rs478251	C	A	C	A	0.1561	-0.0213	0.1332	0.205357	FALSE	FALSE	FALSE	ebi-a-GCST90018938	11	127827727	0.0343	480742	0.5343	Uveitis || id:ebi-a-GCST90018938	Uveitis	Uveitis || ||	TRUE	igd	5.11e-06	11	127827727	3656	0.03419	ebi-a-GCST90001425	IgD- CD38br %lymphocyte	TRUE	reported	igd	2	1	TRUE	ebi-a-GCST90001425
rs4785074	T	C	T	C	-0.1289	0.033	0.635	0.609762	FALSE	FALSE	FALSE	ebi-a-GCST90018938	16	59885737	0.0303	480742	0.2758	Uveitis || id:ebi-a-GCST90018938	Uveitis	Uveitis || ||	TRUE	igd	1.92e-07	16	59885737	3656	0.02471	ebi-a-GCST90001425	IgD- CD38br %lymphocyte	TRUE	reported	igd	2	1	TRUE	ebi-a-GCST90001425
rs62160934	A	T	A	T	0.1297	-0.0342	0.2133	0.242048	FALSE	TRUE	FALSE	ebi-a-GCST90018938	2	136941539	0.0379	480742	0.3673	Uveitis || id:ebi-a-GCST90018938	Uveitis	Uveitis || ||	TRUE	igd	6.13e-06	2	136941539	3656	0.02865	ebi-a-GCST90001425	IgD- CD38br %lymphocyte	TRUE	reported	igd	2	1	TRUE	ebi-a-GCST90001425
rs6488283	G	A	G	A	-0.1069	-0.0856	0.4229	0.579112	FALSE	FALSE	FALSE	ebi-a-GCST90018938	12	10496783	0.0283	480742	0.00252901	Uveitis || id:ebi-a-GCST90018938	Uveitis	Uveitis || ||	TRUE	igd	6.51e-06	12	10496783	3656	0.02367	ebi-a-GCST90001425	IgD- CD38br %lymphocyte	TRUE	reported	igd	2	1	TRUE	ebi-a-GCST90001425
rs6554754	C	T	C	T	0.1238	-0.0204	0.7503	0.882724	FALSE	FALSE	FALSE	ebi-a-GCST90018938	5	1297258	0.0398	480742	0.6075	Uveitis || id:ebi-a-GCST90018938	Uveitis	Uveitis || ||	TRUE	igd	5.92e-06	5	1297258	3656	0.0273	ebi-a-GCST90001425	IgD- CD38br %lymphocyte	TRUE	reported	igd	2	1	TRUE	ebi-a-GCST90001425
rs66491584	A	G	A	G	-0.1404	-0.0019	0.1991	0.210588	FALSE	FALSE	FALSE	ebi-a-GCST90018938	3	20980398	0.0317	480742	0.9524	Uveitis || id:ebi-a-GCST90018938	Uveitis	Uveitis || ||	TRUE	igd	1.98e-06	3	20980398	3656	0.02948	ebi-a-GCST90001425	IgD- CD38br %lymphocyte	TRUE	reported	igd	2	1	TRUE	ebi-a-GCST90001425
rs72686093	T	C	T	C	0.2941	-0.2487	0.0382	0.0153755	FALSE	FALSE	FALSE	ebi-a-GCST90018938	14	22129890	0.1383	480742	0.0721207	Uveitis || id:ebi-a-GCST90018938	Uveitis	Uveitis || ||	TRUE	igd	1.64e-06	14	22129890	3656	0.06126	ebi-a-GCST90001425	IgD- CD38br %lymphocyte	TRUE	reported	igd	2	1	TRUE	ebi-a-GCST90001425
rs72834736	C	G	C	G	0.3562	0.0134	0.0248	0.130815	FALSE	TRUE	FALSE	ebi-a-GCST90018938	16	81821361	0.0424	480742	0.752801	Uveitis || id:ebi-a-GCST90018938	Uveitis	Uveitis || ||	TRUE	igd	4.12e-06	16	81821361	3656	0.07723	ebi-a-GCST90001425	IgD- CD38br %lymphocyte	TRUE	reported	igd	2	1	TRUE	ebi-a-GCST90001425
rs7294591	T	C	T	C	0.1168	-0.0082	0.5412	0.452781	FALSE	FALSE	FALSE	ebi-a-GCST90018938	12	52932031	0.0283	480742	0.772101	Uveitis || id:ebi-a-GCST90018938	Uveitis	Uveitis || ||	TRUE	igd	1.09e-06	12	52932031	3656	0.02391	ebi-a-GCST90001425	IgD- CD38br %lymphocyte	TRUE	reported	igd	2	1	TRUE	ebi-a-GCST90001425
rs75346886	T	G	T	G	0.3296	-0.0475	0.0294	0.0316611	FALSE	FALSE	FALSE	ebi-a-GCST90018938	7	127285830	0.0786	480742	0.545801	Uveitis || id:ebi-a-GCST90018938	Uveitis	Uveitis || ||	TRUE	igd	2.48e-06	7	127285830	3656	0.06986	ebi-a-GCST90001425	IgD- CD38br %lymphocyte	TRUE	reported	igd	2	1	TRUE	ebi-a-GCST90001425
rs76348547	T	G	T	G	0.3941	0.559	0.0207	0.0269485	FALSE	FALSE	FALSE	ebi-a-GCST90018938	22	31013921	0.1961	480742	0.00435903	Uveitis || id:ebi-a-GCST90018938	Uveitis	Uveitis || ||	TRUE	igd	1.75e-06	22	31013921	3656	0.0823	ebi-a-GCST90001425	IgD- CD38br %lymphocyte	TRUE	reported	igd	2	1	TRUE	ebi-a-GCST90001425
rs76624801	C	A	C	A	-2.09	0.1086	7e-04	0.010411	FALSE	FALSE	FALSE	ebi-a-GCST90018938	6	41935797	0.23	480742	0.6367	Uveitis || id:ebi-a-GCST90018938	Uveitis	Uveitis || ||	TRUE	igd	3.53e-06	6	41935797	3656	0.45	ebi-a-GCST90001425	IgD- CD38br %lymphocyte	TRUE	reported	igd	2	1	TRUE	ebi-a-GCST90001425
rs78196740	C	T	C	T	0.192	-0.0204	0.0929	0.083641	FALSE	FALSE	FALSE	ebi-a-GCST90018938	1	63802723	0.0508	480742	0.688101	Uveitis || id:ebi-a-GCST90018938	Uveitis	Uveitis || ||	TRUE	igd	2.6e-06	1	63802723	3656	0.04079	ebi-a-GCST90001425	IgD- CD38br %lymphocyte	TRUE	reported	igd	2	1	TRUE	ebi-a-GCST90001425
rs79264549	A	C	A	C	1.582	0.0755	0.001	0.012253	FALSE	FALSE	FALSE	ebi-a-GCST90018938	5	89585751	0.1597	480742	0.636601	Uveitis || id:ebi-a-GCST90018938	Uveitis	Uveitis || ||	TRUE	igd	8.96e-06	5	89585751	3656	0.3557	ebi-a-GCST90001425	IgD- CD38br %lymphocyte	TRUE	reported	igd	2	1	TRUE	ebi-a-GCST90001425
rs79812543	A	G	A	G	0.3801	0.0422	0.0197	0.0152323	FALSE	FALSE	FALSE	ebi-a-GCST90018938	3	157649504	0.1198	480742	0.724299	Uveitis || id:ebi-a-GCST90018938	Uveitis	Uveitis || ||	TRUE	igd	4.16e-06	3	157649504	3656	0.08244	ebi-a-GCST90001425	IgD- CD38br %lymphocyte	TRUE	reported	igd	2	1	TRUE	ebi-a-GCST90001425
rs970081	A	G	A	G	-0.1191	6e-04	0.6517	0.596381	FALSE	FALSE	FALSE	ebi-a-GCST90018938	1	213101844	0.028	480742	0.9825	Uveitis || id:ebi-a-GCST90018938	Uveitis	Uveitis || ||	TRUE	igd	1.65e-06	1	213101844	3656	0.02482	ebi-a-GCST90001425	IgD- CD38br %lymphocyte	TRUE	reported	igd	2	1	TRUE	ebi-a-GCST90001425
rs10922490	C	T	C	T	0.516	-0.3229	0.0164	0.0386297	FALSE	FALSE	FALSE	ebi-a-GCST90018938	1	89286072	0.1578	480742	0.0407596	Uveitis || id:ebi-a-GCST90018938	Uveitis	Uveitis || ||	TRUE	igd	8.16e-07	1	89286072	3656	0.1044	ebi-a-GCST90001426	IgD- CD38dim %lymphocyte	TRUE	reported	igd	2	1	TRUE	ebi-a-GCST90001426
rs114839471	G	A	G	A	2.925	-0.0462	5e-04	0.0129559	FALSE	FALSE	FALSE	ebi-a-GCST90018938	5	89545035	0.1572	480742	0.7685	Uveitis || id:ebi-a-GCST90018938	Uveitis	Uveitis || ||	TRUE	igd	6.81e-06	5	89545035	3656	0.6491	ebi-a-GCST90001426	IgD- CD38dim %lymphocyte	TRUE	reported	igd	2	1	TRUE	ebi-a-GCST90001426
rs11653761	T	G	T	G	-0.1257	-0.0543	0.592	0.580624	FALSE	FALSE	FALSE	ebi-a-GCST90018938	17	2716535	0.0282	480742	0.0541103	Uveitis || id:ebi-a-GCST90018938	Uveitis	Uveitis || ||	TRUE	igd	1.93e-07	17	2716535	3656	0.02411	ebi-a-GCST90001426	IgD- CD38dim %lymphocyte	TRUE	reported	igd	2	1	TRUE	ebi-a-GCST90001426
rs11687597	G	A	G	A	0.1644	-0.0291	0.2069	0.174945	FALSE	FALSE	FALSE	ebi-a-GCST90018938	2	136926146	0.038	480742	0.4438	Uveitis || id:ebi-a-GCST90018938	Uveitis	Uveitis || ||	TRUE	igd	4.86e-08	2	136926146	3656	0.03007	ebi-a-GCST90001426	IgD- CD38dim %lymphocyte	TRUE	reported	igd	2	1	TRUE	ebi-a-GCST90001426
rs118086652	G	A	G	A	0.38	0.1015	0.0213	0.0250433	FALSE	FALSE	FALSE	ebi-a-GCST90018938	15	76646870	0.1068	480742	0.342	Uveitis || id:ebi-a-GCST90018938	Uveitis	Uveitis || ||	TRUE	igd	4.61e-06	15	76646870	3656	0.08281	ebi-a-GCST90001426	IgD- CD38dim %lymphocyte	TRUE	reported	igd	2	1	TRUE	ebi-a-GCST90001426
rs12298227	C	T	C	T	-0.2055	-2e-04	0.1013	0.0802732	FALSE	FALSE	FALSE	ebi-a-GCST90018938	12	54786414	0.0417	480742	0.996	Uveitis || id:ebi-a-GCST90018938	Uveitis	Uveitis || ||	TRUE	igd	6.51e-07	12	54786414	3656	0.04122	ebi-a-GCST90001426	IgD- CD38dim %lymphocyte	TRUE	reported	igd	2	1	TRUE	ebi-a-GCST90001426
rs134927	T	C	T	C	0.3766	0.2121	0.0215	0.0190981	FALSE	FALSE	FALSE	ebi-a-GCST90018938	22	27421843	0.0969	480742	0.0285503	Uveitis || id:ebi-a-GCST90018938	Uveitis	Uveitis || ||	TRUE	igd	5.86e-06	22	27421843	3656	0.08299	ebi-a-GCST90001426	IgD- CD38dim %lymphocyte	TRUE	reported	igd	2	1	TRUE	ebi-a-GCST90001426
rs143785715	T	C	T	C	1.034	-0.0384	0.0027	0.0166588	FALSE	FALSE	FALSE	ebi-a-GCST90018938	1	19500582	0.0956	480742	0.6879	Uveitis || id:ebi-a-GCST90018938	Uveitis	Uveitis || ||	TRUE	igd	4.55e-06	1	19500582	3656	0.2251	ebi-a-GCST90001426	IgD- CD38dim %lymphocyte	TRUE	reported	igd	2	1	TRUE	ebi-a-GCST90001426
rs145744014	T	C	T	C	0.4981	0.0528	0.0116	0.026216	FALSE	FALSE	FALSE	ebi-a-GCST90018938	18	61418402	0.0677	480742	0.4361	Uveitis || id:ebi-a-GCST90018938	Uveitis	Uveitis || ||	TRUE	igd	6.64e-06	18	61418402	3656	0.1104	ebi-a-GCST90001426	IgD- CD38dim %lymphocyte	TRUE	reported	igd	2	1	TRUE	ebi-a-GCST90001426
rs146936090	T	C	T	C	1.843	-0.0723	8e-04	0.0147836	FALSE	FALSE	FALSE	ebi-a-GCST90018938	6	41401285	0.0857	480742	0.3991	Uveitis || id:ebi-a-GCST90018938	Uveitis	Uveitis || ||	TRUE	igd	1.66e-06	6	41401285	3656	0.3841	ebi-a-GCST90001426	IgD- CD38dim %lymphocyte	TRUE	reported	igd	2	1	TRUE	ebi-a-GCST90001426
rs17405603	T	A	T	A	-0.1275	0.0547	0.2842	0.226413	FALSE	TRUE	FALSE	ebi-a-GCST90018938	5	144608340	0.0313	480742	0.0809394	Uveitis || id:ebi-a-GCST90018938	Uveitis	Uveitis || ||	TRUE	igd	2.28e-06	5	144608340	3656	0.02694	ebi-a-GCST90001426	IgD- CD38dim %lymphocyte	TRUE	reported	igd	2	1	TRUE	ebi-a-GCST90001426
rs1867929	A	C	A	C	0.1691	-0.0169	0.1104	0.0931029	FALSE	FALSE	FALSE	ebi-a-GCST90018938	4	1628280	0.0478	480742	0.723901	Uveitis || id:ebi-a-GCST90018938	Uveitis	Uveitis || ||	TRUE	igd	9.93e-06	4	1628280	3656	0.03822	ebi-a-GCST90001426	IgD- CD38dim %lymphocyte	TRUE	reported	igd	2	1	TRUE	ebi-a-GCST90001426
rs2137277	G	A	G	A	0.1383	0.0246	0.1882	0.15839	FALSE	FALSE	FALSE	ebi-a-GCST90018938	8	40734662	0.0347	480742	0.4784	Uveitis || id:ebi-a-GCST90018938	Uveitis	Uveitis || ||	TRUE	igd	6.89e-06	8	40734662	3656	0.03071	ebi-a-GCST90001426	IgD- CD38dim %lymphocyte	TRUE	reported	igd	2	1	TRUE	ebi-a-GCST90001426
rs2328245	T	C	T	C	0.1091	0.0199	0.5678	0.566875	FALSE	FALSE	FALSE	ebi-a-GCST90018938	20	18194427	0.0314	480742	0.5259	Uveitis || id:ebi-a-GCST90018938	Uveitis	Uveitis || ||	TRUE	igd	6.04e-06	20	18194427	3656	0.02407	ebi-a-GCST90001426	IgD- CD38dim %lymphocyte	TRUE	reported	igd	2	1	TRUE	ebi-a-GCST90001426
rs500586	T	C	T	C	-0.1164	-0.0137	0.7061	0.618607	FALSE	FALSE	FALSE	ebi-a-GCST90018938	1	41075209	0.0287	480742	0.6332	Uveitis || id:ebi-a-GCST90018938	Uveitis	Uveitis || ||	TRUE	igd	9.55e-06	1	41075209	3656	0.02625	ebi-a-GCST90001426	IgD- CD38dim %lymphocyte	TRUE	reported	igd	2	1	TRUE	ebi-a-GCST90001426
rs593370	T	C	T	C	-0.1218	0.0219	0.7001	0.750412	FALSE	FALSE	FALSE	ebi-a-GCST90018938	12	53022961	0.0326	480742	0.5023	Uveitis || id:ebi-a-GCST90018938	Uveitis	Uveitis || ||	TRUE	igd	6.31e-06	12	53022961	3656	0.02694	ebi-a-GCST90001426	IgD- CD38dim %lymphocyte	TRUE	reported	igd	2	1	TRUE	ebi-a-GCST90001426
rs652344	C	T	C	T	-0.1194	-0.0047	0.2946	0.294367	FALSE	FALSE	FALSE	ebi-a-GCST90018938	19	36290177	0.0708	480742	0.9467	Uveitis || id:ebi-a-GCST90018938	Uveitis	Uveitis || ||	TRUE	igd	7.05e-06	19	36290177	3656	0.02653	ebi-a-GCST90001426	IgD- CD38dim %lymphocyte	TRUE	reported	igd	2	1	TRUE	ebi-a-GCST90001426
rs6972846	T	G	T	G	-0.1185	0.0575	0.3885	0.353258	FALSE	FALSE	FALSE	ebi-a-GCST90018938	7	22048853	0.0641	480742	0.3697	Uveitis || id:ebi-a-GCST90018938	Uveitis	Uveitis || ||	TRUE	igd	1.74e-06	7	22048853	3656	0.02475	ebi-a-GCST90001426	IgD- CD38dim %lymphocyte	TRUE	reported	igd	2	1	TRUE	ebi-a-GCST90001426
rs71612685	G	A	G	A	0.5092	0.0239	0.0126	0.00730511	FALSE	FALSE	FALSE	ebi-a-GCST90018938	4	100279851	0.1731	480742	0.8901	Uveitis || id:ebi-a-GCST90018938	Uveitis	Uveitis || ||	TRUE	igd	2.94e-06	4	100279851	3656	0.1088	ebi-a-GCST90001426	IgD- CD38dim %lymphocyte	TRUE	reported	igd	2	1	TRUE	ebi-a-GCST90001426
rs72691171	T	A	T	A	0.556	-0.026	0.0105	0.0160557	FALSE	TRUE	FALSE	ebi-a-GCST90018938	1	119873920	0.1157	480742	0.8223	Uveitis || id:ebi-a-GCST90018938	Uveitis	Uveitis || ||	TRUE	igd	7.8e-06	1	119873920	3656	0.1242	ebi-a-GCST90001426	IgD- CD38dim %lymphocyte	TRUE	reported	igd	2	1	TRUE	ebi-a-GCST90001426
rs72816858	C	G	C	G	0.4384	-0.0272	0.0172	0.037992	FALSE	TRUE	FALSE	ebi-a-GCST90018938	10	22940992	0.0749	480742	0.716699	Uveitis || id:ebi-a-GCST90018938	Uveitis	Uveitis || ||	TRUE	igd	2.24e-06	10	22940992	3656	0.09254	ebi-a-GCST90001426	IgD- CD38dim %lymphocyte	TRUE	reported	igd	2	1	TRUE	ebi-a-GCST90001426
rs7595246	C	T	C	T	0.1571	-0.0212	0.1893	0.315089	FALSE	FALSE	FALSE	ebi-a-GCST90018938	2	238554657	0.0341	480742	0.5337	Uveitis || id:ebi-a-GCST90018938	Uveitis	Uveitis || ||	TRUE	igd	2.51e-07	2	238554657	3656	0.03041	ebi-a-GCST90001426	IgD- CD38dim %lymphocyte	TRUE	reported	igd	2	1	TRUE	ebi-a-GCST90001426
rs78027513	T	G	T	G	0.2746	0.033	0.0414	0.0834288	FALSE	FALSE	FALSE	ebi-a-GCST90018938	7	154618679	0.0544	480742	0.5437	Uveitis || id:ebi-a-GCST90018938	Uveitis	Uveitis || ||	TRUE	igd	4.78e-06	7	154618679	3656	0.05995	ebi-a-GCST90001426	IgD- CD38dim %lymphocyte	TRUE	reported	igd	2	1	TRUE	ebi-a-GCST90001426
rs7840395	G	A	G	A	-0.1408	0.0424	0.5715	0.40545	FALSE	FALSE	FALSE	ebi-a-GCST90018938	8	144984956	0.0279	480742	0.1287	Uveitis || id:ebi-a-GCST90018938	Uveitis	Uveitis || ||	TRUE	igd	8.25e-09	8	144984956	3656	0.02438	ebi-a-GCST90001426	IgD- CD38dim %lymphocyte	TRUE	reported	igd	2	1	TRUE	ebi-a-GCST90001426
rs9520836	G	A	G	A	0.1281	0.025	0.5044	0.315561	FALSE	FALSE	FALSE	ebi-a-GCST90018938	13	108957063	0.033	480742	0.4483	Uveitis || id:ebi-a-GCST90018938	Uveitis	Uveitis || ||	TRUE	igd	1.05e-07	13	108957063	3656	0.02404	ebi-a-GCST90001426	IgD- CD38dim %lymphocyte	TRUE	reported	igd	2	1	TRUE	ebi-a-GCST90001426
rs114551034	A	G	A	G	-0.2723	0.118	0.0509	0.0161715	FALSE	FALSE	FALSE	ebi-a-GCST90018938	2	66709035	0.1318	480742	0.3707	Uveitis || id:ebi-a-GCST90018938	Uveitis	Uveitis || ||	TRUE	igd	1.87e-06	2	66709035	3656	0.05703	ebi-a-GCST90001427	IgD- CD38- %lymphocyte	TRUE	reported	igd	2	1	TRUE	ebi-a-GCST90001427
rs11653761	T	G	T	G	-0.1169	-0.0543	0.592	0.580624	FALSE	FALSE	FALSE	ebi-a-GCST90018938	17	2716535	0.0282	480742	0.0541103	Uveitis || id:ebi-a-GCST90018938	Uveitis	Uveitis || ||	TRUE	igd	2.78e-06	17	2716535	3656	0.0249	ebi-a-GCST90001427	IgD- CD38- %lymphocyte	TRUE	reported	igd	2	1	TRUE	ebi-a-GCST90001427
rs116661843	A	G	A	G	-0.2855	1e-04	0.0387	0.0101566	FALSE	FALSE	FALSE	ebi-a-GCST90018938	1	178417994	0.2723	480742	0.9997	Uveitis || id:ebi-a-GCST90018938	Uveitis	Uveitis || ||	TRUE	igd	9.95e-06	1	178417994	3656	0.06453	ebi-a-GCST90001427	IgD- CD38- %lymphocyte	TRUE	reported	igd	2	1	TRUE	ebi-a-GCST90001427
rs11777835	C	T	C	T	-0.1246	0.0419	0.5715	0.40545	FALSE	FALSE	FALSE	ebi-a-GCST90018938	8	144986103	0.0279	480742	0.1335	Uveitis || id:ebi-a-GCST90018938	Uveitis	Uveitis || ||	TRUE	igd	6.83e-07	8	144986103	3656	0.02505	ebi-a-GCST90001427	IgD- CD38- %lymphocyte	TRUE	reported	igd	2	1	TRUE	ebi-a-GCST90001427
rs12128328	C	T	C	T	0.1428	-0.1091	0.2113	0.105655	FALSE	FALSE	FALSE	ebi-a-GCST90018938	1	59700800	0.0434	480742	0.0120301	Uveitis || id:ebi-a-GCST90018938	Uveitis	Uveitis || ||	TRUE	igd	3.17e-06	1	59700800	3656	0.0306	ebi-a-GCST90001427	IgD- CD38- %lymphocyte	TRUE	reported	igd	2	1	TRUE	ebi-a-GCST90001427
rs12426629	G	C	G	C	-0.1952	0.0281	0.0989	0.0742387	FALSE	TRUE	FALSE	ebi-a-GCST90018938	12	54797571	0.0413	480742	0.4955	Uveitis || id:ebi-a-GCST90018938	Uveitis	Uveitis || ||	TRUE	igd	4.95e-06	12	54797571	3656	0.04268	ebi-a-GCST90001427	IgD- CD38- %lymphocyte	TRUE	reported	igd	2	1	TRUE	ebi-a-GCST90001427
rs12624265	G	A	G	A	0.1358	-0.0585	0.2082	0.22695	FALSE	FALSE	FALSE	ebi-a-GCST90018938	2	119468602	0.0342	480742	0.0875709	Uveitis || id:ebi-a-GCST90018938	Uveitis	Uveitis || ||	TRUE	igd	7.37e-06	2	119468602	3656	0.03024	ebi-a-GCST90001427	IgD- CD38- %lymphocyte	TRUE	reported	igd	2	1	TRUE	ebi-a-GCST90001427
rs12874404	G	A	G	A	0.1408	-0.0337	0.3256	0.0481691	FALSE	FALSE	FALSE	ebi-a-GCST90018938	13	108993494	0.0743	480742	0.649901	Uveitis || id:ebi-a-GCST90018938	Uveitis	Uveitis || ||	TRUE	igd	1.38e-07	13	108993494	3656	0.02668	ebi-a-GCST90001427	IgD- CD38- %lymphocyte	TRUE	reported	igd	2	1	TRUE	ebi-a-GCST90001427
rs12992631	T	C	T	C	-0.1296	-0.0013	0.2408	0.202355	FALSE	FALSE	FALSE	ebi-a-GCST90018938	2	232313158	0.0344	480742	0.9708	Uveitis || id:ebi-a-GCST90018938	Uveitis	Uveitis || ||	TRUE	igd	6.94e-06	2	232313158	3656	0.02879	ebi-a-GCST90001427	IgD- CD38- %lymphocyte	TRUE	reported	igd	2	1	TRUE	ebi-a-GCST90001427
rs144625305	T	C	T	C	0.617	-0.0944	0.0086	0.0119078	FALSE	FALSE	FALSE	ebi-a-GCST90018938	7	7871676	0.1261	480742	0.454099	Uveitis || id:ebi-a-GCST90018938	Uveitis	Uveitis || ||	TRUE	igd	6.5e-06	7	7871676	3656	0.1366	ebi-a-GCST90001427	IgD- CD38- %lymphocyte	TRUE	reported	igd	2	1	TRUE	ebi-a-GCST90001427
rs150378941	C	G	C	G	-0.853	0.0011	0.0045	0.0145268	FALSE	TRUE	FALSE	ebi-a-GCST90018938	4	133090875	0.1189	480742	0.9925	Uveitis || id:ebi-a-GCST90018938	Uveitis	Uveitis || ||	TRUE	igd	6.27e-06	4	133090875	3656	0.1886	ebi-a-GCST90001427	IgD- CD38- %lymphocyte	TRUE	reported	igd	2	1	TRUE	ebi-a-GCST90001427
rs17234595	A	G	A	G	-0.3825	0.0444	0.0207	0.054138	FALSE	FALSE	FALSE	ebi-a-GCST90018938	11	23667143	0.067	480742	0.507399	Uveitis || id:ebi-a-GCST90018938	Uveitis	Uveitis || ||	TRUE	igd	9.03e-06	11	23667143	3656	0.08604	ebi-a-GCST90001427	IgD- CD38- %lymphocyte	TRUE	reported	igd	2	1	TRUE	ebi-a-GCST90001427
rs17405603	T	A	T	A	-0.1322	0.0547	0.2842	0.226413	FALSE	TRUE	FALSE	ebi-a-GCST90018938	5	144608340	0.0313	480742	0.0809394	Uveitis || id:ebi-a-GCST90018938	Uveitis	Uveitis || ||	TRUE	igd	1.89e-06	5	144608340	3656	0.0277	ebi-a-GCST90001427	IgD- CD38- %lymphocyte	TRUE	reported	igd	2	1	TRUE	ebi-a-GCST90001427
rs190799514	C	T	C	T	0.391	0.029	0.0272	0.0135351	FALSE	FALSE	FALSE	ebi-a-GCST90018938	8	55620993	0.1493	480742	0.8461	Uveitis || id:ebi-a-GCST90018938	Uveitis	Uveitis || ||	TRUE	igd	3.59e-07	8	55620993	3656	0.07669	ebi-a-GCST90001427	IgD- CD38- %lymphocyte	TRUE	reported	igd	2	1	TRUE	ebi-a-GCST90001427
rs2084194	A	G	A	G	-0.1193	-0.0573	0.677	0.526238	FALSE	FALSE	FALSE	ebi-a-GCST90018938	2	47117185	0.0281	480742	0.0416898	Uveitis || id:ebi-a-GCST90018938	Uveitis	Uveitis || ||	TRUE	igd	7.22e-06	2	47117185	3656	0.02656	ebi-a-GCST90001427	IgD- CD38- %lymphocyte	TRUE	reported	igd	2	1	TRUE	ebi-a-GCST90001427
rs34157595	C	T	C	T	-0.1195	-0.0878	0.3155	0.341755	FALSE	FALSE	FALSE	ebi-a-GCST90018938	17	49200947	0.0599	480742	0.1427	Uveitis || id:ebi-a-GCST90018938	Uveitis	Uveitis || ||	TRUE	igd	9.61e-06	17	49200947	3656	0.02696	ebi-a-GCST90001427	IgD- CD38- %lymphocyte	TRUE	reported	igd	2	1	TRUE	ebi-a-GCST90001427
rs4474666	A	G	A	G	0.1116	0.0112	0.5167	0.446649	FALSE	FALSE	FALSE	ebi-a-GCST90018938	16	85313662	0.0278	480742	0.6877	Uveitis || id:ebi-a-GCST90018938	Uveitis	Uveitis || ||	TRUE	igd	5.63e-06	16	85313662	3656	0.02456	ebi-a-GCST90001427	IgD- CD38- %lymphocyte	TRUE	reported	igd	2	1	TRUE	ebi-a-GCST90001427
rs4697617	A	G	A	G	0.1211	-0.0207	0.7103	0.764362	FALSE	FALSE	FALSE	ebi-a-GCST90018938	4	25771115	0.0322	480742	0.5197	Uveitis || id:ebi-a-GCST90018938	Uveitis	Uveitis || ||	TRUE	igd	8.37e-06	4	25771115	3656	0.02714	ebi-a-GCST90001427	IgD- CD38- %lymphocyte	TRUE	reported	igd	2	1	TRUE	ebi-a-GCST90001427
rs4756916	C	T	C	T	-0.1119	-0.0313	0.5685	0.624816	FALSE	FALSE	FALSE	ebi-a-GCST90018938	11	12544361	0.0587	480742	0.5944	Uveitis || id:ebi-a-GCST90018938	Uveitis	Uveitis || ||	TRUE	igd	8.39e-06	11	12544361	3656	0.02508	ebi-a-GCST90001427	IgD- CD38- %lymphocyte	TRUE	reported	igd	2	1	TRUE	ebi-a-GCST90001427
rs61790670	A	C	A	C	0.1517	-0.0194	0.23	0.182194	FALSE	FALSE	FALSE	ebi-a-GCST90018938	1	84127219	0.0361	480742	0.5916	Uveitis || id:ebi-a-GCST90018938	Uveitis	Uveitis || ||	TRUE	igd	1.84e-07	1	84127219	3656	0.02904	ebi-a-GCST90001427	IgD- CD38- %lymphocyte	TRUE	reported	igd	2	1	TRUE	ebi-a-GCST90001427
rs6723786	G	A	G	A	0.1403	-0.0015	0.2924	0.364546	FALSE	FALSE	FALSE	ebi-a-GCST90018938	2	238550072	0.0293	480742	0.9581	Uveitis || id:ebi-a-GCST90018938	Uveitis	Uveitis || ||	TRUE	igd	2.84e-07	2	238550072	3656	0.02729	ebi-a-GCST90001427	IgD- CD38- %lymphocyte	TRUE	reported	igd	2	1	TRUE	ebi-a-GCST90001427
rs7236090	C	T	C	T	0.1163	-0.0396	0.5922	0.485867	FALSE	FALSE	FALSE	ebi-a-GCST90018938	18	60947111	0.028	480742	0.157	Uveitis || id:ebi-a-GCST90018938	Uveitis	Uveitis || ||	TRUE	igd	3.33e-06	18	60947111	3656	0.02497	ebi-a-GCST90001427	IgD- CD38- %lymphocyte	TRUE	reported	igd	2	1	TRUE	ebi-a-GCST90001427
rs72711540	C	G	C	G	-0.165	0.0095	0.1325	0.109596	FALSE	TRUE	FALSE	ebi-a-GCST90018938	4	186920475	0.0453	480742	0.8339	Uveitis || id:ebi-a-GCST90018938	Uveitis	Uveitis || ||	TRUE	igd	7.97e-06	4	186920475	3656	0.03688	ebi-a-GCST90001427	IgD- CD38- %lymphocyte	TRUE	reported	igd	2	1	TRUE	ebi-a-GCST90001427
rs72942964	T	C	T	C	-1.231	0.07	0.0021	0.0195209	FALSE	FALSE	FALSE	ebi-a-GCST90018938	4	134727496	0.1076	480742	0.5153	Uveitis || id:ebi-a-GCST90018938	Uveitis	Uveitis || ||	TRUE	igd	4.86e-06	4	134727496	3656	0.2689	ebi-a-GCST90001427	IgD- CD38- %lymphocyte	TRUE	reported	igd	2	1	TRUE	ebi-a-GCST90001427
rs75116337	C	T	C	T	0.3985	0.0625	0.0208	0.0171667	FALSE	FALSE	FALSE	ebi-a-GCST90018938	8	55914981	0.1232	480742	0.6122	Uveitis || id:ebi-a-GCST90018938	Uveitis	Uveitis || ||	TRUE	igd	6e-06	8	55914981	3656	0.08792	ebi-a-GCST90001427	IgD- CD38- %lymphocyte	TRUE	reported	igd	2	1	TRUE	ebi-a-GCST90001427
rs75524570	C	T	C	T	0.2178	0.0062	0.0673	0.0767571	FALSE	FALSE	FALSE	ebi-a-GCST90018938	3	191905058	0.0496	480742	0.9009	Uveitis || id:ebi-a-GCST90018938	Uveitis	Uveitis || ||	TRUE	igd	6.07e-06	3	191905058	3656	0.04807	ebi-a-GCST90001427	IgD- CD38- %lymphocyte	TRUE	reported	igd	2	1	TRUE	ebi-a-GCST90001427
rs7676571	T	C	T	C	0.1731	0.055	0.8835	0.86332	FALSE	FALSE	FALSE	ebi-a-GCST90018938	4	56547047	0.0463	480742	0.2351	Uveitis || id:ebi-a-GCST90018938	Uveitis	Uveitis || ||	TRUE	igd	6.41e-06	4	56547047	3656	0.0383	ebi-a-GCST90001427	IgD- CD38- %lymphocyte	TRUE	reported	igd	2	1	TRUE	ebi-a-GCST90001427
rs77741094	G	C	G	C	-0.5436	-0.0053	0.0126	0.0291917	FALSE	TRUE	FALSE	ebi-a-GCST90018938	21	42362418	0.0889	480742	0.9529	Uveitis || id:ebi-a-GCST90018938	Uveitis	Uveitis || ||	TRUE	igd	1.24e-06	21	42362418	3656	0.1119	ebi-a-GCST90001427	IgD- CD38- %lymphocyte	TRUE	reported	igd	2	1	TRUE	ebi-a-GCST90001427
rs814418	T	C	T	C	0.204	0.0194	0.0907	0.103609	FALSE	FALSE	FALSE	ebi-a-GCST90018938	8	9936753	0.0542	480742	0.719999	Uveitis || id:ebi-a-GCST90018938	Uveitis	Uveitis || ||	TRUE	igd	4.4e-06	8	9936753	3656	0.04436	ebi-a-GCST90001427	IgD- CD38- %lymphocyte	TRUE	reported	igd	2	1	TRUE	ebi-a-GCST90001427
rs10743163	A	G	A	G	-0.1167	-0.0027	0.4035	0.392222	FALSE	FALSE	FALSE	ebi-a-GCST90018938	11	11033950	0.0298	480742	0.9277	Uveitis || id:ebi-a-GCST90018938	Uveitis	Uveitis || ||	TRUE	igd	4.11e-06	11	11033950	3657	0.02529	ebi-a-GCST90001428	IgD- CD38dim %B cell	TRUE	reported	igd	2	1	TRUE	ebi-a-GCST90001428
rs111854570	A	G	A	G	-0.2872	-0.0031	0.0388	0.0252755	FALSE	FALSE	FALSE	ebi-a-GCST90018938	3	8695105	0.0908	480742	0.9731	Uveitis || id:ebi-a-GCST90018938	Uveitis	Uveitis || ||	TRUE	igd	4.41e-06	3	8695105	3657	0.06245	ebi-a-GCST90001428	IgD- CD38dim %B cell	TRUE	reported	igd	2	1	TRUE	ebi-a-GCST90001428
rs112904733	T	G	T	G	0.1953	0.1015	0.0956	0.0742963	FALSE	FALSE	FALSE	ebi-a-GCST90018938	1	214958496	0.0509	480742	0.0458902	Uveitis || id:ebi-a-GCST90018938	Uveitis	Uveitis || ||	TRUE	igd	3.85e-06	1	214958496	3657	0.04221	ebi-a-GCST90001428	IgD- CD38dim %B cell	TRUE	reported	igd	2	2	TRUE	ebi-a-GCST90001428
rs113530462	C	G	C	G	0.887	-0.0259	0.0038	0.0217545	FALSE	TRUE	FALSE	ebi-a-GCST90018938	20	6688542	0.0898	480742	0.7727	Uveitis || id:ebi-a-GCST90018938	Uveitis	Uveitis || ||	TRUE	igd	6.22e-06	20	6688542	3657	0.196	ebi-a-GCST90001428	IgD- CD38dim %B cell	TRUE	reported	igd	2	1	TRUE	ebi-a-GCST90001428
rs114839471	G	A	G	A	3.03	-0.0462	5e-04	0.0129559	FALSE	FALSE	FALSE	ebi-a-GCST90018938	5	89545035	0.1572	480742	0.7685	Uveitis || id:ebi-a-GCST90018938	Uveitis	Uveitis || ||	TRUE	igd	6.22e-06	5	89545035	3657	0.6695	ebi-a-GCST90001428	IgD- CD38dim %B cell	TRUE	reported	igd	2	1	TRUE	ebi-a-GCST90001428
rs117227598	G	C	G	C	0.651	0.2238	0.0078	0.0159504	FALSE	TRUE	FALSE	ebi-a-GCST90018938	15	77402748	0.1212	480742	0.06468	Uveitis || id:ebi-a-GCST90018938	Uveitis	Uveitis || ||	TRUE	igd	7.42e-06	15	77402748	3657	0.1451	ebi-a-GCST90001428	IgD- CD38dim %B cell	TRUE	reported	igd	2	1	TRUE	ebi-a-GCST90001428
rs117541917	C	A	C	A	-0.2358	-0.1511	0.0593	0.0463837	FALSE	FALSE	FALSE	ebi-a-GCST90018938	17	41946947	0.1547	480742	0.3287	Uveitis || id:ebi-a-GCST90018938	Uveitis	Uveitis || ||	TRUE	igd	8.89e-06	17	41946947	3657	0.05299	ebi-a-GCST90001428	IgD- CD38dim %B cell	TRUE	reported	igd	2	1	TRUE	ebi-a-GCST90001428
rs117987395	G	T	G	T	-0.246	-0.0216	0.0524	0.0164434	FALSE	FALSE	FALSE	ebi-a-GCST90018938	10	10573290	0.1203	480742	0.8577	Uveitis || id:ebi-a-GCST90018938	Uveitis	Uveitis || ||	TRUE	igd	8.23e-06	10	10573290	3657	0.05509	ebi-a-GCST90001428	IgD- CD38dim %B cell	TRUE	reported	igd	2	1	TRUE	ebi-a-GCST90001428
rs12118242	T	C	T	C	-0.7345	0.0703	0.0055	0.028851	FALSE	FALSE	FALSE	ebi-a-GCST90018938	1	232094153	0.0747	480742	0.3464	Uveitis || id:ebi-a-GCST90018938	Uveitis	Uveitis || ||	TRUE	igd	7.23e-06	1	232094153	3657	0.1635	ebi-a-GCST90001428	IgD- CD38dim %B cell	TRUE	reported	igd	2	1	TRUE	ebi-a-GCST90001428
rs138919897	G	A	G	A	-1.341	-0.07	0.0019	0.0153325	FALSE	FALSE	FALSE	ebi-a-GCST90018938	3	106834795	0.1428	480742	0.624001	Uveitis || id:ebi-a-GCST90018938	Uveitis	Uveitis || ||	TRUE	igd	6.06e-06	3	106834795	3657	0.296	ebi-a-GCST90001428	IgD- CD38dim %B cell	TRUE	reported	igd	2	1	TRUE	ebi-a-GCST90001428
rs143109147	C	T	C	T	-2.636	0.0049	4e-04	0.0191818	FALSE	FALSE	FALSE	ebi-a-GCST90018938	1	40387371	0.0836	480742	0.9536	Uveitis || id:ebi-a-GCST90018938	Uveitis	Uveitis || ||	TRUE	igd	9.31e-06	1	40387371	3657	0.5937	ebi-a-GCST90001428	IgD- CD38dim %B cell	TRUE	reported	igd	2	1	TRUE	ebi-a-GCST90001428
rs146267894	T	C	T	C	-0.4565	-0.2904	0.0148	0.0109142	FALSE	FALSE	FALSE	ebi-a-GCST90018938	9	75147206	0.2091	480742	0.1649	Uveitis || id:ebi-a-GCST90018938	Uveitis	Uveitis || ||	TRUE	igd	8.36e-06	9	75147206	3657	0.1023	ebi-a-GCST90001428	IgD- CD38dim %B cell	TRUE	reported	igd	2	1	TRUE	ebi-a-GCST90001428
rs16832731	A	G	A	G	0.1484	-0.0218	0.1987	0.20073	FALSE	FALSE	FALSE	ebi-a-GCST90018938	2	136864703	0.0392	480742	0.577	Uveitis || id:ebi-a-GCST90018938	Uveitis	Uveitis || ||	TRUE	igd	2.49e-06	2	136864703	3657	0.03147	ebi-a-GCST90001428	IgD- CD38dim %B cell	TRUE	reported	igd	2	1	TRUE	ebi-a-GCST90001428
rs17405749	T	C	T	C	-0.1389	0.0457	0.2374	0.244595	FALSE	FALSE	FALSE	ebi-a-GCST90018938	5	144609363	0.0295	480742	0.1216	Uveitis || id:ebi-a-GCST90018938	Uveitis	Uveitis || ||	TRUE	igd	1.51e-06	5	144609363	3657	0.02884	ebi-a-GCST90001428	IgD- CD38dim %B cell	TRUE	reported	igd	2	1	TRUE	ebi-a-GCST90001428
rs1846398	C	A	C	A	-0.1293	-0.0143	0.7518	0.676715	FALSE	FALSE	FALSE	ebi-a-GCST90018938	12	57302799	0.0284	480742	0.613999	Uveitis || id:ebi-a-GCST90018938	Uveitis	Uveitis || ||	TRUE	igd	8.82e-06	12	57302799	3657	0.02904	ebi-a-GCST90001428	IgD- CD38dim %B cell	TRUE	reported	igd	2	1	TRUE	ebi-a-GCST90001428
rs2397752	T	C	T	C	-0.136	0.0213	0.248	0.248532	FALSE	FALSE	FALSE	ebi-a-GCST90018938	10	132983821	0.0314	480742	0.4984	Uveitis || id:ebi-a-GCST90018938	Uveitis	Uveitis || ||	TRUE	igd	1.41e-06	10	132983821	3657	0.02815	ebi-a-GCST90001428	IgD- CD38dim %B cell	TRUE	reported	igd	2	1	TRUE	ebi-a-GCST90001428
rs4038038	A	G	A	G	0.1177	0.0093	0.359	0.480431	FALSE	FALSE	FALSE	ebi-a-GCST90018938	13	19499423	0.0285	480742	0.743	Uveitis || id:ebi-a-GCST90018938	Uveitis	Uveitis || ||	TRUE	igd	3.36e-06	13	19499423	3657	0.02529	ebi-a-GCST90001428	IgD- CD38dim %B cell	TRUE	reported	igd	2	1	TRUE	ebi-a-GCST90001428
rs61946381	C	A	C	A	0.321	0.0829	0.0305	0.0738203	FALSE	FALSE	FALSE	ebi-a-GCST90018938	12	121343559	0.0546	480742	0.1289	Uveitis || id:ebi-a-GCST90018938	Uveitis	Uveitis || ||	TRUE	igd	9.93e-06	12	121343559	3657	0.07254	ebi-a-GCST90001428	IgD- CD38dim %B cell	TRUE	reported	igd	2	1	TRUE	ebi-a-GCST90001428
rs73205209	C	T	C	T	0.3323	-0.0267	0.0334	0.00939743	FALSE	FALSE	FALSE	ebi-a-GCST90018938	3	106275239	0.1897	480742	0.8882	Uveitis || id:ebi-a-GCST90018938	Uveitis	Uveitis || ||	TRUE	igd	2.82e-06	3	106275239	3657	0.07083	ebi-a-GCST90001428	IgD- CD38dim %B cell	TRUE	reported	igd	2	1	TRUE	ebi-a-GCST90001428
rs75273600	A	G	A	G	0.6398	0.0197	0.0093	0.0274225	FALSE	FALSE	FALSE	ebi-a-GCST90018938	6	125594743	0.1105	480742	0.8585	Uveitis || id:ebi-a-GCST90018938	Uveitis	Uveitis || ||	TRUE	igd	3.46e-07	6	125594743	3657	0.1253	ebi-a-GCST90001428	IgD- CD38dim %B cell	TRUE	reported	igd	2	1	TRUE	ebi-a-GCST90001428
rs75659776	T	C	T	C	0.2621	-0.0606	0.0515	0.0805956	FALSE	FALSE	FALSE	ebi-a-GCST90018938	17	49605668	0.0469	480742	0.1965	Uveitis || id:ebi-a-GCST90018938	Uveitis	Uveitis || ||	TRUE	igd	2.74e-06	17	49605668	3657	0.05581	ebi-a-GCST90001428	IgD- CD38dim %B cell	TRUE	reported	igd	2	1	TRUE	ebi-a-GCST90001428
rs80088375	T	C	T	C	-0.3593	0.0056	0.0247	0.0642631	FALSE	FALSE	FALSE	ebi-a-GCST90018938	5	11638274	0.072	480742	0.9377	Uveitis || id:ebi-a-GCST90018938	Uveitis	Uveitis || ||	TRUE	igd	6.5e-06	5	11638274	3657	0.07955	ebi-a-GCST90001428	IgD- CD38dim %B cell	TRUE	reported	igd	2	1	TRUE	ebi-a-GCST90001428
rs80216562	A	G	A	G	-0.3698	0.0333	0.029	0.0490237	FALSE	FALSE	FALSE	ebi-a-GCST90018938	11	128322602	0.077	480742	0.6656	Uveitis || id:ebi-a-GCST90018938	Uveitis	Uveitis || ||	TRUE	igd	3.31e-07	11	128322602	3657	0.07231	ebi-a-GCST90001428	IgD- CD38dim %B cell	TRUE	reported	igd	2	1	TRUE	ebi-a-GCST90001428
rs849133	T	C	T	C	-0.1154	-0.0306	0.5576	0.420584	FALSE	FALSE	FALSE	ebi-a-GCST90018938	7	28192280	0.0278	480742	0.2705	Uveitis || id:ebi-a-GCST90018938	Uveitis	Uveitis || ||	TRUE	igd	9.41e-06	7	28192280	3657	0.02601	ebi-a-GCST90001428	IgD- CD38dim %B cell	TRUE	reported	igd	2	1	TRUE	ebi-a-GCST90001428
rs9424499	C	G	C	G	-0.5857	-0.0031	0.0109	0.0723125	FALSE	TRUE	FALSE	ebi-a-GCST90018938	1	233050029	0.0516	480742	0.9527	Uveitis || id:ebi-a-GCST90018938	Uveitis	Uveitis || ||	TRUE	igd	2.81e-07	1	233050029	3657	0.1138	ebi-a-GCST90001428	IgD- CD38dim %B cell	TRUE	reported	igd	2	1	TRUE	ebi-a-GCST90001428
rs10103048	C	A	C	A	0.126	0.001	0.7321	0.581093	FALSE	FALSE	FALSE	ebi-a-GCST90018938	8	130602281	0.0281	480742	0.9706	Uveitis || id:ebi-a-GCST90018938	Uveitis	Uveitis || ||	TRUE	igd	2.99e-06	8	130602281	3656	0.02692	ebi-a-GCST90001429	IgD+ CD38br %lymphocyte	TRUE	reported	igd	2	1	TRUE	ebi-a-GCST90001429
rs10821937	T	C	T	C	-0.116	0.0232	0.6458	0.674987	FALSE	FALSE	FALSE	ebi-a-GCST90018938	10	63723909	0.0311	480742	0.4565	Uveitis || id:ebi-a-GCST90018938	Uveitis	Uveitis || ||	TRUE	igd	5.66e-06	10	63723909	3656	0.02553	ebi-a-GCST90001429	IgD+ CD38br %lymphocyte	TRUE	reported	igd	2	1	TRUE	ebi-a-GCST90001429
rs10832409	A	G	A	G	0.1495	0.04	0.1722	0.158028	FALSE	FALSE	FALSE	ebi-a-GCST90018938	11	15377699	0.038	480742	0.2923	Uveitis || id:ebi-a-GCST90018938	Uveitis	Uveitis || ||	TRUE	igd	3.74e-06	11	15377699	3656	0.03227	ebi-a-GCST90001429	IgD+ CD38br %lymphocyte	TRUE	reported	igd	2	1	TRUE	ebi-a-GCST90001429
rs11068290	T	C	T	C	0.3875	0.091	0.0231	0.117826	FALSE	FALSE	FALSE	ebi-a-GCST90018938	12	110228055	0.073	480742	0.2126	Uveitis || id:ebi-a-GCST90018938	Uveitis	Uveitis || ||	TRUE	igd	1.09e-06	12	110228055	3656	0.07937	ebi-a-GCST90001429	IgD+ CD38br %lymphocyte	TRUE	reported	igd	2	1	TRUE	ebi-a-GCST90001429
rs11185560	A	G	A	G	-0.2347	-0.2087	0.9375	0.966416	FALSE	FALSE	FALSE	ebi-a-GCST90018938	7	190115	0.1763	480742	0.2365	Uveitis || id:ebi-a-GCST90018938	Uveitis	Uveitis || ||	TRUE	igd	2.96e-06	7	190115	3656	0.05014	ebi-a-GCST90001429	IgD+ CD38br %lymphocyte	TRUE	reported	igd	2	1	TRUE	ebi-a-GCST90001429
rs11682311	C	T	C	T	-0.1278	-0.0088	0.3243	0.463513	FALSE	FALSE	FALSE	ebi-a-GCST90018938	2	16464977	0.0277	480742	0.752	Uveitis || id:ebi-a-GCST90018938	Uveitis	Uveitis || ||	TRUE	igd	9.11e-07	2	16464977	3656	0.02599	ebi-a-GCST90001429	IgD+ CD38br %lymphocyte	TRUE	reported	igd	2	1	TRUE	ebi-a-GCST90001429
rs117772462	A	T	A	T	-0.4644	-0.1562	0.0159	0.0110282	FALSE	TRUE	FALSE	ebi-a-GCST90018938	7	48791017	0.1646	480742	0.3427	Uveitis || id:ebi-a-GCST90018938	Uveitis	Uveitis || ||	TRUE	igd	1.59e-06	7	48791017	3656	0.09659	ebi-a-GCST90001429	IgD+ CD38br %lymphocyte	TRUE	reported	igd	2	1	TRUE	ebi-a-GCST90001429
rs13300113	T	A	T	A	0.1232	0.0434	0.2789	0.22907	FALSE	TRUE	FALSE	ebi-a-GCST90018938	9	115678594	0.0316	480742	0.1694	Uveitis || id:ebi-a-GCST90018938	Uveitis	Uveitis || ||	TRUE	igd	7.75e-06	9	115678594	3656	0.02752	ebi-a-GCST90001429	IgD+ CD38br %lymphocyte	TRUE	reported	igd	2	1	TRUE	ebi-a-GCST90001429
rs140380950	C	T	C	T	-0.3597	-0.1687	0.0368	0.0109813	FALSE	FALSE	FALSE	ebi-a-GCST90018938	2	105587803	0.2085	480742	0.4183	Uveitis || id:ebi-a-GCST90018938	Uveitis	Uveitis || ||	TRUE	igd	2.07e-08	2	105587803	3656	0.06402	ebi-a-GCST90001429	IgD+ CD38br %lymphocyte	TRUE	reported	igd	2	1	TRUE	ebi-a-GCST90001429
rs1695681	A	C	A	C	-0.1213	-0.1029	0.5309	0.507167	FALSE	FALSE	FALSE	ebi-a-GCST90018938	8	118255950	0.0569	480742	0.0703996	Uveitis || id:ebi-a-GCST90018938	Uveitis	Uveitis || ||	TRUE	igd	7.76e-07	8	118255950	3656	0.02451	ebi-a-GCST90001429	IgD+ CD38br %lymphocyte	TRUE	reported	igd	2	1	TRUE	ebi-a-GCST90001429
rs17408660	G	A	G	A	-0.4731	-0.136	0.0129	0.0359318	FALSE	FALSE	FALSE	ebi-a-GCST90018938	12	27184482	0.0862	480742	0.1145	Uveitis || id:ebi-a-GCST90018938	Uveitis	Uveitis || ||	TRUE	igd	7.93e-06	12	27184482	3656	0.1058	ebi-a-GCST90001429	IgD+ CD38br %lymphocyte	TRUE	reported	igd	2	1	TRUE	ebi-a-GCST90001429
rs1919856	G	A	G	A	0.1734	0.0447	0.108	0.0780247	FALSE	FALSE	FALSE	ebi-a-GCST90018938	1	247700906	0.06	480742	0.4565	Uveitis || id:ebi-a-GCST90018938	Uveitis	Uveitis || ||	TRUE	igd	5.73e-06	1	247700906	3656	0.03817	ebi-a-GCST90001429	IgD+ CD38br %lymphocyte	TRUE	reported	igd	2	1	TRUE	ebi-a-GCST90001429
rs2216762	C	T	C	T	-0.1525	0.0095	0.8141	0.783318	FALSE	FALSE	FALSE	ebi-a-GCST90018938	16	84759446	0.0373	480742	0.798	Uveitis || id:ebi-a-GCST90018938	Uveitis	Uveitis || ||	TRUE	igd	8.88e-07	16	84759446	3656	0.03097	ebi-a-GCST90001429	IgD+ CD38br %lymphocyte	TRUE	reported	igd	2	1	TRUE	ebi-a-GCST90001429
rs2686423	G	A	G	A	0.3352	0.0414	0.9739	0.941006	FALSE	FALSE	FALSE	ebi-a-GCST90018938	3	183195708	0.061	480742	0.4975	Uveitis || id:ebi-a-GCST90018938	Uveitis	Uveitis || ||	TRUE	igd	6.67e-06	3	183195708	3656	0.07432	ebi-a-GCST90001429	IgD+ CD38br %lymphocyte	TRUE	reported	igd	2	1	TRUE	ebi-a-GCST90001429
rs2857599	A	G	A	G	-0.1653	-0.2057	0.1722	0.141778	FALSE	FALSE	FALSE	ebi-a-GCST90018938	6	31562150	0.0378	480742	5.25497e-08	Uveitis || id:ebi-a-GCST90018938	Uveitis	Uveitis || ||	TRUE	igd	6.07e-06	6	31562150	3656	0.03649	ebi-a-GCST90001429	IgD+ CD38br %lymphocyte	TRUE	reported	igd	2	1	TRUE	ebi-a-GCST90001429
rs3811315	A	T	A	T	0.1771	-0.0118	0.1157	0.120632	FALSE	TRUE	FALSE	ebi-a-GCST90018938	14	22499870	0.0444	480742	0.7913	Uveitis || id:ebi-a-GCST90018938	Uveitis	Uveitis || ||	TRUE	igd	2.5e-06	14	22499870	3656	0.03756	ebi-a-GCST90001429	IgD+ CD38br %lymphocyte	TRUE	reported	igd	2	1	TRUE	ebi-a-GCST90001429
rs4907205	C	T	C	T	-0.1658	-0.1013	0.1232	0.314845	FALSE	FALSE	FALSE	ebi-a-GCST90018938	2	97558150	0.0363	480742	0.00521999	Uveitis || id:ebi-a-GCST90018938	Uveitis	Uveitis || ||	TRUE	igd	9.6e-06	2	97558150	3656	0.03741	ebi-a-GCST90001429	IgD+ CD38br %lymphocyte	TRUE	reported	igd	2	1	TRUE	ebi-a-GCST90001429
rs55708924	G	A	G	A	-0.3886	-0.1178	0.0185	0.01859	FALSE	FALSE	FALSE	ebi-a-GCST90018938	21	16767346	0.0828	480742	0.1548	Uveitis || id:ebi-a-GCST90018938	Uveitis	Uveitis || ||	TRUE	igd	8.59e-06	21	16767346	3656	0.0872	ebi-a-GCST90001429	IgD+ CD38br %lymphocyte	TRUE	reported	igd	2	1	TRUE	ebi-a-GCST90001429
rs59879144	A	C	A	C	-0.4624	-0.0047	0.0161	0.0389949	FALSE	FALSE	FALSE	ebi-a-GCST90018938	12	75564449	0.0974	480742	0.9619	Uveitis || id:ebi-a-GCST90018938	Uveitis	Uveitis || ||	TRUE	igd	1.89e-06	12	75564449	3656	0.09688	ebi-a-GCST90001429	IgD+ CD38br %lymphocyte	TRUE	reported	igd	2	1	TRUE	ebi-a-GCST90001429
rs60521331	A	G	A	G	0.1158	0.0486	0.5022	0.445316	FALSE	FALSE	FALSE	ebi-a-GCST90018938	17	8639905	0.0276	480742	0.0784206	Uveitis || id:ebi-a-GCST90018938	Uveitis	Uveitis || ||	TRUE	igd	1.86e-06	17	8639905	3656	0.02425	ebi-a-GCST90001429	IgD+ CD38br %lymphocyte	TRUE	reported	igd	2	1	TRUE	ebi-a-GCST90001429
rs75589249	T	C	T	C	-0.5382	-0.0093	0.0107	0.0537874	FALSE	FALSE	FALSE	ebi-a-GCST90018938	14	43915569	0.0497	480742	0.852	Uveitis || id:ebi-a-GCST90018938	Uveitis	Uveitis || ||	TRUE	igd	7.07e-06	14	43915569	3656	0.1197	ebi-a-GCST90001429	IgD+ CD38br %lymphocyte	TRUE	reported	igd	2	1	TRUE	ebi-a-GCST90001429
rs76112278	A	G	A	G	-0.4243	0.037	0.0194	0.0155994	FALSE	FALSE	FALSE	ebi-a-GCST90018938	4	15915069	0.1184	480742	0.754899	Uveitis || id:ebi-a-GCST90018938	Uveitis	Uveitis || ||	TRUE	igd	1.26e-06	4	15915069	3656	0.08741	ebi-a-GCST90001429	IgD+ CD38br %lymphocyte	TRUE	reported	igd	2	1	TRUE	ebi-a-GCST90001429
rs76660971	A	G	A	G	-0.1368	-0.0169	0.2299	0.148938	FALSE	FALSE	FALSE	ebi-a-GCST90018938	5	18919526	0.0414	480742	0.683701	Uveitis || id:ebi-a-GCST90018938	Uveitis	Uveitis || ||	TRUE	igd	2.03e-06	5	18919526	3656	0.02874	ebi-a-GCST90001429	IgD+ CD38br %lymphocyte	TRUE	reported	igd	2	1	TRUE	ebi-a-GCST90001429
rs7667070	C	T	C	T	-0.283	-0.0568	0.0361	0.216523	FALSE	FALSE	FALSE	ebi-a-GCST90018938	4	38379833	0.0625	480742	0.3642	Uveitis || id:ebi-a-GCST90018938	Uveitis	Uveitis || ||	TRUE	igd	8.56e-06	4	38379833	3656	0.06349	ebi-a-GCST90001429	IgD+ CD38br %lymphocyte	TRUE	reported	igd	2	1	TRUE	ebi-a-GCST90001429
rs78658073	A	G	A	G	1.792	-0.059	0.001	0.02019	FALSE	FALSE	FALSE	ebi-a-GCST90018938	5	498773	0.115	480742	0.6079	Uveitis || id:ebi-a-GCST90018938	Uveitis	Uveitis || ||	TRUE	igd	1.01e-06	5	498773	3656	0.3659	ebi-a-GCST90001429	IgD+ CD38br %lymphocyte	TRUE	reported	igd	2	1	TRUE	ebi-a-GCST90001429
rs80330977	A	G	A	G	-0.2327	-0.041	0.0814	0.0617313	FALSE	FALSE	FALSE	ebi-a-GCST90018938	5	158276610	0.0581	480742	0.480799	Uveitis || id:ebi-a-GCST90018938	Uveitis	Uveitis || ||	TRUE	igd	2.47e-07	5	158276610	3656	0.04501	ebi-a-GCST90001429	IgD+ CD38br %lymphocyte	TRUE	reported	igd	2	1	TRUE	ebi-a-GCST90001429
rs10933716	T	C	T	C	-0.1262	-0.0089	0.2486	0.21194	FALSE	FALSE	FALSE	ebi-a-GCST90018938	3	193840329	0.0326	480742	0.784099	Uveitis || id:ebi-a-GCST90018938	Uveitis	Uveitis || ||	TRUE	igd	5.62e-06	3	193840329	3656	0.02775	ebi-a-GCST90001430	IgD+ CD38dim %lymphocyte	TRUE	reported	igd	2	1	TRUE	ebi-a-GCST90001430
rs11657531	T	C	T	C	-0.1167	-0.0485	0.4884	0.39375	FALSE	FALSE	FALSE	ebi-a-GCST90018938	17	2731370	0.0287	480742	0.0912599	Uveitis || id:ebi-a-GCST90018938	Uveitis	Uveitis || ||	TRUE	igd	8.84e-07	17	2731370	3656	0.0237	ebi-a-GCST90001430	IgD+ CD38dim %lymphocyte	TRUE	reported	igd	2	1	TRUE	ebi-a-GCST90001430
rs116844769	A	G	A	G	-0.2347	0.0411	0.0662	0.0425385	FALSE	FALSE	FALSE	ebi-a-GCST90018938	14	65713895	0.1603	480742	0.7977	Uveitis || id:ebi-a-GCST90018938	Uveitis	Uveitis || ||	TRUE	igd	2.4e-06	14	65713895	3656	0.04969	ebi-a-GCST90001430	IgD+ CD38dim %lymphocyte	TRUE	reported	igd	2	1	TRUE	ebi-a-GCST90001430
rs12516105	C	T	C	T	0.1502	-0.0077	0.1737	0.187047	FALSE	FALSE	FALSE	ebi-a-GCST90018938	5	160198880	0.0328	480742	0.8142	Uveitis || id:ebi-a-GCST90018938	Uveitis	Uveitis || ||	TRUE	igd	3.75e-06	5	160198880	3656	0.03243	ebi-a-GCST90001430	IgD+ CD38dim %lymphocyte	TRUE	reported	igd	2	1	TRUE	ebi-a-GCST90001430
rs12874404	G	A	G	A	0.1366	-0.0337	0.3256	0.0481691	FALSE	FALSE	FALSE	ebi-a-GCST90018938	13	108993494	0.0743	480742	0.649901	Uveitis || id:ebi-a-GCST90018938	Uveitis	Uveitis || ||	TRUE	igd	1.9e-07	13	108993494	3656	0.02617	ebi-a-GCST90001430	IgD+ CD38dim %lymphocyte	TRUE	reported	igd	2	1	TRUE	ebi-a-GCST90001430
rs139695291	G	A	G	A	1.581	-0.0267	0.0011	0.0146839	FALSE	FALSE	FALSE	ebi-a-GCST90018938	13	104519594	0.1142	480742	0.8154	Uveitis || id:ebi-a-GCST90018938	Uveitis	Uveitis || ||	TRUE	igd	6.69e-06	13	104519594	3656	0.3506	ebi-a-GCST90001430	IgD+ CD38dim %lymphocyte	TRUE	reported	igd	2	1	TRUE	ebi-a-GCST90001430
rs142838362	T	C	T	C	0.2463	0.0976	0.0577	0.0296168	FALSE	FALSE	FALSE	ebi-a-GCST90018938	21	47606966	0.1012	480742	0.3347	Uveitis || id:ebi-a-GCST90018938	Uveitis	Uveitis || ||	TRUE	igd	2.72e-06	21	47606966	3656	0.05243	ebi-a-GCST90001430	IgD+ CD38dim %lymphocyte	TRUE	reported	igd	2	1	TRUE	ebi-a-GCST90001430
rs143109147	C	T	C	T	2.959	0.0049	4e-04	0.0191818	FALSE	FALSE	FALSE	ebi-a-GCST90018938	1	40387371	0.0836	480742	0.9536	Uveitis || id:ebi-a-GCST90018938	Uveitis	Uveitis || ||	TRUE	igd	4.28e-07	1	40387371	3656	0.5843	ebi-a-GCST90001430	IgD+ CD38dim %lymphocyte	TRUE	reported	igd	2	1	TRUE	ebi-a-GCST90001430
rs143518319	A	C	A	C	-0.4492	-0.0344	0.015	0.01074	FALSE	FALSE	FALSE	ebi-a-GCST90018938	21	36295623	0.1601	480742	0.8299	Uveitis || id:ebi-a-GCST90018938	Uveitis	Uveitis || ||	TRUE	igd	7.21e-06	21	36295623	3656	0.09996	ebi-a-GCST90001430	IgD+ CD38dim %lymphocyte	TRUE	reported	igd	2	1	TRUE	ebi-a-GCST90001430
rs149290264	T	C	T	C	0.6348	-0.0464	0.007	0.00795622	FALSE	FALSE	FALSE	ebi-a-GCST90018938	3	41659628	0.1522	480742	0.7605	Uveitis || id:ebi-a-GCST90018938	Uveitis	Uveitis || ||	TRUE	igd	8.94e-06	3	41659628	3656	0.1427	ebi-a-GCST90001430	IgD+ CD38dim %lymphocyte	TRUE	reported	igd	2	1	TRUE	ebi-a-GCST90001430
rs1510971	A	T	A	T	-0.2012	0.0027	0.0826	0.108096	FALSE	TRUE	FALSE	ebi-a-GCST90018938	5	118216796	0.0389	480742	0.9452	Uveitis || id:ebi-a-GCST90018938	Uveitis	Uveitis || ||	TRUE	igd	5.29e-06	5	118216796	3656	0.04413	ebi-a-GCST90001430	IgD+ CD38dim %lymphocyte	TRUE	reported	igd	2	1	TRUE	ebi-a-GCST90001430
rs16974449	A	C	A	C	0.1233	-0.0466	0.4851	0.323756	FALSE	FALSE	FALSE	ebi-a-GCST90018938	16	84754964	0.0307	480742	0.1292	Uveitis || id:ebi-a-GCST90018938	Uveitis	Uveitis || ||	TRUE	igd	4.78e-07	16	84754964	3656	0.02445	ebi-a-GCST90001430	IgD+ CD38dim %lymphocyte	TRUE	reported	igd	2	1	TRUE	ebi-a-GCST90001430
rs182174914	A	T	A	T	2.439	0.0679	4e-04	0.0146686	FALSE	TRUE	FALSE	ebi-a-GCST90018938	3	80085882	0.0766	480742	0.3751	Uveitis || id:ebi-a-GCST90018938	Uveitis	Uveitis || ||	TRUE	igd	9.59e-06	3	80085882	3656	0.5502	ebi-a-GCST90001430	IgD+ CD38dim %lymphocyte	TRUE	reported	igd	2	1	TRUE	ebi-a-GCST90001430
rs2291516	A	G	A	G	0.1953	0.0266	0.0793	0.159186	FALSE	FALSE	FALSE	ebi-a-GCST90018938	19	11508177	0.0419	480742	0.525801	Uveitis || id:ebi-a-GCST90018938	Uveitis	Uveitis || ||	TRUE	igd	9.57e-06	19	11508177	3656	0.04406	ebi-a-GCST90001430	IgD+ CD38dim %lymphocyte	TRUE	reported	igd	2	1	TRUE	ebi-a-GCST90001430
rs28399382	T	C	T	C	0.1411	0.0034	0.1982	0.171277	FALSE	FALSE	FALSE	ebi-a-GCST90018938	3	115393238	0.0413	480742	0.9351	Uveitis || id:ebi-a-GCST90018938	Uveitis	Uveitis || ||	TRUE	igd	4.74e-06	3	115393238	3656	0.0308	ebi-a-GCST90001430	IgD+ CD38dim %lymphocyte	TRUE	reported	igd	2	1	TRUE	ebi-a-GCST90001430
rs28654727	A	C	A	C	0.1272	0.0107	0.2433	0.233291	FALSE	FALSE	FALSE	ebi-a-GCST90018938	4	61631854	0.0304	480742	0.723501	Uveitis || id:ebi-a-GCST90018938	Uveitis	Uveitis || ||	TRUE	igd	7.89e-06	4	61631854	3656	0.02842	ebi-a-GCST90001430	IgD+ CD38dim %lymphocyte	TRUE	reported	igd	2	1	TRUE	ebi-a-GCST90001430
rs34910780	T	A	T	A	-0.2544	-0.0162	0.048	0.0239406	FALSE	TRUE	FALSE	ebi-a-GCST90018938	7	77469688	0.1067	480742	0.8793	Uveitis || id:ebi-a-GCST90018938	Uveitis	Uveitis || ||	TRUE	igd	7.26e-06	7	77469688	3656	0.05663	ebi-a-GCST90001430	IgD+ CD38dim %lymphocyte	TRUE	reported	igd	2	1	TRUE	ebi-a-GCST90001430
rs4361609	C	G	C	G	-0.1912	0.3044	0.1131	0.223933	FALSE	TRUE	FALSE	ebi-a-GCST90018938	6	31240635	0.0458	480742	3.05703e-11	Uveitis || id:ebi-a-GCST90018938	Uveitis	Uveitis || ||	TRUE	igd	7.93e-06	6	31240635	3656	0.04275	ebi-a-GCST90001430	IgD+ CD38dim %lymphocyte	TRUE	reported	igd	2	1	TRUE	ebi-a-GCST90001430
rs4716961	C	T	C	T	-0.3385	-0.0564	0.0265	0.123711	FALSE	FALSE	FALSE	ebi-a-GCST90018938	7	155224134	0.0581	480742	0.3312	Uveitis || id:ebi-a-GCST90018938	Uveitis	Uveitis || ||	TRUE	igd	5.97e-06	7	155224134	3656	0.07465	ebi-a-GCST90001430	IgD+ CD38dim %lymphocyte	TRUE	reported	igd	2	1	TRUE	ebi-a-GCST90001430
rs533239981	C	G	C	G	0.3011	-0.1165	0.0387	0.0457273	FALSE	TRUE	FALSE	ebi-a-GCST90018938	8	75515052	0.1685	480742	0.4894	Uveitis || id:ebi-a-GCST90018938	Uveitis	Uveitis || ||	TRUE	igd	2.32e-06	8	75515052	3656	0.06365	ebi-a-GCST90001430	IgD+ CD38dim %lymphocyte	TRUE	reported	igd	2	1	TRUE	ebi-a-GCST90001430
rs55708924	G	A	G	A	-0.4222	-0.1178	0.0185	0.01859	FALSE	FALSE	FALSE	ebi-a-GCST90018938	21	16767346	0.0828	480742	0.1548	Uveitis || id:ebi-a-GCST90018938	Uveitis	Uveitis || ||	TRUE	igd	1.4e-06	21	16767346	3656	0.08736	ebi-a-GCST90001430	IgD+ CD38dim %lymphocyte	TRUE	reported	igd	2	1	TRUE	ebi-a-GCST90001430
rs55877424	A	G	A	G	0.1449	-0.0187	0.1607	0.109455	FALSE	FALSE	FALSE	ebi-a-GCST90018938	2	12243809	0.0403	480742	0.6428	Uveitis || id:ebi-a-GCST90018938	Uveitis	Uveitis || ||	TRUE	igd	9.69e-06	2	12243809	3656	0.0327	ebi-a-GCST90001430	IgD+ CD38dim %lymphocyte	TRUE	reported	igd	2	1	TRUE	ebi-a-GCST90001430
rs60521331	A	G	A	G	0.1214	0.0486	0.5022	0.445316	FALSE	FALSE	FALSE	ebi-a-GCST90018938	17	8639905	0.0276	480742	0.0784206	Uveitis || id:ebi-a-GCST90018938	Uveitis	Uveitis || ||	TRUE	igd	6.26e-07	17	8639905	3656	0.02433	ebi-a-GCST90001430	IgD+ CD38dim %lymphocyte	TRUE	reported	igd	2	1	TRUE	ebi-a-GCST90001430
rs60953943	A	G	A	G	-0.4228	-0.1309	0.0204	0.0098941	FALSE	FALSE	FALSE	ebi-a-GCST90018938	8	60077245	0.1805	480742	0.4682	Uveitis || id:ebi-a-GCST90018938	Uveitis	Uveitis || ||	TRUE	igd	1.91e-06	8	60077245	3656	0.08863	ebi-a-GCST90001430	IgD+ CD38dim %lymphocyte	TRUE	reported	igd	2	1	TRUE	ebi-a-GCST90001430
rs6131010	G	A	G	A	-0.1184	0.015	0.6172	0.713041	FALSE	FALSE	FALSE	ebi-a-GCST90018938	20	44724305	0.0307	480742	0.6244	Uveitis || id:ebi-a-GCST90018938	Uveitis	Uveitis || ||	TRUE	igd	4.95e-06	20	44724305	3656	0.02588	ebi-a-GCST90001430	IgD+ CD38dim %lymphocyte	TRUE	reported	igd	2	1	TRUE	ebi-a-GCST90001430
rs62474511	T	A	T	A	0.2018	-0.0425	0.0927	0.122704	FALSE	TRUE	FALSE	ebi-a-GCST90018938	7	123275484	0.0412	480742	0.3023	Uveitis || id:ebi-a-GCST90018938	Uveitis	Uveitis || ||	TRUE	igd	1.42e-06	7	123275484	3656	0.04179	ebi-a-GCST90001430	IgD+ CD38dim %lymphocyte	TRUE	reported	igd	2	1	TRUE	ebi-a-GCST90001430
rs655580	A	G	A	G	0.1258	0.0021	0.4571	0.370429	FALSE	FALSE	FALSE	ebi-a-GCST90018938	19	53039110	0.0293	480742	0.9422	Uveitis || id:ebi-a-GCST90018938	Uveitis	Uveitis || ||	TRUE	igd	2.19e-07	19	53039110	3656	0.02423	ebi-a-GCST90001430	IgD+ CD38dim %lymphocyte	TRUE	reported	igd	2	1	TRUE	ebi-a-GCST90001430
rs6831487	G	T	G	T	0.1165	0.0468	0.4702	0.257512	FALSE	FALSE	FALSE	ebi-a-GCST90018938	4	170331972	0.0306	480742	0.1268	Uveitis || id:ebi-a-GCST90018938	Uveitis	Uveitis || ||	TRUE	igd	2.42e-06	4	170331972	3656	0.02467	ebi-a-GCST90001430	IgD+ CD38dim %lymphocyte	TRUE	reported	igd	2	1	TRUE	ebi-a-GCST90001430
rs74151247	A	C	A	C	0.348	-0.0714	0.0302	0.0981789	FALSE	FALSE	FALSE	ebi-a-GCST90018938	10	97801073	0.0896	480742	0.4253	Uveitis || id:ebi-a-GCST90018938	Uveitis	Uveitis || ||	TRUE	igd	1.09e-06	10	97801073	3656	0.07127	ebi-a-GCST90001430	IgD+ CD38dim %lymphocyte	TRUE	reported	igd	2	1	TRUE	ebi-a-GCST90001430
rs75319860	C	T	C	T	0.3651	-0.096	0.0249	0.0167496	FALSE	FALSE	FALSE	ebi-a-GCST90018938	12	110312229	0.1213	480742	0.4285	Uveitis || id:ebi-a-GCST90018938	Uveitis	Uveitis || ||	TRUE	igd	3.91e-06	12	110312229	3656	0.07896	ebi-a-GCST90001430	IgD+ CD38dim %lymphocyte	TRUE	reported	igd	2	1	TRUE	ebi-a-GCST90001430
rs75474045	A	G	A	G	0.503	-0.0488	0.0126	0.02192	FALSE	FALSE	FALSE	ebi-a-GCST90018938	13	72428296	0.1133	480742	0.666699	Uveitis || id:ebi-a-GCST90018938	Uveitis	Uveitis || ||	TRUE	igd	3.13e-06	13	72428296	3656	0.1077	ebi-a-GCST90001430	IgD+ CD38dim %lymphocyte	TRUE	reported	igd	2	1	TRUE	ebi-a-GCST90001430
rs75512885	A	T	A	T	-0.2112	-0.0407	0.0788	0.0613815	FALSE	TRUE	FALSE	ebi-a-GCST90018938	5	158317602	0.0581	480742	0.4838	Uveitis || id:ebi-a-GCST90018938	Uveitis	Uveitis || ||	TRUE	igd	5.32e-06	5	158317602	3656	0.04633	ebi-a-GCST90001430	IgD+ CD38dim %lymphocyte	TRUE	reported	igd	2	1	TRUE	ebi-a-GCST90001430
rs76400856	C	A	C	A	0.2233	-0.0024	0.0639	0.0936259	FALSE	FALSE	FALSE	ebi-a-GCST90018938	10	56638876	0.052	480742	0.9637	Uveitis || id:ebi-a-GCST90018938	Uveitis	Uveitis || ||	TRUE	igd	4.3e-06	10	56638876	3656	0.0485	ebi-a-GCST90001430	IgD+ CD38dim %lymphocyte	TRUE	reported	igd	2	1	TRUE	ebi-a-GCST90001430
rs7840067	C	T	C	T	-0.1537	-0.0225	0.1978	0.28976	FALSE	FALSE	FALSE	ebi-a-GCST90018938	8	130582787	0.0322	480742	0.4853	Uveitis || id:ebi-a-GCST90018938	Uveitis	Uveitis || ||	TRUE	igd	3.96e-07	8	130582787	3656	0.03026	ebi-a-GCST90001430	IgD+ CD38dim %lymphocyte	TRUE	reported	igd	2	1	TRUE	ebi-a-GCST90001430
rs10444793	A	G	A	G	-0.4323	-0.1032	0.0181	0.0369015	FALSE	FALSE	FALSE	ebi-a-GCST90018938	15	44517689	0.0959	480742	0.2817	Uveitis || id:ebi-a-GCST90018938	Uveitis	Uveitis || ||	TRUE	igd	2.89e-06	15	44517689	3656	0.09225	ebi-a-GCST90001431	IgD+ CD38- %lymphocyte	TRUE	reported	igd	2	1	TRUE	ebi-a-GCST90001431
rs112782756	G	A	G	A	3.09	0.0795	3e-04	0.014599	FALSE	FALSE	FALSE	ebi-a-GCST90018938	13	34506073	0.1218	480742	0.5139	Uveitis || id:ebi-a-GCST90018938	Uveitis	Uveitis || ||	TRUE	igd	6.25e-06	13	34506073	3656	0.683	ebi-a-GCST90001431	IgD+ CD38- %lymphocyte	TRUE	reported	igd	2	1	TRUE	ebi-a-GCST90001431
rs12146653	C	T	C	T	0.1892	-0.0174	0.0964	0.145038	FALSE	FALSE	FALSE	ebi-a-GCST90018938	11	21411891	0.083	480742	0.8338	Uveitis || id:ebi-a-GCST90018938	Uveitis	Uveitis || ||	TRUE	igd	4.66e-06	11	21411891	3656	0.04126	ebi-a-GCST90001431	IgD+ CD38- %lymphocyte	TRUE	reported	igd	2	1	TRUE	ebi-a-GCST90001431
rs12197754	C	T	C	T	-0.1427	0.0067	0.2014	0.29189	FALSE	FALSE	FALSE	ebi-a-GCST90018938	6	130521070	0.0307	480742	0.8269	Uveitis || id:ebi-a-GCST90018938	Uveitis	Uveitis || ||	TRUE	igd	4.75e-06	6	130521070	3656	0.03115	ebi-a-GCST90001431	IgD+ CD38- %lymphocyte	TRUE	reported	igd	2	1	TRUE	ebi-a-GCST90001431
rs12763172	C	T	C	T	0.1272	-0.0101	0.7213	0.542121	FALSE	FALSE	FALSE	ebi-a-GCST90018938	10	85447519	0.0278	480742	0.716401	Uveitis || id:ebi-a-GCST90018938	Uveitis	Uveitis || ||	TRUE	igd	5.05e-06	10	85447519	3656	0.02784	ebi-a-GCST90001431	IgD+ CD38- %lymphocyte	TRUE	reported	igd	2	1	TRUE	ebi-a-GCST90001431
rs12829274	G	A	G	A	-0.2515	0.046	0.0618	0.0665254	FALSE	FALSE	FALSE	ebi-a-GCST90018938	12	129349167	0.0555	480742	0.4075	Uveitis || id:ebi-a-GCST90018938	Uveitis	Uveitis || ||	TRUE	igd	1.34e-06	12	129349167	3656	0.05194	ebi-a-GCST90001431	IgD+ CD38- %lymphocyte	TRUE	reported	igd	2	1	TRUE	ebi-a-GCST90001431
rs12874404	G	A	G	A	0.1714	-0.0337	0.3256	0.0481691	FALSE	FALSE	FALSE	ebi-a-GCST90018938	13	108993494	0.0743	480742	0.649901	Uveitis || id:ebi-a-GCST90018938	Uveitis	Uveitis || ||	TRUE	igd	1.39e-10	13	108993494	3656	0.02663	ebi-a-GCST90001431	IgD+ CD38- %lymphocyte	TRUE	reported	igd	2	1	TRUE	ebi-a-GCST90001431
rs144625305	T	C	T	C	0.6141	-0.0944	0.0086	0.0119078	FALSE	FALSE	FALSE	ebi-a-GCST90018938	7	7871676	0.1261	480742	0.454099	Uveitis || id:ebi-a-GCST90018938	Uveitis	Uveitis || ||	TRUE	igd	6.9e-06	7	7871676	3656	0.1364	ebi-a-GCST90001431	IgD+ CD38- %lymphocyte	TRUE	reported	igd	2	1	TRUE	ebi-a-GCST90001431
rs149701635	G	C	G	C	-0.3548	-0.125	0.0263	0.0196204	FALSE	TRUE	FALSE	ebi-a-GCST90018938	3	44741083	0.1396	480742	0.3704	Uveitis || id:ebi-a-GCST90018938	Uveitis	Uveitis || ||	TRUE	igd	5.08e-06	3	44741083	3656	0.07767	ebi-a-GCST90001431	IgD+ CD38- %lymphocyte	TRUE	reported	igd	2	1	TRUE	ebi-a-GCST90001431
rs149731447	T	C	T	C	-0.9621	-0.152	0.0036	0.0168894	FALSE	FALSE	FALSE	ebi-a-GCST90018938	14	52536948	0.1535	480742	0.3219	Uveitis || id:ebi-a-GCST90018938	Uveitis	Uveitis || ||	TRUE	igd	8.36e-06	14	52536948	3656	0.2156	ebi-a-GCST90001431	IgD+ CD38- %lymphocyte	TRUE	reported	igd	2	1	TRUE	ebi-a-GCST90001431
rs2003291	T	C	T	C	-0.1589	0.0099	0.1413	0.218533	FALSE	FALSE	FALSE	ebi-a-GCST90018938	13	21566923	0.0348	480742	0.7758	Uveitis || id:ebi-a-GCST90018938	Uveitis	Uveitis || ||	TRUE	igd	8.77e-06	13	21566923	3656	0.0357	ebi-a-GCST90001431	IgD+ CD38- %lymphocyte	TRUE	reported	igd	2	1	TRUE	ebi-a-GCST90001431
rs35088452	A	C	A	C	-0.1352	0.0035	0.7471	0.621643	FALSE	FALSE	FALSE	ebi-a-GCST90018938	3	8847483	0.0297	480742	0.9052	Uveitis || id:ebi-a-GCST90018938	Uveitis	Uveitis || ||	TRUE	igd	2.16e-06	3	8847483	3656	0.02849	ebi-a-GCST90001431	IgD+ CD38- %lymphocyte	TRUE	reported	igd	2	1	TRUE	ebi-a-GCST90001431
rs3730631	C	T	C	T	-0.1789	-0.2765	0.1288	0.0378708	FALSE	FALSE	FALSE	ebi-a-GCST90018938	12	69228178	0.1671	480742	0.097931	Uveitis || id:ebi-a-GCST90018938	Uveitis	Uveitis || ||	TRUE	igd	1.66e-06	12	69228178	3656	0.03729	ebi-a-GCST90001431	IgD+ CD38- %lymphocyte	TRUE	reported	igd	2	1	TRUE	ebi-a-GCST90001431
rs62235484	A	G	A	G	0.4662	-0.069	0.0175	0.0952056	FALSE	FALSE	FALSE	ebi-a-GCST90018938	21	41083050	0.0599	480742	0.2499	Uveitis || id:ebi-a-GCST90018938	Uveitis	Uveitis || ||	TRUE	igd	7.14e-07	21	41083050	3656	0.09386	ebi-a-GCST90001431	IgD+ CD38- %lymphocyte	TRUE	reported	igd	2	1	TRUE	ebi-a-GCST90001431
rs6895553	C	T	C	T	-0.199	-0.0617	0.0946	0.078055	FALSE	FALSE	FALSE	ebi-a-GCST90018938	5	114821667	0.0528	480742	0.2423	Uveitis || id:ebi-a-GCST90018938	Uveitis	Uveitis || ||	TRUE	igd	3.3e-06	5	114821667	3656	0.04272	ebi-a-GCST90001431	IgD+ CD38- %lymphocyte	TRUE	reported	igd	2	1	TRUE	ebi-a-GCST90001431
rs72706301	A	G	A	G	0.448	0.1714	0.0179	0.0224613	FALSE	FALSE	FALSE	ebi-a-GCST90018938	14	94852219	0.1087	480742	0.1148	Uveitis || id:ebi-a-GCST90018938	Uveitis	Uveitis || ||	TRUE	igd	1.98e-06	14	94852219	3656	0.09406	ebi-a-GCST90001431	IgD+ CD38- %lymphocyte	TRUE	reported	igd	2	1	TRUE	ebi-a-GCST90001431
rs77055472	A	T	A	T	-0.2682	0.0242	0.0495	0.0320538	FALSE	TRUE	FALSE	ebi-a-GCST90018938	5	157655991	0.095	480742	0.7988	Uveitis || id:ebi-a-GCST90018938	Uveitis	Uveitis || ||	TRUE	igd	3.36e-06	5	157655991	3656	0.05762	ebi-a-GCST90001431	IgD+ CD38- %lymphocyte	TRUE	reported	igd	2	1	TRUE	ebi-a-GCST90001431
rs77762131	C	G	C	G	0.3532	0.1901	0.045	0.0163594	FALSE	TRUE	FALSE	ebi-a-GCST90018938	14	96205838	0.1464	480742	0.1944	Uveitis || id:ebi-a-GCST90018938	Uveitis	Uveitis || ||	TRUE	igd	1.25e-09	14	96205838	3656	0.058	ebi-a-GCST90001431	IgD+ CD38- %lymphocyte	TRUE	reported	igd	2	1	TRUE	ebi-a-GCST90001431
rs78007261	T	C	T	C	-0.3003	-0.199	0.0379	0.0112075	FALSE	FALSE	FALSE	ebi-a-GCST90018938	22	45666517	0.1684	480742	0.2372	Uveitis || id:ebi-a-GCST90018938	Uveitis	Uveitis || ||	TRUE	igd	4.81e-06	22	45666517	3656	0.06556	ebi-a-GCST90001431	IgD+ CD38- %lymphocyte	TRUE	reported	igd	2	1	TRUE	ebi-a-GCST90001431
rs78009119	G	T	G	T	-0.5085	0.0406	0.0137	0.0101175	FALSE	FALSE	FALSE	ebi-a-GCST90018938	5	136421498	0.2146	480742	0.8501	Uveitis || id:ebi-a-GCST90018938	Uveitis	Uveitis || ||	TRUE	igd	2.5e-06	5	136421498	3656	0.1078	ebi-a-GCST90001431	IgD+ CD38- %lymphocyte	TRUE	reported	igd	2	1	TRUE	ebi-a-GCST90001431
rs10119513	A	G	A	G	0.3622	-0.0328	0.9784	0.934099	FALSE	FALSE	FALSE	ebi-a-GCST90018938	9	16899526	0.0842	480742	0.696599	Uveitis || id:ebi-a-GCST90018938	Uveitis	Uveitis || ||	TRUE	igd	9.91e-06	9	16899526	3656	0.08185	ebi-a-GCST90001432	Unsw Mem %lymphocyte	TRUE	reported	igd	2	1	TRUE	ebi-a-GCST90001432
rs10840410	C	T	C	T	-0.1182	0.0408	0.3087	0.207193	FALSE	FALSE	FALSE	ebi-a-GCST90018938	11	10437096	0.032	480742	0.2016	Uveitis || id:ebi-a-GCST90018938	Uveitis	Uveitis || ||	TRUE	igd	7.88e-06	11	10437096	3656	0.02642	ebi-a-GCST90001432	Unsw Mem %lymphocyte	TRUE	reported	igd	2	1	TRUE	ebi-a-GCST90001432
rs10894530	A	C	A	C	-0.1638	0.0685	0.1296	0.28202	FALSE	FALSE	FALSE	ebi-a-GCST90018938	11	132159459	0.0339	480742	0.0431102	Uveitis || id:ebi-a-GCST90018938	Uveitis	Uveitis || ||	TRUE	igd	9e-06	11	132159459	3656	0.03684	ebi-a-GCST90001432	Unsw Mem %lymphocyte	TRUE	reported	igd	2	1	TRUE	ebi-a-GCST90001432
rs112135308	G	C	G	C	0.416	0.0291	0.0174	0.0381527	FALSE	TRUE	FALSE	ebi-a-GCST90018938	16	86794463	0.0762	480742	0.702399	Uveitis || id:ebi-a-GCST90018938	Uveitis	Uveitis || ||	TRUE	igd	2.57e-06	16	86794463	3656	0.08833	ebi-a-GCST90001432	Unsw Mem %lymphocyte	TRUE	reported	igd	2	1	TRUE	ebi-a-GCST90001432
rs11657759	C	A	C	A	-0.1271	-0.0478	0.4903	0.417405	FALSE	FALSE	FALSE	ebi-a-GCST90018938	17	2715961	0.0281	480742	0.0893305	Uveitis || id:ebi-a-GCST90018938	Uveitis	Uveitis || ||	TRUE	igd	1.16e-07	17	2715961	3656	0.02394	ebi-a-GCST90001432	Unsw Mem %lymphocyte	TRUE	reported	igd	2	1	TRUE	ebi-a-GCST90001432
rs11794578	G	T	G	T	0.1189	0.0117	0.4521	0.575596	FALSE	FALSE	FALSE	ebi-a-GCST90018938	9	808529	0.0279	480742	0.674	Uveitis || id:ebi-a-GCST90018938	Uveitis	Uveitis || ||	TRUE	igd	1.12e-06	9	808529	3656	0.02437	ebi-a-GCST90001432	Unsw Mem %lymphocyte	TRUE	reported	igd	2	1	TRUE	ebi-a-GCST90001432
rs12829274	G	A	G	A	-0.2536	0.046	0.0618	0.0665254	FALSE	FALSE	FALSE	ebi-a-GCST90018938	12	129349167	0.0555	480742	0.4075	Uveitis || id:ebi-a-GCST90018938	Uveitis	Uveitis || ||	TRUE	igd	7.31e-07	12	129349167	3656	0.0511	ebi-a-GCST90001432	Unsw Mem %lymphocyte	TRUE	reported	igd	2	1	TRUE	ebi-a-GCST90001432
rs12874404	G	A	G	A	0.1827	-0.0337	0.3256	0.0481691	FALSE	FALSE	FALSE	ebi-a-GCST90018938	13	108993494	0.0743	480742	0.649901	Uveitis || id:ebi-a-GCST90018938	Uveitis	Uveitis || ||	TRUE	igd	4.02e-12	13	108993494	3656	0.02625	ebi-a-GCST90001432	Unsw Mem %lymphocyte	TRUE	reported	igd	2	1	TRUE	ebi-a-GCST90001432
rs141247883	G	A	G	A	-0.3185	-0.0895	0.0319	0.00302007	FALSE	FALSE	FALSE	ebi-a-GCST90018938	8	144986071	0.3509	480742	0.7986	Uveitis || id:ebi-a-GCST90018938	Uveitis	Uveitis || ||	TRUE	igd	3.35e-06	8	144986071	3656	0.06842	ebi-a-GCST90001432	Unsw Mem %lymphocyte	TRUE	reported	igd	2	1	TRUE	ebi-a-GCST90001432
rs143553941	C	G	C	G	0.501	-0.212	0.013	0.0250618	FALSE	TRUE	FALSE	ebi-a-GCST90018938	12	109368119	0.1086	480742	0.0509894	Uveitis || id:ebi-a-GCST90018938	Uveitis	Uveitis || ||	TRUE	igd	2.96e-06	12	109368119	3656	0.107	ebi-a-GCST90001432	Unsw Mem %lymphocyte	TRUE	reported	igd	2	1	TRUE	ebi-a-GCST90001432
rs144625305	T	C	T	C	0.5993	-0.0944	0.0086	0.0119078	FALSE	FALSE	FALSE	ebi-a-GCST90018938	7	7871676	0.1261	480742	0.454099	Uveitis || id:ebi-a-GCST90018938	Uveitis	Uveitis || ||	TRUE	igd	8.3e-06	7	7871676	3656	0.1343	ebi-a-GCST90001432	Unsw Mem %lymphocyte	TRUE	reported	igd	2	1	TRUE	ebi-a-GCST90001432
rs2956955	C	T	C	T	-0.3254	-0.0015	0.9661	0.985885	FALSE	FALSE	FALSE	ebi-a-GCST90018938	8	1552537	0.1504	480742	0.9919	Uveitis || id:ebi-a-GCST90018938	Uveitis	Uveitis || ||	TRUE	igd	1.47e-06	8	1552537	3656	0.06746	ebi-a-GCST90001432	Unsw Mem %lymphocyte	TRUE	reported	igd	2	1	TRUE	ebi-a-GCST90001432
rs55712190	T	C	T	C	0.2264	-0.0328	0.074	0.186276	FALSE	FALSE	FALSE	ebi-a-GCST90018938	22	22613458	0.0817	480742	0.6878	Uveitis || id:ebi-a-GCST90018938	Uveitis	Uveitis || ||	TRUE	igd	1.47e-06	22	22613458	3656	0.04694	ebi-a-GCST90001432	Unsw Mem %lymphocyte	TRUE	reported	igd	2	1	TRUE	ebi-a-GCST90001432
rs557577736	G	A	G	A	1.799	0.0592	0.001	0.0103651	FALSE	FALSE	FALSE	ebi-a-GCST90018938	13	46224092	0.3156	480742	0.8512	Uveitis || id:ebi-a-GCST90018938	Uveitis	Uveitis || ||	TRUE	igd	2.86e-06	13	46224092	3656	0.3838	ebi-a-GCST90001432	Unsw Mem %lymphocyte	TRUE	reported	igd	2	1	TRUE	ebi-a-GCST90001432
rs56326639	G	A	G	A	0.1461	0.0298	0.1761	0.103185	FALSE	FALSE	FALSE	ebi-a-GCST90018938	3	32512523	0.1044	480742	0.7755	Uveitis || id:ebi-a-GCST90018938	Uveitis	Uveitis || ||	TRUE	igd	6.3e-06	3	32512523	3656	0.0323	ebi-a-GCST90001432	Unsw Mem %lymphocyte	TRUE	reported	igd	2	1	TRUE	ebi-a-GCST90001432
rs57757402	G	A	G	A	-0.1601	0.0735	0.1435	0.190757	FALSE	FALSE	FALSE	ebi-a-GCST90018938	9	37390411	0.0334	480742	0.0275899	Uveitis || id:ebi-a-GCST90018938	Uveitis	Uveitis || ||	TRUE	igd	5.68e-06	9	37390411	3656	0.03523	ebi-a-GCST90001432	Unsw Mem %lymphocyte	TRUE	reported	igd	2	1	TRUE	ebi-a-GCST90001432
rs6032660	A	G	A	G	-0.1525	0.006	0.6359	0.712617	FALSE	FALSE	FALSE	ebi-a-GCST90018938	20	44730245	0.0311	480742	0.8472	Uveitis || id:ebi-a-GCST90018938	Uveitis	Uveitis || ||	TRUE	igd	7.2e-09	20	44730245	3656	0.02629	ebi-a-GCST90001432	Unsw Mem %lymphocyte	TRUE	reported	igd	2	1	TRUE	ebi-a-GCST90001432
rs6557137	T	C	T	C	-0.1494	0.0621	0.1838	0.253406	FALSE	FALSE	FALSE	ebi-a-GCST90018938	6	150197022	0.0378	480742	0.0999194	Uveitis || id:ebi-a-GCST90018938	Uveitis	Uveitis || ||	TRUE	igd	3.62e-06	6	150197022	3656	0.03221	ebi-a-GCST90001432	Unsw Mem %lymphocyte	TRUE	reported	igd	2	1	TRUE	ebi-a-GCST90001432
rs7254039	A	G	A	G	-0.2695	-0.1105	0.0435	0.0550676	FALSE	FALSE	FALSE	ebi-a-GCST90018938	19	14993354	0.0607	480742	0.0685094	Uveitis || id:ebi-a-GCST90018938	Uveitis	Uveitis || ||	TRUE	igd	3.21e-06	19	14993354	3656	0.05778	ebi-a-GCST90001432	Unsw Mem %lymphocyte	TRUE	reported	igd	2	1	TRUE	ebi-a-GCST90001432
rs73192651	T	C	T	C	0.5455	-0.0608	0.02	0.0375302	FALSE	FALSE	FALSE	ebi-a-GCST90018938	13	50212885	0.105	480742	0.562501	Uveitis || id:ebi-a-GCST90018938	Uveitis	Uveitis || ||	TRUE	igd	6.54e-10	13	50212885	3656	0.08807	ebi-a-GCST90001432	Unsw Mem %lymphocyte	TRUE	reported	igd	2	1	TRUE	ebi-a-GCST90001432
rs75766272	T	C	T	C	-0.3961	0.0418	0.0201	0.0390864	FALSE	FALSE	FALSE	ebi-a-GCST90018938	1	8009985	0.0579	480742	0.47	Uveitis || id:ebi-a-GCST90018938	Uveitis	Uveitis || ||	TRUE	igd	3.52e-06	1	8009985	3656	0.08527	ebi-a-GCST90001432	Unsw Mem %lymphocyte	TRUE	reported	igd	2	1	TRUE	ebi-a-GCST90001432
rs76762356	G	A	G	A	-0.3702	0.0952	0.0228	0.0801537	FALSE	FALSE	FALSE	ebi-a-GCST90018938	20	10454080	0.0491	480742	0.0524095	Uveitis || id:ebi-a-GCST90018938	Uveitis	Uveitis || ||	TRUE	igd	7.92e-06	20	10454080	3656	0.08274	ebi-a-GCST90001432	Unsw Mem %lymphocyte	TRUE	reported	igd	2	1	TRUE	ebi-a-GCST90001432
rs77762131	C	G	C	G	0.3287	0.1901	0.045	0.0163594	FALSE	TRUE	FALSE	ebi-a-GCST90018938	14	96205838	0.1464	480742	0.1944	Uveitis || id:ebi-a-GCST90018938	Uveitis	Uveitis || ||	TRUE	igd	8.75e-09	14	96205838	3656	0.05701	ebi-a-GCST90001432	Unsw Mem %lymphocyte	TRUE	reported	igd	2	1	TRUE	ebi-a-GCST90001432
rs8014978	C	T	C	T	-0.1203	-0.0233	0.5737	0.424323	FALSE	FALSE	FALSE	ebi-a-GCST90018938	14	94936964	0.0283	480742	0.4104	Uveitis || id:ebi-a-GCST90018938	Uveitis	Uveitis || ||	TRUE	igd	1.08e-06	14	94936964	3656	0.02463	ebi-a-GCST90001432	Unsw Mem %lymphocyte	TRUE	reported	igd	2	1	TRUE	ebi-a-GCST90001432
rs111407982	T	C	T	C	-0.1612	0.0302	0.1551	0.184216	FALSE	FALSE	FALSE	ebi-a-GCST90018938	19	8814367	0.0332	480742	0.3627	Uveitis || id:ebi-a-GCST90018938	Uveitis	Uveitis || ||	TRUE	igd	1.87e-06	19	8814367	3656	0.03377	ebi-a-GCST90001433	IgD- CD27- %lymphocyte	TRUE	reported	igd	2	1	TRUE	ebi-a-GCST90001433
rs113442137	A	G	A	G	-0.2734	-0.0023	0.0472	0.0674392	FALSE	FALSE	FALSE	ebi-a-GCST90018938	1	160254955	0.0528	480742	0.9654	Uveitis || id:ebi-a-GCST90018938	Uveitis	Uveitis || ||	TRUE	igd	1.97e-06	1	160254955	3656	0.0574	ebi-a-GCST90001433	IgD- CD27- %lymphocyte	TRUE	reported	igd	2	1	TRUE	ebi-a-GCST90001433
rs12654363	T	C	T	C	-0.2241	-0.0053	0.9301	0.879658	FALSE	FALSE	FALSE	ebi-a-GCST90018938	5	84064142	0.0462	480742	0.9084	Uveitis || id:ebi-a-GCST90018938	Uveitis	Uveitis || ||	TRUE	igd	3.31e-06	5	84064142	3656	0.04812	ebi-a-GCST90001433	IgD- CD27- %lymphocyte	TRUE	reported	igd	2	1	TRUE	ebi-a-GCST90001433
rs185621536	T	C	T	C	-0.3248	0.268	0.0312	0.013048	FALSE	FALSE	FALSE	ebi-a-GCST90018938	1	113524501	0.2858	480742	0.3485	Uveitis || id:ebi-a-GCST90018938	Uveitis	Uveitis || ||	TRUE	igd	3.8e-06	1	113524501	3656	0.07016	ebi-a-GCST90001433	IgD- CD27- %lymphocyte	TRUE	reported	igd	2	1	TRUE	ebi-a-GCST90001433
rs191610741	T	C	T	C	-0.3731	-0.007	0.0257	0.0176032	FALSE	FALSE	FALSE	ebi-a-GCST90018938	6	4201348	0.1214	480742	0.9542	Uveitis || id:ebi-a-GCST90018938	Uveitis	Uveitis || ||	TRUE	igd	4.87e-06	6	4201348	3656	0.08152	ebi-a-GCST90001433	IgD- CD27- %lymphocyte	TRUE	reported	igd	2	1	TRUE	ebi-a-GCST90001433
rs1978170	G	A	G	A	-0.113	0.077	0.6033	0.626278	FALSE	FALSE	FALSE	ebi-a-GCST90018938	7	38757409	0.03	480742	0.0103001	Uveitis || id:ebi-a-GCST90018938	Uveitis	Uveitis || ||	TRUE	igd	9.39e-06	7	38757409	3656	0.02548	ebi-a-GCST90001433	IgD- CD27- %lymphocyte	TRUE	reported	igd	2	1	TRUE	ebi-a-GCST90001433
rs2250246	G	A	G	A	0.1325	0.0294	0.5341	0.588041	FALSE	FALSE	FALSE	ebi-a-GCST90018938	12	6553016	0.0283	480742	0.2986	Uveitis || id:ebi-a-GCST90018938	Uveitis	Uveitis || ||	TRUE	igd	7.13e-08	12	6553016	3656	0.02454	ebi-a-GCST90001433	IgD- CD27- %lymphocyte	TRUE	reported	igd	2	1	TRUE	ebi-a-GCST90001433
rs2789568	C	T	C	T	-0.2462	0.0375	0.0706	0.24889	FALSE	FALSE	FALSE	ebi-a-GCST90018938	1	217179038	0.0364	480742	0.302	Uveitis || id:ebi-a-GCST90018938	Uveitis	Uveitis || ||	TRUE	igd	3.33e-07	1	217179038	3656	0.04816	ebi-a-GCST90001433	IgD- CD27- %lymphocyte	TRUE	reported	igd	2	1	TRUE	ebi-a-GCST90001433
rs35574803	C	T	C	T	-0.3044	0.0763	0.0562	0.0224855	FALSE	FALSE	FALSE	ebi-a-GCST90018938	3	32533246	0.1218	480742	0.5311	Uveitis || id:ebi-a-GCST90018938	Uveitis	Uveitis || ||	TRUE	igd	1.83e-08	3	32533246	3656	0.05397	ebi-a-GCST90001433	IgD- CD27- %lymphocyte	TRUE	reported	igd	2	1	TRUE	ebi-a-GCST90001433
rs4941188	A	G	A	G	-0.1285	-0.0047	0.6726	0.660475	FALSE	FALSE	FALSE	ebi-a-GCST90018938	18	60857029	0.0289	480742	0.8714	Uveitis || id:ebi-a-GCST90018938	Uveitis	Uveitis || ||	TRUE	igd	1.2e-06	18	60857029	3656	0.02642	ebi-a-GCST90001433	IgD- CD27- %lymphocyte	TRUE	reported	igd	2	1	TRUE	ebi-a-GCST90001433
rs7260348	C	T	C	T	-0.2227	-0.1127	0.0722	0.0849236	FALSE	FALSE	FALSE	ebi-a-GCST90018938	19	15011442	0.0557	480742	0.0432603	Uveitis || id:ebi-a-GCST90018938	Uveitis	Uveitis || ||	TRUE	igd	2.5e-06	19	15011442	3656	0.04722	ebi-a-GCST90001433	IgD- CD27- %lymphocyte	TRUE	reported	igd	2	1	TRUE	ebi-a-GCST90001433
rs7606024	A	T	A	T	-0.1469	0.037	0.7882	0.852053	FALSE	TRUE	FALSE	ebi-a-GCST90018938	2	56616595	0.0845	480742	0.6618	Uveitis || id:ebi-a-GCST90018938	Uveitis	Uveitis || ||	TRUE	igd	1.42e-06	2	56616595	3656	0.03041	ebi-a-GCST90001433	IgD- CD27- %lymphocyte	TRUE	reported	igd	2	1	TRUE	ebi-a-GCST90001433
rs77114347	T	A	T	A	-0.239	-0.0848	0.0543	0.11336	FALSE	TRUE	FALSE	ebi-a-GCST90018938	16	7452768	0.0515	480742	0.0994008	Uveitis || id:ebi-a-GCST90018938	Uveitis	Uveitis || ||	TRUE	igd	8.42e-06	16	7452768	3656	0.05358	ebi-a-GCST90001433	IgD- CD27- %lymphocyte	TRUE	reported	igd	2	1	TRUE	ebi-a-GCST90001433
rs77126700	C	T	C	T	0.3695	-0.1563	0.0239	0.00665387	FALSE	FALSE	FALSE	ebi-a-GCST90018938	20	47313887	0.151	480742	0.3007	Uveitis || id:ebi-a-GCST90018938	Uveitis	Uveitis || ||	TRUE	igd	4.23e-06	20	47313887	3656	0.08021	ebi-a-GCST90001433	IgD- CD27- %lymphocyte	TRUE	reported	igd	2	1	TRUE	ebi-a-GCST90001433
rs78756830	C	T	C	T	0.4221	-6e-04	0.0194	0.00969681	FALSE	FALSE	FALSE	ebi-a-GCST90018938	4	99437210	0.1633	480742	0.9971	Uveitis || id:ebi-a-GCST90018938	Uveitis	Uveitis || ||	TRUE	igd	1.45e-06	4	99437210	3656	0.08746	ebi-a-GCST90001433	IgD- CD27- %lymphocyte	TRUE	reported	igd	2	1	TRUE	ebi-a-GCST90001433
rs78763642	A	G	A	G	-0.3442	-0.0257	0.0279	0.086043	FALSE	FALSE	FALSE	ebi-a-GCST90018938	9	25294308	0.0473	480742	0.5873	Uveitis || id:ebi-a-GCST90018938	Uveitis	Uveitis || ||	TRUE	igd	3.97e-06	9	25294308	3656	0.07449	ebi-a-GCST90001433	IgD- CD27- %lymphocyte	TRUE	reported	igd	2	1	TRUE	ebi-a-GCST90001433
rs807894	G	T	G	T	0.114	-0.0381	0.5868	0.578232	FALSE	FALSE	FALSE	ebi-a-GCST90018938	6	164610887	0.0287	480742	0.1848	Uveitis || id:ebi-a-GCST90018938	Uveitis	Uveitis || ||	TRUE	igd	7.13e-06	6	164610887	3656	0.02536	ebi-a-GCST90001433	IgD- CD27- %lymphocyte	TRUE	reported	igd	2	1	TRUE	ebi-a-GCST90001433
rs11653761	T	G	T	G	-0.1491	-0.0543	0.592	0.580624	FALSE	FALSE	FALSE	ebi-a-GCST90018938	17	2716535	0.0282	480742	0.0541103	Uveitis || id:ebi-a-GCST90018938	Uveitis	Uveitis || ||	TRUE	igd	2.3e-09	17	2716535	3656	0.02489	ebi-a-GCST90001434	Sw mem %lymphocyte	TRUE	reported	igd	2	1	TRUE	ebi-a-GCST90001434
rs117231919	T	C	T	C	0.17	-0.087	0.1219	0.07758	FALSE	FALSE	FALSE	ebi-a-GCST90018938	19	652628	0.0604	480742	0.1498	Uveitis || id:ebi-a-GCST90018938	Uveitis	Uveitis || ||	TRUE	igd	6.95e-06	19	652628	3656	0.03776	ebi-a-GCST90001434	Sw mem %lymphocyte	TRUE	reported	igd	2	1	TRUE	ebi-a-GCST90001434
rs118076634	T	C	T	C	1.115	0.0973	0.0025	0.0273107	FALSE	FALSE	FALSE	ebi-a-GCST90018938	11	94589940	0.0694	480742	0.1606	Uveitis || id:ebi-a-GCST90018938	Uveitis	Uveitis || ||	TRUE	igd	1.08e-06	11	94589940	3656	0.2283	ebi-a-GCST90001434	Sw mem %lymphocyte	TRUE	reported	igd	2	1	TRUE	ebi-a-GCST90001434
rs12426629	G	C	G	C	-0.2182	0.0281	0.0989	0.0742387	FALSE	TRUE	FALSE	ebi-a-GCST90018938	12	54797571	0.0413	480742	0.4955	Uveitis || id:ebi-a-GCST90018938	Uveitis	Uveitis || ||	TRUE	igd	4.52e-07	12	54797571	3656	0.04316	ebi-a-GCST90001434	Sw mem %lymphocyte	TRUE	reported	igd	2	1	TRUE	ebi-a-GCST90001434
rs138728953	A	C	A	C	0.311	0.0114	0.0319	0.0721283	FALSE	FALSE	FALSE	ebi-a-GCST90018938	19	14698416	0.0618	480742	0.854	Uveitis || id:ebi-a-GCST90018938	Uveitis	Uveitis || ||	TRUE	igd	8.78e-06	19	14698416	3656	0.06986	ebi-a-GCST90001434	Sw mem %lymphocyte	TRUE	reported	igd	2	1	TRUE	ebi-a-GCST90001434
rs145744014	T	C	T	C	0.5148	0.0528	0.0116	0.026216	FALSE	FALSE	FALSE	ebi-a-GCST90018938	18	61418402	0.0677	480742	0.4361	Uveitis || id:ebi-a-GCST90018938	Uveitis	Uveitis || ||	TRUE	igd	6.92e-06	18	61418402	3656	0.1143	ebi-a-GCST90001434	Sw mem %lymphocyte	TRUE	reported	igd	2	1	TRUE	ebi-a-GCST90001434
rs1519526	C	T	C	T	0.1674	-0.033	0.1957	0.242813	FALSE	FALSE	FALSE	ebi-a-GCST90018938	2	136967396	0.0379	480742	0.384	Uveitis || id:ebi-a-GCST90018938	Uveitis	Uveitis || ||	TRUE	igd	1.34e-07	2	136967396	3656	0.03168	ebi-a-GCST90001434	Sw mem %lymphocyte	TRUE	reported	igd	2	1	TRUE	ebi-a-GCST90001434
rs17029267	T	C	T	C	0.3178	-0.011	0.03	0.0359114	FALSE	FALSE	FALSE	ebi-a-GCST90018938	4	100572746	0.0736	480742	0.8808	Uveitis || id:ebi-a-GCST90018938	Uveitis	Uveitis || ||	TRUE	igd	7.56e-06	4	100572746	3656	0.07088	ebi-a-GCST90001434	Sw mem %lymphocyte	TRUE	reported	igd	2	1	TRUE	ebi-a-GCST90001434
rs17405603	T	A	T	A	-0.1343	0.0547	0.2842	0.226413	FALSE	TRUE	FALSE	ebi-a-GCST90018938	5	144608340	0.0313	480742	0.0809394	Uveitis || id:ebi-a-GCST90018938	Uveitis	Uveitis || ||	TRUE	igd	1.44e-06	5	144608340	3656	0.02781	ebi-a-GCST90001434	Sw mem %lymphocyte	TRUE	reported	igd	2	1	TRUE	ebi-a-GCST90001434
rs190799514	C	T	C	T	0.3656	0.029	0.0272	0.0135351	FALSE	FALSE	FALSE	ebi-a-GCST90018938	8	55620993	0.1493	480742	0.8461	Uveitis || id:ebi-a-GCST90018938	Uveitis	Uveitis || ||	TRUE	igd	2.2e-06	8	55620993	3656	0.07711	ebi-a-GCST90001434	Sw mem %lymphocyte	TRUE	reported	igd	2	1	TRUE	ebi-a-GCST90001434
rs377621503	T	C	T	C	-0.7635	-0.0928	0.0049	0.002658	FALSE	FALSE	FALSE	ebi-a-GCST90018938	19	645485	0.3336	480742	0.780899	Uveitis || id:ebi-a-GCST90018938	Uveitis	Uveitis || ||	TRUE	igd	8.8e-06	19	645485	3656	0.1715	ebi-a-GCST90001434	Sw mem %lymphocyte	TRUE	reported	igd	2	1	TRUE	ebi-a-GCST90001434
rs62382785	A	G	A	G	0.1313	0.0561	0.2492	0.137982	FALSE	FALSE	FALSE	ebi-a-GCST90018938	5	165581566	0.0389	480742	0.1491	Uveitis || id:ebi-a-GCST90018938	Uveitis	Uveitis || ||	TRUE	igd	6.23e-06	5	165581566	3656	0.02902	ebi-a-GCST90001434	Sw mem %lymphocyte	TRUE	reported	igd	2	1	TRUE	ebi-a-GCST90001434
rs726449	T	C	T	C	0.1133	-0.0315	0.4387	0.297656	FALSE	FALSE	FALSE	ebi-a-GCST90018938	13	109151489	0.0299	480742	0.2915	Uveitis || id:ebi-a-GCST90018938	Uveitis	Uveitis || ||	TRUE	igd	6.36e-06	13	109151489	3656	0.02505	ebi-a-GCST90001434	Sw mem %lymphocyte	TRUE	reported	igd	2	1	TRUE	ebi-a-GCST90001434
rs7595246	C	T	C	T	0.1684	-0.0212	0.1893	0.315089	FALSE	FALSE	FALSE	ebi-a-GCST90018938	2	238554657	0.0341	480742	0.5337	Uveitis || id:ebi-a-GCST90018938	Uveitis	Uveitis || ||	TRUE	igd	8.92e-08	2	238554657	3656	0.03143	ebi-a-GCST90001434	Sw mem %lymphocyte	TRUE	reported	igd	2	1	TRUE	ebi-a-GCST90001434
rs7640978	T	C	T	C	0.1649	0.0114	0.1493	0.0776369	FALSE	FALSE	FALSE	ebi-a-GCST90018938	3	32533010	0.0502	480742	0.8204	Uveitis || id:ebi-a-GCST90018938	Uveitis	Uveitis || ||	TRUE	igd	3.54e-06	3	32533010	3656	0.0355	ebi-a-GCST90001434	Sw mem %lymphocyte	TRUE	reported	igd	2	1	TRUE	ebi-a-GCST90001434
rs7840395	G	A	G	A	-0.1437	0.0424	0.5715	0.40545	FALSE	FALSE	FALSE	ebi-a-GCST90018938	8	144984956	0.0279	480742	0.1287	Uveitis || id:ebi-a-GCST90018938	Uveitis	Uveitis || ||	TRUE	igd	1.21e-08	8	144984956	3656	0.02516	ebi-a-GCST90001434	Sw mem %lymphocyte	TRUE	reported	igd	2	1	TRUE	ebi-a-GCST90001434
rs814418	T	C	T	C	0.199	0.0194	0.0907	0.103609	FALSE	FALSE	FALSE	ebi-a-GCST90018938	8	9936753	0.0542	480742	0.719999	Uveitis || id:ebi-a-GCST90018938	Uveitis	Uveitis || ||	TRUE	igd	9.68e-06	8	9936753	3656	0.04491	ebi-a-GCST90001434	Sw mem %lymphocyte	TRUE	reported	igd	2	1	TRUE	ebi-a-GCST90001434
rs9520836	G	A	G	A	0.1567	0.025	0.5044	0.315561	FALSE	FALSE	FALSE	ebi-a-GCST90018938	13	108957063	0.033	480742	0.4483	Uveitis || id:ebi-a-GCST90018938	Uveitis	Uveitis || ||	TRUE	igd	2.91e-10	13	108957063	3656	0.02479	ebi-a-GCST90001434	Sw mem %lymphocyte	TRUE	reported	igd	2	1	TRUE	ebi-a-GCST90001434
rs10849436	A	G	A	G	0.1516	-0.0593	0.1596	0.286466	FALSE	FALSE	FALSE	ebi-a-GCST90018938	12	6409619	0.0317	480742	0.0616098	Uveitis || id:ebi-a-GCST90018938	Uveitis	Uveitis || ||	TRUE	igd	7.12e-06	12	6409619	3657	0.03371	ebi-a-GCST90001435	PB/PC %lymphocyte	TRUE	reported	igd	2	1	TRUE	ebi-a-GCST90001435
rs11089305	G	A	G	A	0.1295	0.0105	0.2882	0.337824	FALSE	FALSE	FALSE	ebi-a-GCST90018938	22	19729361	0.0295	480742	0.7228	Uveitis || id:ebi-a-GCST90018938	Uveitis	Uveitis || ||	TRUE	igd	1.45e-06	22	19729361	3657	0.02684	ebi-a-GCST90001435	PB/PC %lymphocyte	TRUE	reported	igd	2	1	TRUE	ebi-a-GCST90001435
rs116540222	T	C	T	C	1.756	0.202	0.0011	0.0213659	FALSE	FALSE	FALSE	ebi-a-GCST90018938	3	117331256	0.1075	480742	0.0602393	Uveitis || id:ebi-a-GCST90018938	Uveitis	Uveitis || ||	TRUE	igd	2.92e-06	3	117331256	3657	0.3749	ebi-a-GCST90001435	PB/PC %lymphocyte	TRUE	reported	igd	2	1	TRUE	ebi-a-GCST90001435
rs12412378	A	C	A	C	-0.1755	0.0672	0.1608	0.130333	FALSE	FALSE	FALSE	ebi-a-GCST90018938	10	130483163	0.0436	480742	0.1228	Uveitis || id:ebi-a-GCST90018938	Uveitis	Uveitis || ||	TRUE	igd	9.04e-08	10	130483163	3657	0.03276	ebi-a-GCST90001435	PB/PC %lymphocyte	TRUE	reported	igd	2	1	TRUE	ebi-a-GCST90001435
rs13244540	T	G	T	G	0.2681	-0.0076	0.0447	0.0726218	FALSE	FALSE	FALSE	ebi-a-GCST90018938	7	151002534	0.0511	480742	0.8812	Uveitis || id:ebi-a-GCST90018938	Uveitis	Uveitis || ||	TRUE	igd	4.7e-06	7	151002534	3657	0.05848	ebi-a-GCST90001435	PB/PC %lymphocyte	TRUE	reported	igd	2	1	TRUE	ebi-a-GCST90001435
rs141365416	T	C	T	C	2.328	0.0471	5e-04	0.0217756	FALSE	FALSE	FALSE	ebi-a-GCST90018938	1	102236814	0.0776	480742	0.544	Uveitis || id:ebi-a-GCST90018938	Uveitis	Uveitis || ||	TRUE	igd	2.79e-06	1	102236814	3657	0.4961	ebi-a-GCST90001435	PB/PC %lymphocyte	TRUE	reported	igd	2	1	TRUE	ebi-a-GCST90001435
rs148362575	T	A	T	A	2.608	-0.0601	8e-04	0.0142845	FALSE	TRUE	FALSE	ebi-a-GCST90018938	2	187165335	0.1148	480742	0.6005	Uveitis || id:ebi-a-GCST90018938	Uveitis	Uveitis || ||	TRUE	igd	2.47e-06	2	187165335	3657	0.5526	ebi-a-GCST90001435	PB/PC %lymphocyte	TRUE	reported	igd	2	1	TRUE	ebi-a-GCST90001435
rs1838357	A	G	A	G	0.1167	0.0369	0.3142	0.312632	FALSE	FALSE	FALSE	ebi-a-GCST90018938	13	93740906	0.0323	480742	0.2532	Uveitis || id:ebi-a-GCST90018938	Uveitis	Uveitis || ||	TRUE	igd	9.94e-06	13	93740906	3657	0.02638	ebi-a-GCST90001435	PB/PC %lymphocyte	TRUE	reported	igd	2	1	TRUE	ebi-a-GCST90001435
rs1938685	A	G	A	G	-0.158	0.035	0.1359	0.217891	FALSE	FALSE	FALSE	ebi-a-GCST90018938	11	69277078	0.0354	480742	0.3235	Uveitis || id:ebi-a-GCST90018938	Uveitis	Uveitis || ||	TRUE	igd	9.27e-06	11	69277078	3657	0.03558	ebi-a-GCST90001435	PB/PC %lymphocyte	TRUE	reported	igd	2	1	TRUE	ebi-a-GCST90001435
rs3138500	T	C	T	C	-0.2314	0.0231	0.0678	0.035434	FALSE	FALSE	FALSE	ebi-a-GCST90018938	9	92219945	0.0954	480742	0.8091	Uveitis || id:ebi-a-GCST90018938	Uveitis	Uveitis || ||	TRUE	igd	2.62e-06	9	92219945	3657	0.04918	ebi-a-GCST90001435	PB/PC %lymphocyte	TRUE	reported	igd	2	1	TRUE	ebi-a-GCST90001435
rs4785074	T	C	T	C	-0.1403	0.033	0.6349	0.609762	FALSE	FALSE	FALSE	ebi-a-GCST90018938	16	59885737	0.0303	480742	0.2758	Uveitis || id:ebi-a-GCST90018938	Uveitis	Uveitis || ||	TRUE	igd	4.62e-08	16	59885737	3657	0.02562	ebi-a-GCST90001435	PB/PC %lymphocyte	TRUE	reported	igd	2	1	TRUE	ebi-a-GCST90001435
rs55728331	A	G	A	G	1.624	0.1452	0.0015	0.0374821	FALSE	FALSE	FALSE	ebi-a-GCST90018938	11	117526440	0.0641	480742	0.0234401	Uveitis || id:ebi-a-GCST90018938	Uveitis	Uveitis || ||	TRUE	igd	2.91e-06	11	117526440	3657	0.3466	ebi-a-GCST90001435	PB/PC %lymphocyte	TRUE	reported	igd	2	1	TRUE	ebi-a-GCST90001435
rs61294310	G	A	G	A	0.5223	-0.1301	0.0124	0.00908242	FALSE	FALSE	FALSE	ebi-a-GCST90018938	6	5266557	0.1439	480742	0.3662	Uveitis || id:ebi-a-GCST90018938	Uveitis	Uveitis || ||	TRUE	igd	1.65e-06	6	5266557	3657	0.1088	ebi-a-GCST90001435	PB/PC %lymphocyte	TRUE	reported	igd	2	1	TRUE	ebi-a-GCST90001435
rs62519719	A	G	A	G	-0.1218	-6e-04	0.2815	0.131314	FALSE	FALSE	FALSE	ebi-a-GCST90018938	8	118376967	0.0443	480742	0.989	Uveitis || id:ebi-a-GCST90018938	Uveitis	Uveitis || ||	TRUE	igd	5.98e-06	8	118376967	3657	0.02685	ebi-a-GCST90001435	PB/PC %lymphocyte	TRUE	reported	igd	2	1	TRUE	ebi-a-GCST90001435
rs7255292	C	T	C	T	-0.1601	-0.0458	0.853	0.8758	FALSE	FALSE	FALSE	ebi-a-GCST90018938	19	49529379	0.0467	480742	0.3266	Uveitis || id:ebi-a-GCST90018938	Uveitis	Uveitis || ||	TRUE	igd	4.95e-06	19	49529379	3657	0.035	ebi-a-GCST90001435	PB/PC %lymphocyte	TRUE	reported	igd	2	1	TRUE	ebi-a-GCST90001435
rs74326785	C	T	C	T	0.351	-0.0754	0.0279	0.0386326	FALSE	FALSE	FALSE	ebi-a-GCST90018938	8	24549984	0.0761	480742	0.3217	Uveitis || id:ebi-a-GCST90018938	Uveitis	Uveitis || ||	TRUE	igd	2.65e-06	8	24549984	3657	0.07464	ebi-a-GCST90001435	PB/PC %lymphocyte	TRUE	reported	igd	2	1	TRUE	ebi-a-GCST90001435
rs7449190	C	T	C	T	0.1298	-0.0337	0.7401	0.85714	FALSE	FALSE	FALSE	ebi-a-GCST90018938	5	1297918	0.0379	480742	0.3739	Uveitis || id:ebi-a-GCST90018938	Uveitis	Uveitis || ||	TRUE	igd	3.67e-06	5	1297918	3657	0.028	ebi-a-GCST90001435	PB/PC %lymphocyte	TRUE	reported	igd	2	1	TRUE	ebi-a-GCST90001435
rs8132059	T	C	T	C	-0.1294	-0.0193	0.2244	0.235466	FALSE	FALSE	FALSE	ebi-a-GCST90018938	21	16916284	0.0332	480742	0.5613	Uveitis || id:ebi-a-GCST90018938	Uveitis	Uveitis || ||	TRUE	igd	7.04e-06	21	16916284	3657	0.02876	ebi-a-GCST90001435	PB/PC %lymphocyte	TRUE	reported	igd	2	1	TRUE	ebi-a-GCST90001435
rs897989	G	T	G	T	-0.1183	0.0383	0.3001	0.316432	FALSE	FALSE	FALSE	ebi-a-GCST90018938	11	91973528	0.031	480742	0.2171	Uveitis || id:ebi-a-GCST90018938	Uveitis	Uveitis || ||	TRUE	igd	8.57e-06	11	91973528	3657	0.02654	ebi-a-GCST90001435	PB/PC %lymphocyte	TRUE	reported	igd	2	1	TRUE	ebi-a-GCST90001435
rs10791220	G	A	G	A	-0.1793	0.0852	0.1134	0.181426	FALSE	FALSE	FALSE	ebi-a-GCST90018938	11	132145598	0.0823	480742	0.3009	Uveitis || id:ebi-a-GCST90018938	Uveitis	Uveitis || ||	TRUE	igd	4.28e-06	11	132145598	3656	0.03894	ebi-a-GCST90001436	Memory B cell %lymphocyte	TRUE	reported	igd	2	1	TRUE	ebi-a-GCST90001436
rs11225155	A	G	A	G	0.1112	0.0284	0.5364	0.435537	FALSE	FALSE	FALSE	ebi-a-GCST90018938	11	102043400	0.0289	480742	0.3267	Uveitis || id:ebi-a-GCST90018938	Uveitis	Uveitis || ||	TRUE	igd	5.86e-06	11	102043400	3656	0.0245	ebi-a-GCST90001436	Memory B cell %lymphocyte	TRUE	reported	igd	2	1	TRUE	ebi-a-GCST90001436
rs11653761	T	G	T	G	-0.1359	-0.0543	0.592	0.580624	FALSE	FALSE	FALSE	ebi-a-GCST90018938	17	2716535	0.0282	480742	0.0541103	Uveitis || id:ebi-a-GCST90018938	Uveitis	Uveitis || ||	TRUE	igd	3.17e-08	17	2716535	3656	0.02451	ebi-a-GCST90001436	Memory B cell %lymphocyte	TRUE	reported	igd	2	1	TRUE	ebi-a-GCST90001436
rs12636848	G	T	G	T	0.1242	0.0761	0.3031	0.379204	FALSE	FALSE	FALSE	ebi-a-GCST90018938	3	147613080	0.0281	480742	0.00681506	Uveitis || id:ebi-a-GCST90018938	Uveitis	Uveitis || ||	TRUE	igd	2.98e-06	3	147613080	3656	0.02655	ebi-a-GCST90001436	Memory B cell %lymphocyte	TRUE	reported	igd	2	1	TRUE	ebi-a-GCST90001436
rs12763172	C	T	C	T	0.132	-0.0101	0.7213	0.542121	FALSE	FALSE	FALSE	ebi-a-GCST90018938	10	85447519	0.0278	480742	0.716401	Uveitis || id:ebi-a-GCST90018938	Uveitis	Uveitis || ||	TRUE	igd	1.64e-06	10	85447519	3656	0.02749	ebi-a-GCST90001436	Memory B cell %lymphocyte	TRUE	reported	igd	2	1	TRUE	ebi-a-GCST90001436
rs12874404	G	A	G	A	0.2221	-0.0337	0.3256	0.0481691	FALSE	FALSE	FALSE	ebi-a-GCST90018938	13	108993494	0.0743	480742	0.649901	Uveitis || id:ebi-a-GCST90018938	Uveitis	Uveitis || ||	TRUE	igd	3.31e-17	13	108993494	3656	0.0262	ebi-a-GCST90001436	Memory B cell %lymphocyte	TRUE	reported	igd	2	1	TRUE	ebi-a-GCST90001436
rs143003356	A	G	A	G	-0.5299	-0.0544	0.0115	0.0279859	FALSE	FALSE	FALSE	ebi-a-GCST90018938	4	142016471	0.0968	480742	0.574	Uveitis || id:ebi-a-GCST90018938	Uveitis	Uveitis || ||	TRUE	igd	4.79e-06	4	142016471	3656	0.1157	ebi-a-GCST90001436	Memory B cell %lymphocyte	TRUE	reported	igd	2	1	TRUE	ebi-a-GCST90001436
rs144625305	T	C	T	C	0.6141	-0.0944	0.0086	0.0119078	FALSE	FALSE	FALSE	ebi-a-GCST90018938	7	7871676	0.1261	480742	0.454099	Uveitis || id:ebi-a-GCST90018938	Uveitis	Uveitis || ||	TRUE	igd	5.31e-06	7	7871676	3656	0.1347	ebi-a-GCST90001436	Memory B cell %lymphocyte	TRUE	reported	igd	2	1	TRUE	ebi-a-GCST90001436
rs1770731	T	A	T	A	-0.1473	-0.0369	0.8254	0.878761	FALSE	TRUE	FALSE	ebi-a-GCST90018938	6	107001456	0.0443	480742	0.4045	Uveitis || id:ebi-a-GCST90018938	Uveitis	Uveitis || ||	TRUE	igd	6.39e-06	6	107001456	3656	0.0326	ebi-a-GCST90001436	Memory B cell %lymphocyte	TRUE	reported	igd	2	1	TRUE	ebi-a-GCST90001436
rs17708396	A	C	A	C	2.518	0.0381	5e-04	0.0267856	FALSE	FALSE	FALSE	ebi-a-GCST90018938	5	148410250	0.064	480742	0.551099	Uveitis || id:ebi-a-GCST90018938	Uveitis	Uveitis || ||	TRUE	igd	1.41e-06	5	148410250	3656	0.5212	ebi-a-GCST90001436	Memory B cell %lymphocyte	TRUE	reported	igd	2	1	TRUE	ebi-a-GCST90001436
rs34173062	A	G	A	G	0.1453	0.1408	0.2153	0.0670001	FALSE	FALSE	FALSE	ebi-a-GCST90018938	8	145158607	0.0624	480742	0.0240702	Uveitis || id:ebi-a-GCST90018938	Uveitis	Uveitis || ||	TRUE	igd	1.24e-06	8	145158607	3656	0.02991	ebi-a-GCST90001436	Memory B cell %lymphocyte	TRUE	reported	igd	2	1	TRUE	ebi-a-GCST90001436
rs3810559	G	T	G	T	-0.1132	0.042	0.5444	0.462943	FALSE	FALSE	FALSE	ebi-a-GCST90018938	20	3207749	0.0283	480742	0.1374	Uveitis || id:ebi-a-GCST90018938	Uveitis	Uveitis || ||	TRUE	igd	4.24e-06	20	3207749	3656	0.02457	ebi-a-GCST90001436	Memory B cell %lymphocyte	TRUE	reported	igd	2	1	TRUE	ebi-a-GCST90001436
rs410173	G	A	G	A	-0.144	0.0179	0.8222	0.686108	FALSE	FALSE	FALSE	ebi-a-GCST90018938	6	1163541	0.0311	480742	0.5657	Uveitis || id:ebi-a-GCST90018938	Uveitis	Uveitis || ||	TRUE	igd	7.39e-06	6	1163541	3656	0.03208	ebi-a-GCST90001436	Memory B cell %lymphocyte	TRUE	reported	igd	2	1	TRUE	ebi-a-GCST90001436
rs4640493	T	A	T	A	0.1493	0.0394	0.83	0.828484	FALSE	TRUE	FALSE	ebi-a-GCST90018938	22	45387786	0.0386	480742	0.3072	Uveitis || id:ebi-a-GCST90018938	Uveitis	Uveitis || ||	TRUE	igd	4.01e-06	22	45387786	3656	0.03234	ebi-a-GCST90001436	Memory B cell %lymphocyte	TRUE	reported	igd	2	1	TRUE	ebi-a-GCST90001436
rs551529415	T	C	T	C	-0.5751	0.2385	0.01	0.00796462	FALSE	FALSE	FALSE	ebi-a-GCST90018938	19	1157330	0.3001	480742	0.4269	Uveitis || id:ebi-a-GCST90018938	Uveitis	Uveitis || ||	TRUE	igd	3.62e-06	19	1157330	3656	0.124	ebi-a-GCST90001436	Memory B cell %lymphocyte	TRUE	reported	igd	2	1	TRUE	ebi-a-GCST90001436
rs557577736	G	A	G	A	1.799	0.0592	0.001	0.0103651	FALSE	FALSE	FALSE	ebi-a-GCST90018938	13	46224092	0.3156	480742	0.8512	Uveitis || id:ebi-a-GCST90018938	Uveitis	Uveitis || ||	TRUE	igd	3.11e-06	13	46224092	3656	0.3851	ebi-a-GCST90001436	Memory B cell %lymphocyte	TRUE	reported	igd	2	1	TRUE	ebi-a-GCST90001436
rs6558507	T	C	T	C	-0.2635	4e-04	0.9547	0.985253	FALSE	FALSE	FALSE	ebi-a-GCST90018938	8	1626220	0.1485	480742	0.998	Uveitis || id:ebi-a-GCST90018938	Uveitis	Uveitis || ||	TRUE	igd	5.25e-06	8	1626220	3656	0.05776	ebi-a-GCST90001436	Memory B cell %lymphocyte	TRUE	reported	igd	2	1	TRUE	ebi-a-GCST90001436
rs6895553	C	T	C	T	-0.1889	-0.0617	0.0946	0.078055	FALSE	FALSE	FALSE	ebi-a-GCST90018938	5	114821667	0.0528	480742	0.2423	Uveitis || id:ebi-a-GCST90018938	Uveitis	Uveitis || ||	TRUE	igd	7.88e-06	5	114821667	3656	0.04221	ebi-a-GCST90001436	Memory B cell %lymphocyte	TRUE	reported	igd	2	1	TRUE	ebi-a-GCST90001436
rs7254039	A	G	A	G	-0.2668	-0.1105	0.0435	0.0550676	FALSE	FALSE	FALSE	ebi-a-GCST90018938	19	14993354	0.0607	480742	0.0685094	Uveitis || id:ebi-a-GCST90018938	Uveitis	Uveitis || ||	TRUE	igd	4.68e-06	19	14993354	3656	0.05819	ebi-a-GCST90001436	Memory B cell %lymphocyte	TRUE	reported	igd	2	1	TRUE	ebi-a-GCST90001436
rs73192651	T	C	T	C	0.442	-0.0608	0.02	0.0375302	FALSE	FALSE	FALSE	ebi-a-GCST90018938	13	50212885	0.105	480742	0.562501	Uveitis || id:ebi-a-GCST90018938	Uveitis	Uveitis || ||	TRUE	igd	5.44e-07	13	50212885	3656	0.08807	ebi-a-GCST90001436	Memory B cell %lymphocyte	TRUE	reported	igd	2	1	TRUE	ebi-a-GCST90001436
rs74505387	C	T	C	T	-0.2033	-0.1006	0.1057	0.0621838	FALSE	FALSE	FALSE	ebi-a-GCST90018938	6	101891742	0.1365	480742	0.4609	Uveitis || id:ebi-a-GCST90018938	Uveitis	Uveitis || ||	TRUE	igd	3.08e-07	6	101891742	3656	0.03964	ebi-a-GCST90001436	Memory B cell %lymphocyte	TRUE	reported	igd	2	1	TRUE	ebi-a-GCST90001436
rs74839056	T	C	T	C	1.357	0.054	0.0015	0.0300559	FALSE	FALSE	FALSE	ebi-a-GCST90018938	13	107914821	0.0952	480742	0.5711	Uveitis || id:ebi-a-GCST90018938	Uveitis	Uveitis || ||	TRUE	igd	8.92e-06	13	107914821	3656	0.3052	ebi-a-GCST90001436	Memory B cell %lymphocyte	TRUE	reported	igd	2	1	TRUE	ebi-a-GCST90001436
rs75414548	A	G	A	G	0.2864	-0.0396	0.0354	0.0679711	FALSE	FALSE	FALSE	ebi-a-GCST90018938	1	39385714	0.0579	480742	0.494	Uveitis || id:ebi-a-GCST90018938	Uveitis	Uveitis || ||	TRUE	igd	8.2e-06	1	39385714	3656	0.06412	ebi-a-GCST90001436	Memory B cell %lymphocyte	TRUE	reported	igd	2	1	TRUE	ebi-a-GCST90001436
rs75766272	T	C	T	C	-0.3971	0.0418	0.0201	0.0390864	FALSE	FALSE	FALSE	ebi-a-GCST90018938	1	8009985	0.0579	480742	0.47	Uveitis || id:ebi-a-GCST90018938	Uveitis	Uveitis || ||	TRUE	igd	3.46e-06	1	8009985	3656	0.08543	ebi-a-GCST90001436	Memory B cell %lymphocyte	TRUE	reported	igd	2	1	TRUE	ebi-a-GCST90001436
rs77762131	C	G	C	G	0.3049	0.1901	0.045	0.0163594	FALSE	TRUE	FALSE	ebi-a-GCST90018938	14	96205838	0.1464	480742	0.1944	Uveitis || id:ebi-a-GCST90018938	Uveitis	Uveitis || ||	TRUE	igd	1.13e-07	14	96205838	3656	0.05737	ebi-a-GCST90001436	Memory B cell %lymphocyte	TRUE	reported	igd	2	1	TRUE	ebi-a-GCST90001436
rs878471	A	G	A	G	-0.1135	-0.0158	0.5429	0.535963	FALSE	FALSE	FALSE	ebi-a-GCST90018938	1	150547747	0.0284	480742	0.577801	Uveitis || id:ebi-a-GCST90018938	Uveitis	Uveitis || ||	TRUE	igd	6.74e-06	1	150547747	3656	0.02517	ebi-a-GCST90001436	Memory B cell %lymphocyte	TRUE	reported	igd	2	1	TRUE	ebi-a-GCST90001436
rs9614226	G	T	G	T	-0.3841	0.093	0.9792	0.955513	FALSE	FALSE	FALSE	ebi-a-GCST90018938	22	44688150	0.086	480742	0.2798	Uveitis || id:ebi-a-GCST90018938	Uveitis	Uveitis || ||	TRUE	igd	8.81e-06	22	44688150	3656	0.08631	ebi-a-GCST90001436	Memory B cell %lymphocyte	TRUE	reported	igd	2	1	TRUE	ebi-a-GCST90001436
rs974368	A	G	A	G	0.1136	0.0146	0.5141	0.490014	FALSE	FALSE	FALSE	ebi-a-GCST90018938	14	63009549	0.0282	480742	0.6058	Uveitis || id:ebi-a-GCST90018938	Uveitis	Uveitis || ||	TRUE	igd	4.17e-06	14	63009549	3656	0.02464	ebi-a-GCST90001436	Memory B cell %lymphocyte	TRUE	reported	igd	2	1	TRUE	ebi-a-GCST90001436
rs111830700	A	G	A	G	0.2916	-0.1767	0.0377	0.0121944	FALSE	FALSE	FALSE	ebi-a-GCST90018938	7	121332400	0.1038	480742	0.0888096	Uveitis || id:ebi-a-GCST90018938	Uveitis	Uveitis || ||	TRUE	igd	6.51e-06	7	121332400	3656	0.06457	ebi-a-GCST90001437	Naive-mature B cell %lymphocyte	TRUE	reported	igd	2	1	TRUE	ebi-a-GCST90001437
rs112850074	G	A	G	A	0.3445	-0.0472	0.031	0.03777	FALSE	FALSE	FALSE	ebi-a-GCST90018938	14	103229069	0.0864	480742	0.584901	Uveitis || id:ebi-a-GCST90018938	Uveitis	Uveitis || ||	TRUE	igd	1.46e-06	14	103229069	3656	0.07141	ebi-a-GCST90001437	Naive-mature B cell %lymphocyte	TRUE	reported	igd	2	1	TRUE	ebi-a-GCST90001437
rs115204570	T	G	T	G	-0.479	0.066	0.0161	0.0145021	FALSE	FALSE	FALSE	ebi-a-GCST90018938	5	135756457	0.1241	480742	0.5951	Uveitis || id:ebi-a-GCST90018938	Uveitis	Uveitis || ||	TRUE	igd	3.27e-06	5	135756457	3656	0.1028	ebi-a-GCST90001437	Naive-mature B cell %lymphocyte	TRUE	reported	igd	2	1	TRUE	ebi-a-GCST90001437
rs11653761	T	G	T	G	-0.1122	-0.0543	0.592	0.580624	FALSE	FALSE	FALSE	ebi-a-GCST90018938	17	2716535	0.0282	480742	0.0541103	Uveitis || id:ebi-a-GCST90018938	Uveitis	Uveitis || ||	TRUE	igd	6.17e-06	17	2716535	3656	0.02478	ebi-a-GCST90001437	Naive-mature B cell %lymphocyte	TRUE	reported	igd	2	1	TRUE	ebi-a-GCST90001437
rs116844769	A	G	A	G	-0.2342	0.0411	0.0662	0.0425385	FALSE	FALSE	FALSE	ebi-a-GCST90018938	14	65713895	0.1603	480742	0.7977	Uveitis || id:ebi-a-GCST90018938	Uveitis	Uveitis || ||	TRUE	igd	3.92e-06	14	65713895	3656	0.05066	ebi-a-GCST90001437	Naive-mature B cell %lymphocyte	TRUE	reported	igd	2	1	TRUE	ebi-a-GCST90001437
rs11937214	G	A	G	A	0.271	-0.0218	0.0465	0.0463572	FALSE	FALSE	FALSE	ebi-a-GCST90018938	4	162634026	0.0666	480742	0.7431	Uveitis || id:ebi-a-GCST90018938	Uveitis	Uveitis || ||	TRUE	igd	9.18e-06	4	162634026	3656	0.06102	ebi-a-GCST90001437	Naive-mature B cell %lymphocyte	TRUE	reported	igd	2	1	TRUE	ebi-a-GCST90001437
rs140197720	T	C	T	C	0.4648	0.4734	0.0153	0.00781231	FALSE	FALSE	FALSE	ebi-a-GCST90018938	7	108191234	0.3796	480742	0.2124	Uveitis || id:ebi-a-GCST90018938	Uveitis	Uveitis || ||	TRUE	igd	4.94e-06	7	108191234	3656	0.1016	ebi-a-GCST90001437	Naive-mature B cell %lymphocyte	TRUE	reported	igd	2	1	TRUE	ebi-a-GCST90001437
rs17056318	C	T	C	T	-0.2266	-0.0406	0.081	0.0617057	FALSE	FALSE	FALSE	ebi-a-GCST90018938	5	158285953	0.0581	480742	0.484299	Uveitis || id:ebi-a-GCST90018938	Uveitis	Uveitis || ||	TRUE	igd	8.39e-07	5	158285953	3656	0.04592	ebi-a-GCST90001437	Naive-mature B cell %lymphocyte	TRUE	reported	igd	2	1	TRUE	ebi-a-GCST90001437
rs2395904	G	T	G	T	-0.1504	-0.0066	0.2657	0.312527	FALSE	FALSE	FALSE	ebi-a-GCST90018938	8	130617819	0.031	480742	0.8311	Uveitis || id:ebi-a-GCST90018938	Uveitis	Uveitis || ||	TRUE	igd	6.15e-08	8	130617819	3656	0.02772	ebi-a-GCST90001437	Naive-mature B cell %lymphocyte	TRUE	reported	igd	2	1	TRUE	ebi-a-GCST90001437
rs2978582	C	T	C	T	0.1509	-0.0046	0.1969	0.142781	FALSE	FALSE	FALSE	ebi-a-GCST90018938	8	35485504	0.0389	480742	0.9066	Uveitis || id:ebi-a-GCST90018938	Uveitis	Uveitis || ||	TRUE	igd	1.85e-06	8	35485504	3656	0.0316	ebi-a-GCST90001437	Naive-mature B cell %lymphocyte	TRUE	reported	igd	2	1	TRUE	ebi-a-GCST90001437
rs35607968	T	C	T	C	0.1611	-0.0179	0.1536	0.17389	FALSE	FALSE	FALSE	ebi-a-GCST90018938	7	67653879	0.0333	480742	0.5903	Uveitis || id:ebi-a-GCST90018938	Uveitis	Uveitis || ||	TRUE	igd	2.83e-06	7	67653879	3656	0.03434	ebi-a-GCST90001437	Naive-mature B cell %lymphocyte	TRUE	reported	igd	2	1	TRUE	ebi-a-GCST90001437
rs4361609	C	G	C	G	-0.1954	0.3044	0.1131	0.223933	FALSE	TRUE	FALSE	ebi-a-GCST90018938	6	31240635	0.0458	480742	3.05703e-11	Uveitis || id:ebi-a-GCST90018938	Uveitis	Uveitis || ||	TRUE	igd	9.12e-06	6	31240635	3656	0.04397	ebi-a-GCST90001437	Naive-mature B cell %lymphocyte	TRUE	reported	igd	2	1	TRUE	ebi-a-GCST90001437
rs4361743	C	T	C	T	0.3335	0.0324	0.9725	0.903914	FALSE	FALSE	FALSE	ebi-a-GCST90018938	8	132657435	0.0417	480742	0.4371	Uveitis || id:ebi-a-GCST90018938	Uveitis	Uveitis || ||	TRUE	igd	6.97e-06	8	132657435	3656	0.07409	ebi-a-GCST90001437	Naive-mature B cell %lymphocyte	TRUE	reported	igd	2	1	TRUE	ebi-a-GCST90001437
rs4805840	G	A	G	A	-0.1599	0.0571	0.823	0.875097	FALSE	FALSE	FALSE	ebi-a-GCST90018938	19	33468482	0.0484	480742	0.2376	Uveitis || id:ebi-a-GCST90018938	Uveitis	Uveitis || ||	TRUE	igd	1.42e-06	19	33468482	3656	0.03309	ebi-a-GCST90001437	Naive-mature B cell %lymphocyte	TRUE	reported	igd	2	1	TRUE	ebi-a-GCST90001437
rs533239981	C	G	C	G	0.3348	-0.1165	0.0387	0.0457273	FALSE	TRUE	FALSE	ebi-a-GCST90018938	8	75515052	0.1685	480742	0.4894	Uveitis || id:ebi-a-GCST90018938	Uveitis	Uveitis || ||	TRUE	igd	2.5e-07	8	75515052	3656	0.06479	ebi-a-GCST90001437	Naive-mature B cell %lymphocyte	TRUE	reported	igd	2	1	TRUE	ebi-a-GCST90001437
rs55658072	G	A	G	A	0.1132	-0.0208	0.6219	0.478314	FALSE	FALSE	FALSE	ebi-a-GCST90018938	19	14873284	0.0279	480742	0.4559	Uveitis || id:ebi-a-GCST90018938	Uveitis	Uveitis || ||	TRUE	igd	9.63e-06	19	14873284	3656	0.02554	ebi-a-GCST90001437	Naive-mature B cell %lymphocyte	TRUE	reported	igd	2	1	TRUE	ebi-a-GCST90001437
rs55708924	G	A	G	A	-0.3974	-0.1178	0.0185	0.01859	FALSE	FALSE	FALSE	ebi-a-GCST90018938	21	16767346	0.0828	480742	0.1548	Uveitis || id:ebi-a-GCST90018938	Uveitis	Uveitis || ||	TRUE	igd	8.24e-06	21	16767346	3656	0.08899	ebi-a-GCST90001437	Naive-mature B cell %lymphocyte	TRUE	reported	igd	2	1	TRUE	ebi-a-GCST90001437
rs56097028	C	G	C	G	0.1156	0.1144	0.3832	0.244333	FALSE	TRUE	FALSE	ebi-a-GCST90018938	11	43575416	0.0649	480742	0.0779202	Uveitis || id:ebi-a-GCST90018938	Uveitis	Uveitis || ||	TRUE	igd	6.48e-06	11	43575416	3656	0.02559	ebi-a-GCST90001437	Naive-mature B cell %lymphocyte	TRUE	reported	igd	2	1	TRUE	ebi-a-GCST90001437
rs7270264	C	T	C	T	-0.1135	-0.0268	0.4132	0.314464	FALSE	FALSE	FALSE	ebi-a-GCST90018938	20	42078615	0.0314	480742	0.3941	Uveitis || id:ebi-a-GCST90018938	Uveitis	Uveitis || ||	TRUE	igd	5.88e-06	20	42078615	3656	0.02501	ebi-a-GCST90001437	Naive-mature B cell %lymphocyte	TRUE	reported	igd	2	1	TRUE	ebi-a-GCST90001437
rs74151247	A	C	A	C	0.3341	-0.0714	0.0302	0.0981789	FALSE	FALSE	FALSE	ebi-a-GCST90018938	10	97801073	0.0896	480742	0.4253	Uveitis || id:ebi-a-GCST90018938	Uveitis	Uveitis || ||	TRUE	igd	4.39e-06	10	97801073	3656	0.07265	ebi-a-GCST90001437	Naive-mature B cell %lymphocyte	TRUE	reported	igd	2	1	TRUE	ebi-a-GCST90001437
rs74397782	A	G	A	G	-0.3176	-0.0216	0.0343	0.0517738	FALSE	FALSE	FALSE	ebi-a-GCST90018938	12	25018659	0.0644	480742	0.7376	Uveitis || id:ebi-a-GCST90018938	Uveitis	Uveitis || ||	TRUE	igd	1.68e-06	12	25018659	3656	0.06621	ebi-a-GCST90001437	Naive-mature B cell %lymphocyte	TRUE	reported	igd	2	1	TRUE	ebi-a-GCST90001437
rs76845048	C	A	C	A	-0.3046	-0.062	0.0357	0.0187426	FALSE	FALSE	FALSE	ebi-a-GCST90018938	5	115785493	0.1255	480742	0.6215	Uveitis || id:ebi-a-GCST90018938	Uveitis	Uveitis || ||	TRUE	igd	6.34e-06	5	115785493	3656	0.06737	ebi-a-GCST90001437	Naive-mature B cell %lymphocyte	TRUE	reported	igd	2	1	TRUE	ebi-a-GCST90001437
rs78433555	A	C	A	C	0.2756	-0.0821	0.0501	0.0256108	FALSE	FALSE	FALSE	ebi-a-GCST90018938	12	107821321	0.1033	480742	0.4269	Uveitis || id:ebi-a-GCST90018938	Uveitis	Uveitis || ||	TRUE	igd	1.42e-06	12	107821321	3656	0.05706	ebi-a-GCST90001437	Naive-mature B cell %lymphocyte	TRUE	reported	igd	2	1	TRUE	ebi-a-GCST90001437
rs115414430	G	C	G	C	0.3388	0.0432	0.0286	0.035759	FALSE	TRUE	FALSE	ebi-a-GCST90018938	2	36720835	0.0801	480742	0.589599	Uveitis || id:ebi-a-GCST90018938	Uveitis	Uveitis || ||	TRUE	igd	3.29e-06	2	36720835	3656	0.07271	ebi-a-GCST90001438	IgD- CD38dim AC	TRUE	reported	igd	2	1	TRUE	ebi-a-GCST90001438
rs11653761	T	G	T	G	-0.1121	-0.0543	0.592	0.580624	FALSE	FALSE	FALSE	ebi-a-GCST90018938	17	2716535	0.0282	480742	0.0541103	Uveitis || id:ebi-a-GCST90018938	Uveitis	Uveitis || ||	TRUE	igd	3.29e-06	17	2716535	3656	0.02405	ebi-a-GCST90001438	IgD- CD38dim AC	TRUE	reported	igd	2	1	TRUE	ebi-a-GCST90001438
rs117605782	A	G	A	G	0.8913	-0.0472	0.0034	0.0218238	FALSE	FALSE	FALSE	ebi-a-GCST90018938	18	46442174	0.0946	480742	0.617999	Uveitis || id:ebi-a-GCST90018938	Uveitis	Uveitis || ||	TRUE	igd	7.49e-06	18	46442174	3656	0.1987	ebi-a-GCST90001438	IgD- CD38dim AC	TRUE	reported	igd	2	1	TRUE	ebi-a-GCST90001438
rs141352577	T	C	T	C	0.3656	0.0151	0.0235	0.01655	FALSE	FALSE	FALSE	ebi-a-GCST90018938	3	8492010	0.1186	480742	0.8989	Uveitis || id:ebi-a-GCST90018938	Uveitis	Uveitis || ||	TRUE	igd	1.96e-06	3	8492010	3656	0.07671	ebi-a-GCST90001438	IgD- CD38dim AC	TRUE	reported	igd	2	1	TRUE	ebi-a-GCST90001438
rs149006488	G	C	G	C	-0.1579	0.0251	0.1496	0.200534	FALSE	TRUE	FALSE	ebi-a-GCST90018938	11	67523715	0.0354	480742	0.4778	Uveitis || id:ebi-a-GCST90018938	Uveitis	Uveitis || ||	TRUE	igd	3.84e-06	11	67523715	3656	0.03413	ebi-a-GCST90001438	IgD- CD38dim AC	TRUE	reported	igd	2	1	TRUE	ebi-a-GCST90001438
rs1519524	A	T	A	T	0.141	0.0314	0.2246	0.184984	FALSE	TRUE	FALSE	ebi-a-GCST90018938	2	136934125	0.0711	480742	0.6593	Uveitis || id:ebi-a-GCST90018938	Uveitis	Uveitis || ||	TRUE	igd	1.12e-06	2	136934125	3656	0.02892	ebi-a-GCST90001438	IgD- CD38dim AC	TRUE	reported	igd	2	1	TRUE	ebi-a-GCST90001438
rs16925715	C	T	C	T	-0.1298	-0.0272	0.2824	0.272443	FALSE	FALSE	FALSE	ebi-a-GCST90018938	10	53772842	0.0296	480742	0.3588	Uveitis || id:ebi-a-GCST90018938	Uveitis	Uveitis || ||	TRUE	igd	1.56e-06	10	53772842	3656	0.02698	ebi-a-GCST90001438	IgD- CD38dim AC	TRUE	reported	igd	2	1	TRUE	ebi-a-GCST90001438
rs192544457	A	G	A	G	0.8492	0.1125	0.006	0.0441156	FALSE	FALSE	FALSE	ebi-a-GCST90018938	13	42337460	0.1691	480742	0.506001	Uveitis || id:ebi-a-GCST90018938	Uveitis	Uveitis || ||	TRUE	igd	5.92e-08	13	42337460	3656	0.1563	ebi-a-GCST90001438	IgD- CD38dim AC	TRUE	reported	igd	2	1	TRUE	ebi-a-GCST90001438
rs4936106	G	C	G	C	0.3309	0.1308	0.0289	0.0266166	FALSE	TRUE	FALSE	ebi-a-GCST90018938	11	130360402	0.0821	480742	0.1111	Uveitis || id:ebi-a-GCST90018938	Uveitis	Uveitis || ||	TRUE	igd	3.63e-06	11	130360402	3656	0.07134	ebi-a-GCST90001438	IgD- CD38dim AC	TRUE	reported	igd	2	1	TRUE	ebi-a-GCST90001438
rs533086	G	A	G	A	-0.119	0.0208	0.7021	0.679469	FALSE	FALSE	FALSE	ebi-a-GCST90018938	19	16411841	0.0318	480742	0.513	Uveitis || id:ebi-a-GCST90018938	Uveitis	Uveitis || ||	TRUE	igd	5.45e-06	19	16411841	3656	0.02614	ebi-a-GCST90001438	IgD- CD38dim AC	TRUE	reported	igd	2	1	TRUE	ebi-a-GCST90001438
rs60035843	G	A	G	A	0.1277	-0.0209	0.2382	0.280746	FALSE	FALSE	FALSE	ebi-a-GCST90018938	15	69123222	0.0305	480742	0.494	Uveitis || id:ebi-a-GCST90018938	Uveitis	Uveitis || ||	TRUE	igd	7.64e-06	15	69123222	3656	0.02849	ebi-a-GCST90001438	IgD- CD38dim AC	TRUE	reported	igd	2	1	TRUE	ebi-a-GCST90001438
rs73178168	T	C	T	C	0.1583	-0.0356	0.1703	0.0667063	FALSE	FALSE	FALSE	ebi-a-GCST90018938	13	47809629	0.065	480742	0.583899	Uveitis || id:ebi-a-GCST90018938	Uveitis	Uveitis || ||	TRUE	igd	1.24e-06	13	47809629	3656	0.03258	ebi-a-GCST90001438	IgD- CD38dim AC	TRUE	reported	igd	2	1	TRUE	ebi-a-GCST90001438
rs73185679	C	T	C	T	0.1715	-0.0698	0.1041	0.0750883	FALSE	FALSE	FALSE	ebi-a-GCST90018938	3	186485863	0.1076	480742	0.516799	Uveitis || id:ebi-a-GCST90018938	Uveitis	Uveitis || ||	TRUE	igd	9.56e-06	3	186485863	3656	0.0387	ebi-a-GCST90001438	IgD- CD38dim AC	TRUE	reported	igd	2	1	TRUE	ebi-a-GCST90001438
rs7595246	C	T	C	T	0.14	-0.0212	0.1893	0.315089	FALSE	FALSE	FALSE	ebi-a-GCST90018938	2	238554657	0.0341	480742	0.5337	Uveitis || id:ebi-a-GCST90018938	Uveitis	Uveitis || ||	TRUE	igd	4.09e-06	2	238554657	3656	0.03035	ebi-a-GCST90001438	IgD- CD38dim AC	TRUE	reported	igd	2	1	TRUE	ebi-a-GCST90001438
rs77848220	T	C	T	C	0.405	-0.0484	0.0219	0.013814	FALSE	FALSE	FALSE	ebi-a-GCST90018938	1	61251434	0.1147	480742	0.6728	Uveitis || id:ebi-a-GCST90018938	Uveitis	Uveitis || ||	TRUE	igd	9.04e-07	1	61251434	3656	0.08232	ebi-a-GCST90001438	IgD- CD38dim AC	TRUE	reported	igd	2	1	TRUE	ebi-a-GCST90001438
rs7840395	G	A	G	A	-0.1267	0.0424	0.5715	0.40545	FALSE	FALSE	FALSE	ebi-a-GCST90018938	8	144984956	0.0279	480742	0.1287	Uveitis || id:ebi-a-GCST90018938	Uveitis	Uveitis || ||	TRUE	igd	1.85e-07	8	144984956	3656	0.02425	ebi-a-GCST90001438	IgD- CD38dim AC	TRUE	reported	igd	2	1	TRUE	ebi-a-GCST90001438
rs78893742	A	G	A	G	0.6139	0.1663	0.0081	0.0211038	FALSE	FALSE	FALSE	ebi-a-GCST90018938	20	36100011	0.1231	480742	0.1765	Uveitis || id:ebi-a-GCST90018938	Uveitis	Uveitis || ||	TRUE	igd	3.48e-06	20	36100011	3656	0.1321	ebi-a-GCST90001438	IgD- CD38dim AC	TRUE	reported	igd	2	1	TRUE	ebi-a-GCST90001438
rs79407211	T	C	T	C	-0.1927	-0.081	0.0886	0.0609785	FALSE	FALSE	FALSE	ebi-a-GCST90018938	13	109119262	0.0566	480742	0.1527	Uveitis || id:ebi-a-GCST90018938	Uveitis	Uveitis || ||	TRUE	igd	7.15e-06	13	109119262	3656	0.04286	ebi-a-GCST90001438	IgD- CD38dim AC	TRUE	reported	igd	2	1	TRUE	ebi-a-GCST90001438
rs9520836	G	A	G	A	0.1117	0.025	0.5044	0.315561	FALSE	FALSE	FALSE	ebi-a-GCST90018938	13	108957063	0.033	480742	0.4483	Uveitis || id:ebi-a-GCST90018938	Uveitis	Uveitis || ||	TRUE	igd	3.14e-06	13	108957063	3656	0.02394	ebi-a-GCST90001438	IgD- CD38dim AC	TRUE	reported	igd	2	1	TRUE	ebi-a-GCST90001438
rs11657118	C	T	C	T	-0.1428	-0.0465	0.475	0.415426	FALSE	FALSE	FALSE	ebi-a-GCST90018938	17	2714118	0.0281	480742	0.0987711	Uveitis || id:ebi-a-GCST90018938	Uveitis	Uveitis || ||	TRUE	igd	3.7e-09	17	2714118	3656	0.02416	ebi-a-GCST90001439	IgD+ CD24+ %lymphocyte	TRUE	reported	igd	2	1	TRUE	ebi-a-GCST90001439
rs12874404	G	A	G	A	0.2335	-0.0337	0.3256	0.0481691	FALSE	FALSE	FALSE	ebi-a-GCST90018938	13	108993494	0.0743	480742	0.649901	Uveitis || id:ebi-a-GCST90018938	Uveitis	Uveitis || ||	TRUE	igd	1.09e-18	13	108993494	3656	0.02632	ebi-a-GCST90001439	IgD+ CD24+ %lymphocyte	TRUE	reported	igd	2	1	TRUE	ebi-a-GCST90001439
rs1382818	A	G	A	G	0.1127	-0.0127	0.3734	0.531948	FALSE	FALSE	FALSE	ebi-a-GCST90018938	6	153645785	0.0278	480742	0.6488	Uveitis || id:ebi-a-GCST90018938	Uveitis	Uveitis || ||	TRUE	igd	7.14e-06	6	153645785	3656	0.02506	ebi-a-GCST90001439	IgD+ CD24+ %lymphocyte	TRUE	reported	igd	2	1	TRUE	ebi-a-GCST90001439
rs141107540	T	C	T	C	0.2109	-0.3029	0.0777	0.00597678	FALSE	FALSE	FALSE	ebi-a-GCST90018938	13	109038407	0.2593	480742	0.2426	Uveitis || id:ebi-a-GCST90018938	Uveitis	Uveitis || ||	TRUE	igd	6.71e-06	13	109038407	3656	0.04678	ebi-a-GCST90001439	IgD+ CD24+ %lymphocyte	TRUE	reported	igd	2	1	TRUE	ebi-a-GCST90001439
rs183466766	A	G	A	G	0.2998	-0.0617	0.0402	0.010357	FALSE	FALSE	FALSE	ebi-a-GCST90018938	13	108710731	0.135	480742	0.6475	Uveitis || id:ebi-a-GCST90018938	Uveitis	Uveitis || ||	TRUE	igd	8.9e-07	13	108710731	3656	0.06089	ebi-a-GCST90001439	IgD+ CD24+ %lymphocyte	TRUE	reported	igd	2	1	TRUE	ebi-a-GCST90001439
rs2015983	C	A	C	A	-0.1746	0.0267	0.8771	0.809206	FALSE	FALSE	FALSE	ebi-a-GCST90018938	2	237150166	0.0353	480742	0.4493	Uveitis || id:ebi-a-GCST90018938	Uveitis	Uveitis || ||	TRUE	igd	1.87e-06	2	237150166	3656	0.03658	ebi-a-GCST90001439	IgD+ CD24+ %lymphocyte	TRUE	reported	igd	2	1	TRUE	ebi-a-GCST90001439
rs3810559	G	T	G	T	-0.1107	0.042	0.5444	0.462943	FALSE	FALSE	FALSE	ebi-a-GCST90018938	20	3207749	0.0283	480742	0.1374	Uveitis || id:ebi-a-GCST90018938	Uveitis	Uveitis || ||	TRUE	igd	7.52e-06	20	3207749	3656	0.02469	ebi-a-GCST90001439	IgD+ CD24+ %lymphocyte	TRUE	reported	igd	2	1	TRUE	ebi-a-GCST90001439
rs4937689	G	A	G	A	-0.1736	0.0599	0.1134	0.303138	FALSE	FALSE	FALSE	ebi-a-GCST90018938	11	132141201	0.0335	480742	0.0734395	Uveitis || id:ebi-a-GCST90018938	Uveitis	Uveitis || ||	TRUE	igd	9.36e-06	11	132141201	3656	0.03911	ebi-a-GCST90001439	IgD+ CD24+ %lymphocyte	TRUE	reported	igd	2	1	TRUE	ebi-a-GCST90001439
rs61788860	A	G	A	G	-0.2606	-0.0517	0.0475	0.0995076	FALSE	FALSE	FALSE	ebi-a-GCST90018938	1	60020239	0.0483	480742	0.284	Uveitis || id:ebi-a-GCST90018938	Uveitis	Uveitis || ||	TRUE	igd	6.86e-06	1	60020239	3656	0.05786	ebi-a-GCST90001439	IgD+ CD24+ %lymphocyte	TRUE	reported	igd	2	1	TRUE	ebi-a-GCST90001439
rs6781675	C	G	C	G	0.3639	0.0038	0.0235	0.0497546	FALSE	TRUE	FALSE	ebi-a-GCST90018938	3	4408435	0.1035	480742	0.9705	Uveitis || id:ebi-a-GCST90018938	Uveitis	Uveitis || ||	TRUE	igd	6.68e-06	3	4408435	3656	0.08068	ebi-a-GCST90001439	IgD+ CD24+ %lymphocyte	TRUE	reported	igd	2	1	TRUE	ebi-a-GCST90001439
rs7254039	A	G	A	G	-0.263	-0.1105	0.0435	0.0550676	FALSE	FALSE	FALSE	ebi-a-GCST90018938	19	14993354	0.0607	480742	0.0685094	Uveitis || id:ebi-a-GCST90018938	Uveitis	Uveitis || ||	TRUE	igd	6.4e-06	19	14993354	3656	0.05818	ebi-a-GCST90001439	IgD+ CD24+ %lymphocyte	TRUE	reported	igd	2	1	TRUE	ebi-a-GCST90001439
rs73192651	T	C	T	C	0.4819	-0.0608	0.02	0.0375302	FALSE	FALSE	FALSE	ebi-a-GCST90018938	13	50212885	0.105	480742	0.562501	Uveitis || id:ebi-a-GCST90018938	Uveitis	Uveitis || ||	TRUE	igd	6.07e-08	13	50212885	3656	0.08877	ebi-a-GCST90001439	IgD+ CD24+ %lymphocyte	TRUE	reported	igd	2	1	TRUE	ebi-a-GCST90001439
rs75766272	T	C	T	C	-0.4103	0.0418	0.0201	0.0390864	FALSE	FALSE	FALSE	ebi-a-GCST90018938	1	8009985	0.0579	480742	0.47	Uveitis || id:ebi-a-GCST90018938	Uveitis	Uveitis || ||	TRUE	igd	1.82e-06	1	8009985	3656	0.08583	ebi-a-GCST90001439	IgD+ CD24+ %lymphocyte	TRUE	reported	igd	2	1	TRUE	ebi-a-GCST90001439
rs77762131	C	G	C	G	0.3082	0.1901	0.045	0.0163594	FALSE	TRUE	FALSE	ebi-a-GCST90018938	14	96205838	0.1464	480742	0.1944	Uveitis || id:ebi-a-GCST90018938	Uveitis	Uveitis || ||	TRUE	igd	8.52e-08	14	96205838	3656	0.05742	ebi-a-GCST90001439	IgD+ CD24+ %lymphocyte	TRUE	reported	igd	2	1	TRUE	ebi-a-GCST90001439
rs8014978	C	T	C	T	-0.11	-0.0233	0.5737	0.424323	FALSE	FALSE	FALSE	ebi-a-GCST90018938	14	94936964	0.0283	480742	0.4104	Uveitis || id:ebi-a-GCST90018938	Uveitis	Uveitis || ||	TRUE	igd	9.6e-06	14	94936964	3656	0.02481	ebi-a-GCST90001439	IgD+ CD24+ %lymphocyte	TRUE	reported	igd	2	1	TRUE	ebi-a-GCST90001439
rs111237501	C	T	C	T	1.002	-0.0481	0.003	0.015116	FALSE	FALSE	FALSE	ebi-a-GCST90018938	1	163272701	0.1161	480742	0.6784	Uveitis || id:ebi-a-GCST90018938	Uveitis	Uveitis || ||	TRUE	igd	9.47e-06	1	163272701	3656	0.226	ebi-a-GCST90001440	IgD- CD24- %lymphocyte	TRUE	reported	igd	2	1	TRUE	ebi-a-GCST90001440
rs11674994	C	T	C	T	0.2499	0.0409	0.0553	0.027029	FALSE	FALSE	FALSE	ebi-a-GCST90018938	2	60125363	0.0961	480742	0.6703	Uveitis || id:ebi-a-GCST90018938	Uveitis	Uveitis || ||	TRUE	igd	8.3e-06	2	60125363	3656	0.05599	ebi-a-GCST90001440	IgD- CD24- %lymphocyte	TRUE	reported	igd	2	1	TRUE	ebi-a-GCST90001440
rs11862268	A	G	A	G	0.4267	-0.0654	0.0187	0.036443	FALSE	FALSE	FALSE	ebi-a-GCST90018938	16	81239867	0.0843	480742	0.4381	Uveitis || id:ebi-a-GCST90018938	Uveitis	Uveitis || ||	TRUE	igd	2.46e-06	16	81239867	3656	0.09042	ebi-a-GCST90001440	IgD- CD24- %lymphocyte	TRUE	reported	igd	2	1	TRUE	ebi-a-GCST90001440
rs139509958	A	G	A	G	-0.2174	-0.1372	0.0788	0.00709999	FALSE	FALSE	FALSE	ebi-a-GCST90018938	12	54727027	0.2198	480742	0.5324	Uveitis || id:ebi-a-GCST90018938	Uveitis	Uveitis || ||	TRUE	igd	5.58e-06	12	54727027	3656	0.0478	ebi-a-GCST90001440	IgD- CD24- %lymphocyte	TRUE	reported	igd	2	1	TRUE	ebi-a-GCST90001440
rs146221269	C	T	C	T	-1.07	0.0746	0.0029	0.00732966	FALSE	FALSE	FALSE	ebi-a-GCST90018938	11	94920856	0.2529	480742	0.768	Uveitis || id:ebi-a-GCST90018938	Uveitis	Uveitis || ||	TRUE	igd	6.6e-06	11	94920856	3656	0.2371	ebi-a-GCST90001440	IgD- CD24- %lymphocyte	TRUE	reported	igd	2	1	TRUE	ebi-a-GCST90001440
rs17044633	G	A	G	A	0.3433	-0.0921	0.0286	0.0179774	FALSE	FALSE	FALSE	ebi-a-GCST90018938	4	113331648	0.1492	480742	0.5369	Uveitis || id:ebi-a-GCST90018938	Uveitis	Uveitis || ||	TRUE	igd	6.45e-06	4	113331648	3656	0.076	ebi-a-GCST90001440	IgD- CD24- %lymphocyte	TRUE	reported	igd	2	1	TRUE	ebi-a-GCST90001440
rs17102161	A	G	A	G	0.2573	-0.0232	0.0506	0.130309	FALSE	FALSE	FALSE	ebi-a-GCST90018938	14	65283958	0.0484	480742	0.632199	Uveitis || id:ebi-a-GCST90018938	Uveitis	Uveitis || ||	TRUE	igd	6.28e-06	14	65283958	3656	0.05689	ebi-a-GCST90001440	IgD- CD24- %lymphocyte	TRUE	reported	igd	2	1	TRUE	ebi-a-GCST90001440
rs183821560	A	G	A	G	-1.768	0.0432	0.0016	0.0161553	FALSE	FALSE	FALSE	ebi-a-GCST90018938	5	62072324	0.1174	480742	0.713001	Uveitis || id:ebi-a-GCST90018938	Uveitis	Uveitis || ||	TRUE	igd	7.05e-06	5	62072324	3656	0.393	ebi-a-GCST90001440	IgD- CD24- %lymphocyte	TRUE	reported	igd	2	1	TRUE	ebi-a-GCST90001440
rs191543445	G	A	G	A	0.3254	0.0641	0.031	0.014941	FALSE	FALSE	FALSE	ebi-a-GCST90018938	14	31505138	0.0984	480742	0.514801	Uveitis || id:ebi-a-GCST90018938	Uveitis	Uveitis || ||	TRUE	igd	7.02e-06	14	31505138	3656	0.07232	ebi-a-GCST90001440	IgD- CD24- %lymphocyte	TRUE	reported	igd	2	1	TRUE	ebi-a-GCST90001440
rs30146	C	T	C	T	-0.4244	-0.0591	0.0198	0.131855	FALSE	FALSE	FALSE	ebi-a-GCST90018938	16	14342183	0.0468	480742	0.206	Uveitis || id:ebi-a-GCST90018938	Uveitis	Uveitis || ||	TRUE	igd	3.31e-06	16	14342183	3656	0.09112	ebi-a-GCST90001440	IgD- CD24- %lymphocyte	TRUE	reported	igd	2	1	TRUE	ebi-a-GCST90001440
rs451367	C	T	C	T	-0.1313	0.0069	0.7674	0.74533	FALSE	FALSE	FALSE	ebi-a-GCST90018938	19	16412842	0.0385	480742	0.8582	Uveitis || id:ebi-a-GCST90018938	Uveitis	Uveitis || ||	TRUE	igd	9.51e-06	19	16412842	3656	0.0296	ebi-a-GCST90001440	IgD- CD24- %lymphocyte	TRUE	reported	igd	2	1	TRUE	ebi-a-GCST90001440
rs496760	A	G	A	G	0.1187	-0.0174	0.6422	0.446926	FALSE	FALSE	FALSE	ebi-a-GCST90018938	15	54695686	0.0281	480742	0.536701	Uveitis || id:ebi-a-GCST90018938	Uveitis	Uveitis || ||	TRUE	igd	8.15e-06	15	54695686	3656	0.02657	ebi-a-GCST90001440	IgD- CD24- %lymphocyte	TRUE	reported	igd	2	1	TRUE	ebi-a-GCST90001440
rs55756125	C	T	C	T	0.1417	-0.0669	0.2289	0.230447	FALSE	FALSE	FALSE	ebi-a-GCST90018938	1	59740965	0.0334	480742	0.0451502	Uveitis || id:ebi-a-GCST90018938	Uveitis	Uveitis || ||	TRUE	igd	2.22e-06	1	59740965	3656	0.0299	ebi-a-GCST90001440	IgD- CD24- %lymphocyte	TRUE	reported	igd	2	1	TRUE	ebi-a-GCST90001440
rs58904842	A	C	A	C	-0.1174	-0.0355	0.4768	0.554341	FALSE	FALSE	FALSE	ebi-a-GCST90018938	16	3463156	0.0278	480742	0.201	Uveitis || id:ebi-a-GCST90018938	Uveitis	Uveitis || ||	TRUE	igd	2.72e-06	16	3463156	3656	0.02499	ebi-a-GCST90001440	IgD- CD24- %lymphocyte	TRUE	reported	igd	2	1	TRUE	ebi-a-GCST90001440
rs6687573	A	C	A	C	0.1339	0.0023	0.2311	0.169207	FALSE	FALSE	FALSE	ebi-a-GCST90018938	1	35281308	0.0347	480742	0.9462	Uveitis || id:ebi-a-GCST90018938	Uveitis	Uveitis || ||	TRUE	igd	5.57e-06	1	35281308	3656	0.02945	ebi-a-GCST90001440	IgD- CD24- %lymphocyte	TRUE	reported	igd	2	1	TRUE	ebi-a-GCST90001440
rs6991364	A	G	A	G	-0.1156	0.0448	0.5149	0.349518	FALSE	FALSE	FALSE	ebi-a-GCST90018938	8	145050345	0.0283	480742	0.1139	Uveitis || id:ebi-a-GCST90018938	Uveitis	Uveitis || ||	TRUE	igd	5.2e-06	8	145050345	3656	0.02534	ebi-a-GCST90001440	IgD- CD24- %lymphocyte	TRUE	reported	igd	2	1	TRUE	ebi-a-GCST90001440
rs72990172	A	G	A	G	0.1576	-0.0131	0.1711	0.261453	FALSE	FALSE	FALSE	ebi-a-GCST90018938	2	238526279	0.0336	480742	0.697199	Uveitis || id:ebi-a-GCST90018938	Uveitis	Uveitis || ||	TRUE	igd	1.93e-06	2	238526279	3656	0.03306	ebi-a-GCST90001440	IgD- CD24- %lymphocyte	TRUE	reported	igd	2	1	TRUE	ebi-a-GCST90001440
rs73277142	T	C	T	C	0.2673	0.0465	0.0555	0.0425106	FALSE	FALSE	FALSE	ebi-a-GCST90018938	12	11974332	0.0838	480742	0.5785	Uveitis || id:ebi-a-GCST90018938	Uveitis	Uveitis || ||	TRUE	igd	1.58e-06	12	11974332	3656	0.05558	ebi-a-GCST90001440	IgD- CD24- %lymphocyte	TRUE	reported	igd	2	1	TRUE	ebi-a-GCST90001440
rs75150138	A	T	A	T	-0.2581	0.0785	0.0517	0.0320744	FALSE	TRUE	FALSE	ebi-a-GCST90018938	16	49238584	0.0869	480742	0.3661	Uveitis || id:ebi-a-GCST90018938	Uveitis	Uveitis || ||	TRUE	igd	4.05e-06	16	49238584	3656	0.05593	ebi-a-GCST90001440	IgD- CD24- %lymphocyte	TRUE	reported	igd	2	1	TRUE	ebi-a-GCST90001440
rs75464772	T	C	T	C	-0.328	-0.0899	0.0325	0.0201436	FALSE	FALSE	FALSE	ebi-a-GCST90018938	6	19788226	0.0911	480742	0.3236	Uveitis || id:ebi-a-GCST90018938	Uveitis	Uveitis || ||	TRUE	igd	3.94e-06	6	19788226	3656	0.07098	ebi-a-GCST90001440	IgD- CD24- %lymphocyte	TRUE	reported	igd	2	1	TRUE	ebi-a-GCST90001440
rs76225955	C	T	C	T	-0.1917	0.075	0.0909	0.066672	FALSE	FALSE	FALSE	ebi-a-GCST90018938	4	31594004	0.0515	480742	0.1451	Uveitis || id:ebi-a-GCST90018938	Uveitis	Uveitis || ||	TRUE	igd	9.3e-06	4	31594004	3656	0.04317	ebi-a-GCST90001440	IgD- CD24- %lymphocyte	TRUE	reported	igd	2	1	TRUE	ebi-a-GCST90001440
rs807894	G	T	G	T	0.1202	-0.0381	0.5868	0.578232	FALSE	FALSE	FALSE	ebi-a-GCST90018938	6	164610887	0.0287	480742	0.1848	Uveitis || id:ebi-a-GCST90018938	Uveitis	Uveitis || ||	TRUE	igd	3e-06	6	164610887	3656	0.02568	ebi-a-GCST90001440	IgD- CD24- %lymphocyte	TRUE	reported	igd	2	1	TRUE	ebi-a-GCST90001440
rs8098848	T	C	T	C	-0.1264	-0.0048	0.6704	0.660448	FALSE	FALSE	FALSE	ebi-a-GCST90018938	18	60857793	0.0289	480742	0.8688	Uveitis || id:ebi-a-GCST90018938	Uveitis	Uveitis || ||	TRUE	igd	2.24e-06	18	60857793	3656	0.02668	ebi-a-GCST90001440	IgD- CD24- %lymphocyte	TRUE	reported	igd	2	1	TRUE	ebi-a-GCST90001440
rs9398107	G	A	G	A	0.2699	-0.0528	0.0555	0.0509719	FALSE	FALSE	FALSE	ebi-a-GCST90018938	6	107155687	0.0747	480742	0.4798	Uveitis || id:ebi-a-GCST90018938	Uveitis	Uveitis || ||	TRUE	igd	1.36e-06	6	107155687	3656	0.05578	ebi-a-GCST90001440	IgD- CD24- %lymphocyte	TRUE	reported	igd	2	1	TRUE	ebi-a-GCST90001440
rs111830700	A	G	A	G	0.2933	-0.1767	0.0377	0.0121944	FALSE	FALSE	FALSE	ebi-a-GCST90018938	7	121332400	0.1038	480742	0.0888096	Uveitis || id:ebi-a-GCST90018938	Uveitis	Uveitis || ||	TRUE	igd	3.86e-06	7	121332400	3656	0.0634	ebi-a-GCST90001441	IgD+ CD24- %lymphocyte	TRUE	reported	igd	2	1	TRUE	ebi-a-GCST90001441
rs115204570	T	G	T	G	-0.4604	0.066	0.0161	0.0145021	FALSE	FALSE	FALSE	ebi-a-GCST90018938	5	135756457	0.1241	480742	0.5951	Uveitis || id:ebi-a-GCST90018938	Uveitis	Uveitis || ||	TRUE	igd	5.09e-06	5	135756457	3656	0.1008	ebi-a-GCST90001441	IgD+ CD24- %lymphocyte	TRUE	reported	igd	2	1	TRUE	ebi-a-GCST90001441
rs116844769	A	G	A	G	-0.232	0.0411	0.0662	0.0425385	FALSE	FALSE	FALSE	ebi-a-GCST90018938	14	65713895	0.1603	480742	0.7977	Uveitis || id:ebi-a-GCST90018938	Uveitis	Uveitis || ||	TRUE	igd	3.28e-06	14	65713895	3656	0.04979	ebi-a-GCST90001441	IgD+ CD24- %lymphocyte	TRUE	reported	igd	2	1	TRUE	ebi-a-GCST90001441
rs12542190	C	A	C	A	-0.1572	-0.0206	0.1943	0.293749	FALSE	FALSE	FALSE	ebi-a-GCST90018938	8	130594761	0.0317	480742	0.5144	Uveitis || id:ebi-a-GCST90018938	Uveitis	Uveitis || ||	TRUE	igd	2.72e-07	8	130594761	3656	0.03051	ebi-a-GCST90001441	IgD+ CD24- %lymphocyte	TRUE	reported	igd	2	1	TRUE	ebi-a-GCST90001441
rs140523784	T	C	T	C	0.1447	0.0399	0.1864	0.193297	FALSE	FALSE	FALSE	ebi-a-GCST90018938	6	16887609	0.0381	480742	0.2951	Uveitis || id:ebi-a-GCST90018938	Uveitis	Uveitis || ||	TRUE	igd	4.58e-06	6	16887609	3656	0.03153	ebi-a-GCST90001441	IgD+ CD24- %lymphocyte	TRUE	reported	igd	2	1	TRUE	ebi-a-GCST90001441
rs16837671	G	T	G	T	-0.2649	-0.0558	0.0494	0.022858	FALSE	FALSE	FALSE	ebi-a-GCST90018938	2	206655953	0.0917	480742	0.5428	Uveitis || id:ebi-a-GCST90018938	Uveitis	Uveitis || ||	TRUE	igd	3.95e-06	2	206655953	3656	0.05732	ebi-a-GCST90001441	IgD+ CD24- %lymphocyte	TRUE	reported	igd	2	1	TRUE	ebi-a-GCST90001441
rs17056318	C	T	C	T	-0.2015	-0.0406	0.081	0.0617057	FALSE	FALSE	FALSE	ebi-a-GCST90018938	5	158285953	0.0581	480742	0.484299	Uveitis || id:ebi-a-GCST90018938	Uveitis	Uveitis || ||	TRUE	igd	8.14e-06	5	158285953	3656	0.04509	ebi-a-GCST90001441	IgD+ CD24- %lymphocyte	TRUE	reported	igd	2	1	TRUE	ebi-a-GCST90001441
rs2978582	C	T	C	T	0.1404	-0.0046	0.1969	0.142781	FALSE	FALSE	FALSE	ebi-a-GCST90018938	8	35485504	0.0389	480742	0.9066	Uveitis || id:ebi-a-GCST90018938	Uveitis	Uveitis || ||	TRUE	igd	6.34e-06	8	35485504	3656	0.03106	ebi-a-GCST90001441	IgD+ CD24- %lymphocyte	TRUE	reported	igd	2	1	TRUE	ebi-a-GCST90001441
rs2994690	C	G	C	G	0.1312	-0.0299	0.2462	0.281544	FALSE	TRUE	FALSE	ebi-a-GCST90018938	14	95363646	0.0295	480742	0.3103	Uveitis || id:ebi-a-GCST90018938	Uveitis	Uveitis || ||	TRUE	igd	3.38e-06	14	95363646	3656	0.02819	ebi-a-GCST90001441	IgD+ CD24- %lymphocyte	TRUE	reported	igd	2	1	TRUE	ebi-a-GCST90001441
rs34712193	T	A	T	A	0.1567	0.0328	0.1644	0.149744	FALSE	TRUE	FALSE	ebi-a-GCST90018938	3	1814140	0.0366	480742	0.3705	Uveitis || id:ebi-a-GCST90018938	Uveitis	Uveitis || ||	TRUE	igd	1.45e-06	3	1814140	3656	0.03246	ebi-a-GCST90001441	IgD+ CD24- %lymphocyte	TRUE	reported	igd	2	1	TRUE	ebi-a-GCST90001441
rs34910780	T	A	T	A	-0.282	-0.0162	0.048	0.0239406	FALSE	TRUE	FALSE	ebi-a-GCST90018938	7	77469688	0.1067	480742	0.8793	Uveitis || id:ebi-a-GCST90018938	Uveitis	Uveitis || ||	TRUE	igd	7.03e-07	7	77469688	3656	0.05676	ebi-a-GCST90001441	IgD+ CD24- %lymphocyte	TRUE	reported	igd	2	1	TRUE	ebi-a-GCST90001441
rs4361609	C	G	C	G	-0.2163	0.3044	0.1131	0.223933	FALSE	TRUE	FALSE	ebi-a-GCST90018938	6	31240635	0.0458	480742	3.05703e-11	Uveitis || id:ebi-a-GCST90018938	Uveitis	Uveitis || ||	TRUE	igd	3.57e-07	6	31240635	3656	0.04242	ebi-a-GCST90001441	IgD+ CD24- %lymphocyte	TRUE	reported	igd	2	1	TRUE	ebi-a-GCST90001441
rs4805840	G	A	G	A	-0.152	0.0571	0.823	0.875097	FALSE	FALSE	FALSE	ebi-a-GCST90018938	19	33468482	0.0484	480742	0.2376	Uveitis || id:ebi-a-GCST90018938	Uveitis	Uveitis || ||	TRUE	igd	2.86e-06	19	33468482	3656	0.03242	ebi-a-GCST90001441	IgD+ CD24- %lymphocyte	TRUE	reported	igd	2	1	TRUE	ebi-a-GCST90001441
rs520786	A	T	A	T	-0.1136	-0.046	0.3489	0.322303	FALSE	TRUE	FALSE	ebi-a-GCST90018938	3	187559064	0.029	480742	0.1132	Uveitis || id:ebi-a-GCST90018938	Uveitis	Uveitis || ||	TRUE	igd	9.49e-06	3	187559064	3656	0.02562	ebi-a-GCST90001441	IgD+ CD24- %lymphocyte	TRUE	reported	igd	2	1	TRUE	ebi-a-GCST90001441
rs533239981	C	G	C	G	0.3428	-0.1165	0.0387	0.0457273	FALSE	TRUE	FALSE	ebi-a-GCST90018938	8	75515052	0.1685	480742	0.4894	Uveitis || id:ebi-a-GCST90018938	Uveitis	Uveitis || ||	TRUE	igd	8.2e-08	8	75515052	3656	0.06378	ebi-a-GCST90001441	IgD+ CD24- %lymphocyte	TRUE	reported	igd	2	1	TRUE	ebi-a-GCST90001441
rs6131010	G	A	G	A	-0.1285	0.015	0.6172	0.713041	FALSE	FALSE	FALSE	ebi-a-GCST90018938	20	44724305	0.0307	480742	0.6244	Uveitis || id:ebi-a-GCST90018938	Uveitis	Uveitis || ||	TRUE	igd	6.64e-07	20	44724305	3656	0.0258	ebi-a-GCST90001441	IgD+ CD24- %lymphocyte	TRUE	reported	igd	2	1	TRUE	ebi-a-GCST90001441
rs71483382	A	G	A	G	0.6298	-0.0537	0.0078	0.0519053	FALSE	FALSE	FALSE	ebi-a-GCST90018938	10	83763586	0.0676	480742	0.4268	Uveitis || id:ebi-a-GCST90018938	Uveitis	Uveitis || ||	TRUE	igd	6.9e-06	10	83763586	3656	0.1399	ebi-a-GCST90001441	IgD+ CD24- %lymphocyte	TRUE	reported	igd	2	1	TRUE	ebi-a-GCST90001441
rs73426855	C	T	C	T	-0.1549	0.0174	0.1469	0.280186	FALSE	FALSE	FALSE	ebi-a-GCST90018938	17	77637123	0.0337	480742	0.607	Uveitis || id:ebi-a-GCST90018938	Uveitis	Uveitis || ||	TRUE	igd	6.68e-06	17	77637123	3656	0.03435	ebi-a-GCST90001441	IgD+ CD24- %lymphocyte	TRUE	reported	igd	2	1	TRUE	ebi-a-GCST90001441
rs75319860	C	T	C	T	0.3524	-0.096	0.0249	0.0167496	FALSE	FALSE	FALSE	ebi-a-GCST90018938	12	110312229	0.1213	480742	0.4285	Uveitis || id:ebi-a-GCST90018938	Uveitis	Uveitis || ||	TRUE	igd	8.62e-06	12	110312229	3656	0.07909	ebi-a-GCST90001441	IgD+ CD24- %lymphocyte	TRUE	reported	igd	2	1	TRUE	ebi-a-GCST90001441
rs76578043	A	G	A	G	0.3251	-0.027	0.0298	0.0238567	FALSE	FALSE	FALSE	ebi-a-GCST90018938	13	105214810	0.0934	480742	0.772101	Uveitis || id:ebi-a-GCST90018938	Uveitis	Uveitis || ||	TRUE	igd	2.9e-06	13	105214810	3656	0.06938	ebi-a-GCST90001441	IgD+ CD24- %lymphocyte	TRUE	reported	igd	2	1	TRUE	ebi-a-GCST90001441
rs76845048	C	A	C	A	-0.2982	-0.062	0.0357	0.0187426	FALSE	FALSE	FALSE	ebi-a-GCST90018938	5	115785493	0.1255	480742	0.6215	Uveitis || id:ebi-a-GCST90018938	Uveitis	Uveitis || ||	TRUE	igd	6.99e-06	5	115785493	3656	0.06626	ebi-a-GCST90001441	IgD+ CD24- %lymphocyte	TRUE	reported	igd	2	1	TRUE	ebi-a-GCST90001441
rs9354413	C	T	C	T	0.1258	0.0852	0.2964	0.324028	FALSE	FALSE	FALSE	ebi-a-GCST90018938	6	67039330	0.0657	480742	0.1943	Uveitis || id:ebi-a-GCST90018938	Uveitis	Uveitis || ||	TRUE	igd	3.44e-06	6	67039330	3656	0.02705	ebi-a-GCST90001441	IgD+ CD24- %lymphocyte	TRUE	reported	igd	2	1	TRUE	ebi-a-GCST90001441
rs9900847	C	T	C	T	-0.1133	-0.063	0.6041	0.602755	FALSE	FALSE	FALSE	ebi-a-GCST90018938	17	2717218	0.0287	480742	0.0282202	Uveitis || id:ebi-a-GCST90018938	Uveitis	Uveitis || ||	TRUE	igd	4.06e-06	17	2717218	3656	0.02454	ebi-a-GCST90001441	IgD+ CD24- %lymphocyte	TRUE	reported	igd	2	1	TRUE	ebi-a-GCST90001441
rs112542522	A	G	A	G	0.6143	0.1058	0.0082	0.0252085	FALSE	FALSE	FALSE	ebi-a-GCST90018938	2	4031340	0.0984	480742	0.282	Uveitis || id:ebi-a-GCST90018938	Uveitis	Uveitis || ||	TRUE	igd	3.73e-06	2	4031340	3656	0.1326	ebi-a-GCST90001442	CD24+ CD27+ %lymphocyte	TRUE	reported	igd	2	1	TRUE	ebi-a-GCST90001442
rs112782756	G	A	G	A	2.99	0.0795	3e-04	0.014599	FALSE	FALSE	FALSE	ebi-a-GCST90018938	13	34506073	0.1218	480742	0.5139	Uveitis || id:ebi-a-GCST90018938	Uveitis	Uveitis || ||	TRUE	igd	8.99e-06	13	34506073	3656	0.6726	ebi-a-GCST90001442	CD24+ CD27+ %lymphocyte	TRUE	reported	igd	2	1	TRUE	ebi-a-GCST90001442
rs11657759	C	A	C	A	-0.1352	-0.0478	0.4903	0.417405	FALSE	FALSE	FALSE	ebi-a-GCST90018938	17	2715961	0.0281	480742	0.0893305	Uveitis || id:ebi-a-GCST90018938	Uveitis	Uveitis || ||	TRUE	igd	1.81e-08	17	2715961	3656	0.02397	ebi-a-GCST90001442	CD24+ CD27+ %lymphocyte	TRUE	reported	igd	2	1	TRUE	ebi-a-GCST90001442
rs12636848	G	T	G	T	0.1237	0.0761	0.3031	0.379204	FALSE	FALSE	FALSE	ebi-a-GCST90018938	3	147613080	0.0281	480742	0.00681506	Uveitis || id:ebi-a-GCST90018938	Uveitis	Uveitis || ||	TRUE	igd	3.03e-06	3	147613080	3656	0.02646	ebi-a-GCST90001442	CD24+ CD27+ %lymphocyte	TRUE	reported	igd	2	1	TRUE	ebi-a-GCST90001442
rs12829274	G	A	G	A	-0.2708	0.046	0.0618	0.0665254	FALSE	FALSE	FALSE	ebi-a-GCST90018938	12	129349167	0.0555	480742	0.4075	Uveitis || id:ebi-a-GCST90018938	Uveitis	Uveitis || ||	TRUE	igd	1.24e-07	12	129349167	3656	0.05111	ebi-a-GCST90001442	CD24+ CD27+ %lymphocyte	TRUE	reported	igd	2	1	TRUE	ebi-a-GCST90001442
rs12874404	G	A	G	A	0.2114	-0.0337	0.3256	0.0481691	FALSE	FALSE	FALSE	ebi-a-GCST90018938	13	108993494	0.0743	480742	0.649901	Uveitis || id:ebi-a-GCST90018938	Uveitis	Uveitis || ||	TRUE	igd	8.09e-16	13	108993494	3656	0.02614	ebi-a-GCST90001442	CD24+ CD27+ %lymphocyte	TRUE	reported	igd	2	1	TRUE	ebi-a-GCST90001442
rs1332199	C	T	C	T	-0.1323	0.0473	0.7592	0.808883	FALSE	FALSE	FALSE	ebi-a-GCST90018938	9	9503477	0.037	480742	0.2006	Uveitis || id:ebi-a-GCST90018938	Uveitis	Uveitis || ||	TRUE	igd	5.48e-06	9	9503477	3656	0.02906	ebi-a-GCST90001442	CD24+ CD27+ %lymphocyte	TRUE	reported	igd	2	1	TRUE	ebi-a-GCST90001442
rs144440894	A	G	A	G	-0.1445	0.0073	0.1885	0.159071	FALSE	FALSE	FALSE	ebi-a-GCST90018938	10	53795073	0.036	480742	0.8395	Uveitis || id:ebi-a-GCST90018938	Uveitis	Uveitis || ||	TRUE	igd	5.68e-06	10	53795073	3656	0.03179	ebi-a-GCST90001442	CD24+ CD27+ %lymphocyte	TRUE	reported	igd	2	1	TRUE	ebi-a-GCST90001442
rs144625305	T	C	T	C	0.6284	-0.0944	0.0086	0.0119078	FALSE	FALSE	FALSE	ebi-a-GCST90018938	7	7871676	0.1261	480742	0.454099	Uveitis || id:ebi-a-GCST90018938	Uveitis	Uveitis || ||	TRUE	igd	2.95e-06	7	7871676	3656	0.1342	ebi-a-GCST90001442	CD24+ CD27+ %lymphocyte	TRUE	reported	igd	2	1	TRUE	ebi-a-GCST90001442
rs1519524	A	T	A	T	0.1322	0.0314	0.2246	0.184984	FALSE	TRUE	FALSE	ebi-a-GCST90018938	2	136934125	0.0711	480742	0.6593	Uveitis || id:ebi-a-GCST90018938	Uveitis	Uveitis || ||	TRUE	igd	7.23e-06	2	136934125	3656	0.02942	ebi-a-GCST90001442	CD24+ CD27+ %lymphocyte	TRUE	reported	igd	2	1	TRUE	ebi-a-GCST90001442
rs17708396	A	C	A	C	2.517	0.0381	5e-04	0.0267856	FALSE	FALSE	FALSE	ebi-a-GCST90018938	5	148410250	0.064	480742	0.551099	Uveitis || id:ebi-a-GCST90018938	Uveitis	Uveitis || ||	TRUE	igd	1.32e-06	5	148410250	3656	0.5195	ebi-a-GCST90001442	CD24+ CD27+ %lymphocyte	TRUE	reported	igd	2	1	TRUE	ebi-a-GCST90001442
rs35057381	C	T	C	T	0.1315	-0.0221	0.2211	0.241248	FALSE	FALSE	FALSE	ebi-a-GCST90018938	5	26412301	0.0302	480742	0.465	Uveitis || id:ebi-a-GCST90018938	Uveitis	Uveitis || ||	TRUE	igd	7.92e-06	5	26412301	3656	0.02938	ebi-a-GCST90001442	CD24+ CD27+ %lymphocyte	TRUE	reported	igd	2	1	TRUE	ebi-a-GCST90001442
rs4076316	A	T	A	T	-0.1287	0.0177	0.3005	0.38307	FALSE	TRUE	FALSE	ebi-a-GCST90018938	6	167859623	0.0289	480742	0.5396	Uveitis || id:ebi-a-GCST90018938	Uveitis	Uveitis || ||	TRUE	igd	1.96e-06	6	167859623	3656	0.027	ebi-a-GCST90001442	CD24+ CD27+ %lymphocyte	TRUE	reported	igd	2	1	TRUE	ebi-a-GCST90001442
rs4689417	A	C	A	C	-0.1241	-0.0416	0.2961	0.23432	FALSE	FALSE	FALSE	ebi-a-GCST90018938	4	4392393	0.0345	480742	0.2283	Uveitis || id:ebi-a-GCST90018938	Uveitis	Uveitis || ||	TRUE	igd	3.51e-06	4	4392393	3656	0.02671	ebi-a-GCST90001442	CD24+ CD27+ %lymphocyte	TRUE	reported	igd	2	1	TRUE	ebi-a-GCST90001442
rs4763704	A	G	A	G	0.3787	0.0193	0.9772	0.954636	FALSE	FALSE	FALSE	ebi-a-GCST90018938	12	11698759	0.0829	480742	0.8159	Uveitis || id:ebi-a-GCST90018938	Uveitis	Uveitis || ||	TRUE	igd	2.7e-06	12	11698759	3656	0.08058	ebi-a-GCST90001442	CD24+ CD27+ %lymphocyte	TRUE	reported	igd	2	1	TRUE	ebi-a-GCST90001442
rs557577736	G	A	G	A	1.814	0.0592	0.001	0.0103651	FALSE	FALSE	FALSE	ebi-a-GCST90018938	13	46224092	0.3156	480742	0.8512	Uveitis || id:ebi-a-GCST90018938	Uveitis	Uveitis || ||	TRUE	igd	2.37e-06	13	46224092	3656	0.3838	ebi-a-GCST90001442	CD24+ CD27+ %lymphocyte	TRUE	reported	igd	2	1	TRUE	ebi-a-GCST90001442
rs6486433	G	T	G	T	-0.1102	-0.0471	0.5003	0.578422	FALSE	FALSE	FALSE	ebi-a-GCST90018938	11	9594690	0.0292	480742	0.1066	Uveitis || id:ebi-a-GCST90018938	Uveitis	Uveitis || ||	TRUE	igd	7.94e-06	11	9594690	3656	0.02464	ebi-a-GCST90001442	CD24+ CD27+ %lymphocyte	TRUE	reported	igd	2	1	TRUE	ebi-a-GCST90001442
rs6997704	G	A	G	A	0.1127	-0.0068	0.4707	0.480273	FALSE	FALSE	FALSE	ebi-a-GCST90018938	8	140978857	0.0284	480742	0.8101	Uveitis || id:ebi-a-GCST90018938	Uveitis	Uveitis || ||	TRUE	igd	2.41e-06	8	140978857	3656	0.02386	ebi-a-GCST90001442	CD24+ CD27+ %lymphocyte	TRUE	reported	igd	2	1	TRUE	ebi-a-GCST90001442
rs7254039	A	G	A	G	-0.2739	-0.1105	0.0435	0.0550676	FALSE	FALSE	FALSE	ebi-a-GCST90018938	19	14993354	0.0607	480742	0.0685094	Uveitis || id:ebi-a-GCST90018938	Uveitis	Uveitis || ||	TRUE	igd	2.4e-06	19	14993354	3656	0.05798	ebi-a-GCST90001442	CD24+ CD27+ %lymphocyte	TRUE	reported	igd	2	1	TRUE	ebi-a-GCST90001442
rs73192651	T	C	T	C	0.5056	-0.0608	0.02	0.0375302	FALSE	FALSE	FALSE	ebi-a-GCST90018938	13	50212885	0.105	480742	0.562501	Uveitis || id:ebi-a-GCST90018938	Uveitis	Uveitis || ||	TRUE	igd	8.75e-09	13	50212885	3656	0.08768	ebi-a-GCST90001442	CD24+ CD27+ %lymphocyte	TRUE	reported	igd	2	1	TRUE	ebi-a-GCST90001442
rs74505387	C	T	C	T	-0.1838	-0.1006	0.1057	0.0621838	FALSE	FALSE	FALSE	ebi-a-GCST90018938	6	101891742	0.1365	480742	0.4609	Uveitis || id:ebi-a-GCST90018938	Uveitis	Uveitis || ||	TRUE	igd	3.48e-06	6	101891742	3656	0.03954	ebi-a-GCST90001442	CD24+ CD27+ %lymphocyte	TRUE	reported	igd	2	1	TRUE	ebi-a-GCST90001442
rs75766272	T	C	T	C	-0.4263	0.0418	0.0201	0.0390864	FALSE	FALSE	FALSE	ebi-a-GCST90018938	1	8009985	0.0579	480742	0.47	Uveitis || id:ebi-a-GCST90018938	Uveitis	Uveitis || ||	TRUE	igd	5.73e-07	1	8009985	3656	0.08511	ebi-a-GCST90001442	CD24+ CD27+ %lymphocyte	TRUE	reported	igd	2	1	TRUE	ebi-a-GCST90001442
rs76720471	T	C	T	C	1.557	-0.0052	0.0011	0.0125632	FALSE	FALSE	FALSE	ebi-a-GCST90018938	2	222274805	0.1526	480742	0.9726	Uveitis || id:ebi-a-GCST90018938	Uveitis	Uveitis || ||	TRUE	igd	5.46e-06	2	222274805	3656	0.3419	ebi-a-GCST90001442	CD24+ CD27+ %lymphocyte	TRUE	reported	igd	2	1	TRUE	ebi-a-GCST90001442
rs77762131	C	G	C	G	0.3074	0.1901	0.045	0.0163594	FALSE	TRUE	FALSE	ebi-a-GCST90018938	14	96205838	0.1464	480742	0.1944	Uveitis || id:ebi-a-GCST90018938	Uveitis	Uveitis || ||	TRUE	igd	8.06e-08	14	96205838	3656	0.05717	ebi-a-GCST90001442	CD24+ CD27+ %lymphocyte	TRUE	reported	igd	2	1	TRUE	ebi-a-GCST90001442
rs9578529	G	A	G	A	-0.1323	0.063	0.2676	0.23581	FALSE	FALSE	FALSE	ebi-a-GCST90018938	13	23613190	0.033	480742	0.0563002	Uveitis || id:ebi-a-GCST90018938	Uveitis	Uveitis || ||	TRUE	igd	2.49e-06	13	23613190	3656	0.02804	ebi-a-GCST90001442	CD24+ CD27+ %lymphocyte	TRUE	reported	igd	2	1	TRUE	ebi-a-GCST90001442
rs11662133	C	T	C	T	0.1453	-0.0113	0.1705	0.266503	FALSE	FALSE	FALSE	ebi-a-GCST90018938	18	74434633	0.0321	480742	0.724299	Uveitis || id:ebi-a-GCST90018938	Uveitis	Uveitis || ||	TRUE	igd	6.52e-06	18	74434633	3657	0.03219	ebi-a-GCST90001443	CD20- %lymphocyte	TRUE	reported	igd	2	1	TRUE	ebi-a-GCST90001443
rs12432015	C	T	C	T	-0.1712	0.0506	0.118	0.114111	FALSE	FALSE	FALSE	ebi-a-GCST90018938	14	49052782	0.0422	480742	0.2307	Uveitis || id:ebi-a-GCST90018938	Uveitis	Uveitis || ||	TRUE	igd	4.57e-06	14	49052782	3657	0.0373	ebi-a-GCST90001443	CD20- %lymphocyte	TRUE	reported	igd	2	1	TRUE	ebi-a-GCST90001443
rs13244540	T	G	T	G	0.2658	-0.0076	0.0447	0.0726218	FALSE	FALSE	FALSE	ebi-a-GCST90018938	7	151002534	0.0511	480742	0.8812	Uveitis || id:ebi-a-GCST90018938	Uveitis	Uveitis || ||	TRUE	igd	6.38e-06	7	151002534	3657	0.0588	ebi-a-GCST90001443	CD20- %lymphocyte	TRUE	reported	igd	2	1	TRUE	ebi-a-GCST90001443
rs147937648	T	C	T	C	-0.7403	0.1904	0.0059	0.0117417	FALSE	FALSE	FALSE	ebi-a-GCST90018938	12	82008771	0.1839	480742	0.3006	Uveitis || id:ebi-a-GCST90018938	Uveitis	Uveitis || ||	TRUE	igd	3.02e-06	12	82008771	3657	0.1583	ebi-a-GCST90001443	CD20- %lymphocyte	TRUE	reported	igd	2	1	TRUE	ebi-a-GCST90001443
rs186229706	T	G	T	G	0.4826	0.0838	0.0142	0.0278409	FALSE	FALSE	FALSE	ebi-a-GCST90018938	4	2029089	0.1978	480742	0.671901	Uveitis || id:ebi-a-GCST90018938	Uveitis	Uveitis || ||	TRUE	igd	3.97e-06	4	2029089	3657	0.1045	ebi-a-GCST90001443	CD20- %lymphocyte	TRUE	reported	igd	2	1	TRUE	ebi-a-GCST90001443
rs186355283	T	C	T	C	0.6312	0.0956	0.0077	0.0185728	FALSE	FALSE	FALSE	ebi-a-GCST90018938	20	46615708	0.1976	480742	0.6284	Uveitis || id:ebi-a-GCST90018938	Uveitis	Uveitis || ||	TRUE	igd	8.27e-06	20	46615708	3657	0.1414	ebi-a-GCST90001443	CD20- %lymphocyte	TRUE	reported	igd	2	1	TRUE	ebi-a-GCST90001443
rs34313582	A	C	A	C	-0.1598	-0.0381	0.138	0.134001	FALSE	FALSE	FALSE	ebi-a-GCST90018938	8	84919811	0.0445	480742	0.3923	Uveitis || id:ebi-a-GCST90018938	Uveitis	Uveitis || ||	TRUE	igd	5.4e-06	8	84919811	3657	0.03507	ebi-a-GCST90001443	CD20- %lymphocyte	TRUE	reported	igd	2	1	TRUE	ebi-a-GCST90001443
rs34625183	T	C	T	C	-0.1695	-0.0219	0.1154	0.0786638	FALSE	FALSE	FALSE	ebi-a-GCST90018938	3	146097919	0.0551	480742	0.690601	Uveitis || id:ebi-a-GCST90018938	Uveitis	Uveitis || ||	TRUE	igd	7.91e-06	3	146097919	3657	0.03789	ebi-a-GCST90001443	CD20- %lymphocyte	TRUE	reported	igd	2	1	TRUE	ebi-a-GCST90001443
rs38201	A	T	A	T	-0.1242	0.0184	0.2594	0.256348	FALSE	TRUE	FALSE	ebi-a-GCST90018938	7	15911408	0.0327	480742	0.5737	Uveitis || id:ebi-a-GCST90018938	Uveitis	Uveitis || ||	TRUE	igd	8.97e-06	7	15911408	3657	0.02794	ebi-a-GCST90001443	CD20- %lymphocyte	TRUE	reported	igd	2	1	TRUE	ebi-a-GCST90001443
rs4244568	G	T	G	T	-0.1244	0.0059	0.3414	0.449792	FALSE	FALSE	FALSE	ebi-a-GCST90018938	15	39319915	0.028	480742	0.8337	Uveitis || id:ebi-a-GCST90018938	Uveitis	Uveitis || ||	TRUE	igd	1.99e-06	15	39319915	3657	0.02611	ebi-a-GCST90001443	CD20- %lymphocyte	TRUE	reported	igd	2	1	TRUE	ebi-a-GCST90001443
rs4647601	A	C	A	C	0.1097	-0.0278	0.4584	0.397801	FALSE	FALSE	FALSE	ebi-a-GCST90018938	4	185570032	0.0283	480742	0.3247	Uveitis || id:ebi-a-GCST90018938	Uveitis	Uveitis || ||	TRUE	igd	7.83e-06	4	185570032	3657	0.02451	ebi-a-GCST90001443	CD20- %lymphocyte	TRUE	reported	igd	2	1	TRUE	ebi-a-GCST90001443
rs4782702	G	A	G	A	0.4085	-0.0352	0.9802	0.921354	FALSE	FALSE	FALSE	ebi-a-GCST90018938	16	85477299	0.0727	480742	0.6281	Uveitis || id:ebi-a-GCST90018938	Uveitis	Uveitis || ||	TRUE	igd	3.15e-06	16	85477299	3657	0.0875	ebi-a-GCST90001443	CD20- %lymphocyte	TRUE	reported	igd	2	1	TRUE	ebi-a-GCST90001443
rs6712095	T	G	T	G	0.3643	-0.2029	0.0246	0.022095	FALSE	FALSE	FALSE	ebi-a-GCST90018938	2	205623497	0.1139	480742	0.0748204	Uveitis || id:ebi-a-GCST90018938	Uveitis	Uveitis || ||	TRUE	igd	4.71e-06	2	205623497	3657	0.07946	ebi-a-GCST90001443	CD20- %lymphocyte	TRUE	reported	igd	2	1	TRUE	ebi-a-GCST90001443
rs72791978	T	A	T	A	0.5621	0.1257	0.01	0.00741703	FALSE	TRUE	FALSE	ebi-a-GCST90018938	5	108070072	0.1766	480742	0.4765	Uveitis || id:ebi-a-GCST90018938	Uveitis	Uveitis || ||	TRUE	igd	7.85e-06	5	108070072	3657	0.1256	ebi-a-GCST90001443	CD20- %lymphocyte	TRUE	reported	igd	2	1	TRUE	ebi-a-GCST90001443
rs72825207	A	T	A	T	0.513	0.0616	0.0149	0.0196514	FALSE	TRUE	FALSE	ebi-a-GCST90018938	10	62909955	0.134	480742	0.6461	Uveitis || id:ebi-a-GCST90018938	Uveitis	Uveitis || ||	TRUE	igd	1.38e-06	10	62909955	3657	0.1061	ebi-a-GCST90001443	CD20- %lymphocyte	TRUE	reported	igd	2	1	TRUE	ebi-a-GCST90001443
rs75951284	T	C	T	C	0.3067	0.0247	0.0316	0.0303438	FALSE	FALSE	FALSE	ebi-a-GCST90018938	3	187638796	0.0908	480742	0.7857	Uveitis || id:ebi-a-GCST90018938	Uveitis	Uveitis || ||	TRUE	igd	6.12e-06	3	187638796	3657	0.06772	ebi-a-GCST90001443	CD20- %lymphocyte	TRUE	reported	igd	2	1	TRUE	ebi-a-GCST90001443
rs77553819	C	G	C	G	-0.1257	-0.035	0.2863	0.253756	FALSE	TRUE	FALSE	ebi-a-GCST90018938	13	24882401	0.0338	480742	0.3012	Uveitis || id:ebi-a-GCST90018938	Uveitis	Uveitis || ||	TRUE	igd	3e-06	13	24882401	3657	0.02688	ebi-a-GCST90001443	CD20- %lymphocyte	TRUE	reported	igd	2	1	TRUE	ebi-a-GCST90001443
rs7773849	G	A	G	A	1.534	0.0022	0.0018	0.121609	FALSE	FALSE	FALSE	ebi-a-GCST90018938	6	128553518	0.0482	480742	0.9636	Uveitis || id:ebi-a-GCST90018938	Uveitis	Uveitis || ||	TRUE	igd	5.81e-08	6	128553518	3657	0.2821	ebi-a-GCST90001443	CD20- %lymphocyte	TRUE	reported	igd	2	1	TRUE	ebi-a-GCST90001443
rs9273241	T	C	T	C	0.179	0.0133	0.5975	0.581562	FALSE	FALSE	FALSE	ebi-a-GCST90018938	6	32614025	0.0581	480742	0.8191	Uveitis || id:ebi-a-GCST90018938	Uveitis	Uveitis || ||	TRUE	igd	1.61e-07	6	32614025	3657	0.0341	ebi-a-GCST90001443	CD20- %lymphocyte	TRUE	reported	igd	2	1	TRUE	ebi-a-GCST90001443
rs10279688	T	C	T	C	0.4968	-0.2542	0.0115	0.00336408	FALSE	FALSE	FALSE	ebi-a-GCST90018938	7	9851008	0.1766	480742	0.1501	Uveitis || id:ebi-a-GCST90018938	Uveitis	Uveitis || ||	TRUE	igd	6.54e-06	7	9851008	3658	0.1101	ebi-a-GCST90001444	CD20- CD38- %lymphocyte	TRUE	reported	igd	2	1	TRUE	ebi-a-GCST90001444
rs111737298	G	A	G	A	0.2263	-0.0154	0.0596	0.0437554	FALSE	FALSE	FALSE	ebi-a-GCST90018938	17	52847291	0.0653	480742	0.814	Uveitis || id:ebi-a-GCST90018938	Uveitis	Uveitis || ||	TRUE	igd	7.01e-06	17	52847291	3658	0.05029	ebi-a-GCST90001444	CD20- CD38- %lymphocyte	TRUE	reported	igd	2	1	TRUE	ebi-a-GCST90001444
rs11203884	T	C	T	C	-0.1469	0.0089	0.1643	0.180891	FALSE	FALSE	FALSE	ebi-a-GCST90018938	8	17516564	0.037	480742	0.8107	Uveitis || id:ebi-a-GCST90018938	Uveitis	Uveitis || ||	TRUE	igd	6.84e-06	8	17516564	3658	0.03262	ebi-a-GCST90001444	CD20- CD38- %lymphocyte	TRUE	reported	igd	2	1	TRUE	ebi-a-GCST90001444
rs117308259	C	T	C	T	-0.7613	-0.0618	0.0066	0.0118273	FALSE	FALSE	FALSE	ebi-a-GCST90018938	14	31993501	0.0985	480742	0.5305	Uveitis || id:ebi-a-GCST90018938	Uveitis	Uveitis || ||	TRUE	igd	4.02e-07	14	31993501	3658	0.1499	ebi-a-GCST90001444	CD20- CD38- %lymphocyte	TRUE	reported	igd	2	1	TRUE	ebi-a-GCST90001444
rs118073973	A	T	A	T	0.2924	-0.087	0.0402	0.0164133	FALSE	TRUE	FALSE	ebi-a-GCST90018938	9	19948908	0.1323	480742	0.5107	Uveitis || id:ebi-a-GCST90018938	Uveitis	Uveitis || ||	TRUE	igd	2.21e-06	9	19948908	3658	0.06168	ebi-a-GCST90001444	CD20- CD38- %lymphocyte	TRUE	reported	igd	2	1	TRUE	ebi-a-GCST90001444
rs16955339	T	G	T	G	0.3075	0.2444	0.0377	0.0612828	FALSE	FALSE	FALSE	ebi-a-GCST90018938	17	52971060	0.0758	480742	0.00126401	Uveitis || id:ebi-a-GCST90018938	Uveitis	Uveitis || ||	TRUE	igd	8.46e-07	17	52971060	3658	0.06234	ebi-a-GCST90001444	CD20- CD38- %lymphocyte	TRUE	reported	igd	2	1	TRUE	ebi-a-GCST90001444
rs182720746	T	C	T	C	0.6295	0.1052	0.0089	0.0342411	FALSE	FALSE	FALSE	ebi-a-GCST90018938	4	113092883	0.0791	480742	0.1836	Uveitis || id:ebi-a-GCST90018938	Uveitis	Uveitis || ||	TRUE	igd	1.89e-06	4	113092883	3658	0.1319	ebi-a-GCST90001444	CD20- CD38- %lymphocyte	TRUE	reported	igd	2	1	TRUE	ebi-a-GCST90001444
rs2215848	A	G	A	G	0.5046	0.1076	0.0118	0.0176892	FALSE	FALSE	FALSE	ebi-a-GCST90018938	4	25065221	0.1386	480742	0.4377	Uveitis || id:ebi-a-GCST90018938	Uveitis	Uveitis || ||	TRUE	igd	7.41e-06	4	25065221	3658	0.1124	ebi-a-GCST90001444	CD20- CD38- %lymphocyte	TRUE	reported	igd	2	1	TRUE	ebi-a-GCST90001444
rs2339996	A	G	A	G	-0.1476	-0.0149	0.7802	0.67971	FALSE	FALSE	FALSE	ebi-a-GCST90018938	5	173070505	0.0342	480742	0.6622	Uveitis || id:ebi-a-GCST90018938	Uveitis	Uveitis || ||	TRUE	igd	3.12e-07	5	173070505	3658	0.02879	ebi-a-GCST90001444	CD20- CD38- %lymphocyte	TRUE	reported	igd	2	1	TRUE	ebi-a-GCST90001444
rs308820	C	T	C	T	-0.1261	0.0236	0.7571	0.654086	FALSE	FALSE	FALSE	ebi-a-GCST90018938	11	88142031	0.0294	480742	0.4228	Uveitis || id:ebi-a-GCST90018938	Uveitis	Uveitis || ||	TRUE	igd	8.97e-06	11	88142031	3658	0.02837	ebi-a-GCST90001444	CD20- CD38- %lymphocyte	TRUE	reported	igd	2	1	TRUE	ebi-a-GCST90001444
rs34666228	T	G	T	G	0.1512	0.0448	0.2346	0.159113	FALSE	FALSE	FALSE	ebi-a-GCST90018938	11	123385425	0.0332	480742	0.1763	Uveitis || id:ebi-a-GCST90018938	Uveitis	Uveitis || ||	TRUE	igd	8.46e-08	11	123385425	3658	0.02817	ebi-a-GCST90001444	CD20- CD38- %lymphocyte	TRUE	reported	igd	2	1	TRUE	ebi-a-GCST90001444
rs35639639	C	T	C	T	0.1354	0.0732	0.2063	0.142196	FALSE	FALSE	FALSE	ebi-a-GCST90018938	16	5488091	0.038	480742	0.0540306	Uveitis || id:ebi-a-GCST90018938	Uveitis	Uveitis || ||	TRUE	igd	6.72e-06	16	5488091	3658	0.03002	ebi-a-GCST90001444	CD20- CD38- %lymphocyte	TRUE	reported	igd	2	1	TRUE	ebi-a-GCST90001444
rs36071180	A	G	A	G	0.1556	0.014	0.1597	0.0713277	FALSE	FALSE	FALSE	ebi-a-GCST90018938	20	765164	0.0602	480742	0.8164	Uveitis || id:ebi-a-GCST90018938	Uveitis	Uveitis || ||	TRUE	igd	3.19e-06	20	765164	3658	0.03334	ebi-a-GCST90001444	CD20- CD38- %lymphocyte	TRUE	reported	igd	2	1	TRUE	ebi-a-GCST90001444
rs4619804	C	A	C	A	0.1217	0.0012	0.6963	0.673133	FALSE	FALSE	FALSE	ebi-a-GCST90018938	3	18674644	0.0295	480742	0.9678	Uveitis || id:ebi-a-GCST90018938	Uveitis	Uveitis || ||	TRUE	igd	8.78e-06	3	18674644	3658	0.02734	ebi-a-GCST90001444	CD20- CD38- %lymphocyte	TRUE	reported	igd	2	1	TRUE	ebi-a-GCST90001444
rs55767134	C	G	C	G	-0.1443	0.0027	0.1837	0.130653	FALSE	TRUE	FALSE	ebi-a-GCST90018938	10	17048435	0.0392	480742	0.9455	Uveitis || id:ebi-a-GCST90018938	Uveitis	Uveitis || ||	TRUE	igd	4.19e-06	10	17048435	3658	0.03132	ebi-a-GCST90001444	CD20- CD38- %lymphocyte	TRUE	reported	igd	2	1	TRUE	ebi-a-GCST90001444
rs59902361	A	G	A	G	-0.2517	0.0515	0.0496	0.107838	FALSE	FALSE	FALSE	ebi-a-GCST90018938	20	38334734	0.0571	480742	0.3673	Uveitis || id:ebi-a-GCST90018938	Uveitis	Uveitis || ||	TRUE	igd	5.54e-06	20	38334734	3658	0.05532	ebi-a-GCST90001444	CD20- CD38- %lymphocyte	TRUE	reported	igd	2	1	TRUE	ebi-a-GCST90001444
rs6125184	A	G	A	G	-0.1164	-0.0054	0.5914	0.483529	FALSE	FALSE	FALSE	ebi-a-GCST90018938	20	46576714	0.0281	480742	0.8478	Uveitis || id:ebi-a-GCST90018938	Uveitis	Uveitis || ||	TRUE	igd	2.61e-06	20	46576714	3658	0.02472	ebi-a-GCST90001444	CD20- CD38- %lymphocyte	TRUE	reported	igd	2	1	TRUE	ebi-a-GCST90001444
rs62311900	T	C	T	C	-0.1405	-0.0282	0.1736	0.11986	FALSE	FALSE	FALSE	ebi-a-GCST90018938	4	74145187	0.0449	480742	0.5297	Uveitis || id:ebi-a-GCST90018938	Uveitis	Uveitis || ||	TRUE	igd	9.44e-06	4	74145187	3658	0.03168	ebi-a-GCST90001444	CD20- CD38- %lymphocyte	TRUE	reported	igd	2	1	TRUE	ebi-a-GCST90001444
rs6906886	A	T	A	T	0.1807	-0.0604	0.903	0.895083	FALSE	TRUE	FALSE	ebi-a-GCST90018938	6	85038851	0.048	480742	0.2081	Uveitis || id:ebi-a-GCST90018938	Uveitis	Uveitis || ||	TRUE	igd	8.55e-06	6	85038851	3658	0.04053	ebi-a-GCST90001444	CD20- CD38- %lymphocyte	TRUE	reported	igd	2	1	TRUE	ebi-a-GCST90001444
rs709082	C	A	C	A	0.1135	-0.0367	0.3682	0.671841	FALSE	FALSE	FALSE	ebi-a-GCST90018938	3	191447446	0.0288	480742	0.2034	Uveitis || id:ebi-a-GCST90018938	Uveitis	Uveitis || ||	TRUE	igd	6.04e-06	3	191447446	3658	0.02504	ebi-a-GCST90001444	CD20- CD38- %lymphocyte	TRUE	reported	igd	2	1	TRUE	ebi-a-GCST90001444
rs75839951	G	T	G	T	-0.2457	-0.0081	0.0585	0.0357393	FALSE	FALSE	FALSE	ebi-a-GCST90018938	2	34491589	0.0568	480742	0.8872	Uveitis || id:ebi-a-GCST90018938	Uveitis	Uveitis || ||	TRUE	igd	2.38e-06	2	34491589	3658	0.05199	ebi-a-GCST90001444	CD20- CD38- %lymphocyte	TRUE	reported	igd	2	1	TRUE	ebi-a-GCST90001444
rs77510701	A	C	A	C	-0.2605	-0.0513	0.0484	0.0266415	FALSE	FALSE	FALSE	ebi-a-GCST90018938	18	34838106	0.1161	480742	0.6584	Uveitis || id:ebi-a-GCST90018938	Uveitis	Uveitis || ||	TRUE	igd	3.92e-06	18	34838106	3658	0.05636	ebi-a-GCST90001444	CD20- CD38- %lymphocyte	TRUE	reported	igd	2	1	TRUE	ebi-a-GCST90001444
rs78301150	A	G	A	G	-1.031	0.0654	0.0033	0.0460625	FALSE	FALSE	FALSE	ebi-a-GCST90018938	12	82233392	0.0594	480742	0.2709	Uveitis || id:ebi-a-GCST90018938	Uveitis	Uveitis || ||	TRUE	igd	3.85e-06	12	82233392	3658	0.2228	ebi-a-GCST90001444	CD20- CD38- %lymphocyte	TRUE	reported	igd	2	1	TRUE	ebi-a-GCST90001444
rs80339814	C	T	C	T	-0.2259	0.0402	0.0794	0.239872	FALSE	FALSE	FALSE	ebi-a-GCST90018938	19	53396009	0.04	480742	0.3144	Uveitis || id:ebi-a-GCST90018938	Uveitis	Uveitis || ||	TRUE	igd	2.08e-06	19	53396009	3658	0.04752	ebi-a-GCST90001444	CD20- CD38- %lymphocyte	TRUE	reported	igd	2	1	TRUE	ebi-a-GCST90001444
rs11068290	T	C	T	C	-0.3746	0.091	0.0231	0.117826	FALSE	FALSE	FALSE	ebi-a-GCST90018938	12	110228055	0.073	480742	0.2126	Uveitis || id:ebi-a-GCST90018938	Uveitis	Uveitis || ||	TRUE	igd	4.21e-06	12	110228055	3657	0.0813	ebi-a-GCST90001445	IgD- CD38- %B cell	TRUE	reported	igd	2	1	TRUE	ebi-a-GCST90001445
rs115576360	A	G	A	G	-0.4062	0.0486	0.0194	0.0301516	FALSE	FALSE	FALSE	ebi-a-GCST90018938	4	156996644	0.1097	480742	0.6576	Uveitis || id:ebi-a-GCST90018938	Uveitis	Uveitis || ||	TRUE	igd	7.96e-06	4	156996644	3657	0.09082	ebi-a-GCST90001445	IgD- CD38- %B cell	TRUE	reported	igd	2	1	TRUE	ebi-a-GCST90001445
rs138977782	G	A	G	A	-0.5468	-0.0657	0.0096	0.0146186	FALSE	FALSE	FALSE	ebi-a-GCST90018938	9	4744416	0.0989	480742	0.5064	Uveitis || id:ebi-a-GCST90018938	Uveitis	Uveitis || ||	TRUE	igd	8.75e-06	9	4744416	3657	0.1228	ebi-a-GCST90001445	IgD- CD38- %B cell	TRUE	reported	igd	2	1	TRUE	ebi-a-GCST90001445
rs140191306	T	C	T	C	-0.4466	-0.2808	0.0179	0.00858919	FALSE	FALSE	FALSE	ebi-a-GCST90018938	9	2570753	0.1825	480742	0.1238	Uveitis || id:ebi-a-GCST90018938	Uveitis	Uveitis || ||	TRUE	igd	2.1e-06	9	2570753	3657	0.09399	ebi-a-GCST90001445	IgD- CD38- %B cell	TRUE	reported	igd	2	1	TRUE	ebi-a-GCST90001445
rs17405603	T	A	T	A	-0.1414	0.0547	0.2841	0.226413	FALSE	TRUE	FALSE	ebi-a-GCST90018938	5	144608340	0.0313	480742	0.0809394	Uveitis || id:ebi-a-GCST90018938	Uveitis	Uveitis || ||	TRUE	igd	3.47e-07	5	144608340	3657	0.02769	ebi-a-GCST90001445	IgD- CD38- %B cell	TRUE	reported	igd	2	1	TRUE	ebi-a-GCST90001445
rs2450220	T	C	T	C	0.1668	-0.013	0.816	0.922695	FALSE	FALSE	FALSE	ebi-a-GCST90018938	8	119323401	0.0564	480742	0.8171	Uveitis || id:ebi-a-GCST90018938	Uveitis	Uveitis || ||	TRUE	igd	1.61e-07	8	119323401	3657	0.03177	ebi-a-GCST90001445	IgD- CD38- %B cell	TRUE	reported	igd	2	1	TRUE	ebi-a-GCST90001445
rs4691920	C	G	C	G	-0.9757	-0.3005	0.9962	0.980141	FALSE	TRUE	FALSE	ebi-a-GCST90018938	4	164351901	0.1138	480742	0.00827999	Uveitis || id:ebi-a-GCST90018938	Uveitis	Uveitis || ||	TRUE	igd	2.53e-06	4	164351901	3657	0.207	ebi-a-GCST90001445	IgD- CD38- %B cell	TRUE	reported	igd	2	1	TRUE	ebi-a-GCST90001445
rs61790670	A	C	A	C	0.1305	-0.0194	0.2301	0.182194	FALSE	FALSE	FALSE	ebi-a-GCST90018938	1	84127219	0.0361	480742	0.5916	Uveitis || id:ebi-a-GCST90018938	Uveitis	Uveitis || ||	TRUE	igd	7.45e-06	1	84127219	3657	0.02908	ebi-a-GCST90001445	IgD- CD38- %B cell	TRUE	reported	igd	2	1	TRUE	ebi-a-GCST90001445
rs62417843	C	T	C	T	-0.2629	0.0651	0.0502	0.0603152	FALSE	FALSE	FALSE	ebi-a-GCST90018938	6	91779902	0.0677	480742	0.3361	Uveitis || id:ebi-a-GCST90018938	Uveitis	Uveitis || ||	TRUE	igd	2.82e-06	6	91779902	3657	0.05605	ebi-a-GCST90001445	IgD- CD38- %B cell	TRUE	reported	igd	2	1	TRUE	ebi-a-GCST90001445
rs7215243	G	A	G	A	0.1743	-0.0275	0.1328	0.197717	FALSE	FALSE	FALSE	ebi-a-GCST90018938	17	78261805	0.0351	480742	0.4331	Uveitis || id:ebi-a-GCST90018938	Uveitis	Uveitis || ||	TRUE	igd	1.78e-06	17	78261805	3657	0.03642	ebi-a-GCST90001445	IgD- CD38- %B cell	TRUE	reported	igd	2	1	TRUE	ebi-a-GCST90001445
rs7726548	G	T	G	T	-0.1903	0.1122	0.103	0.0862007	FALSE	FALSE	FALSE	ebi-a-GCST90018938	5	116807553	0.0562	480742	0.04583	Uveitis || id:ebi-a-GCST90018938	Uveitis	Uveitis || ||	TRUE	igd	2.65e-06	5	116807553	3657	0.04045	ebi-a-GCST90001445	IgD- CD38- %B cell	TRUE	reported	igd	2	1	TRUE	ebi-a-GCST90001445
rs9265864	T	C	T	C	-0.1444	-0.1459	0.4642	0.366313	FALSE	FALSE	FALSE	ebi-a-GCST90018938	6	31312747	0.0596	480742	0.01431	Uveitis || id:ebi-a-GCST90018938	Uveitis	Uveitis || ||	TRUE	igd	3.98e-06	6	31312747	3657	0.03125	ebi-a-GCST90001445	IgD- CD38- %B cell	TRUE	reported	igd	2	1	TRUE	ebi-a-GCST90001445
rs112964950	C	G	C	G	0.6003	-0.0138	0.0083	0.00935515	FALSE	TRUE	FALSE	ebi-a-GCST90018938	3	73697496	0.2047	480742	0.9462	Uveitis || id:ebi-a-GCST90018938	Uveitis	Uveitis || ||	TRUE	igd	9.57e-06	3	73697496	3656	0.1354	ebi-a-GCST90001446	IgD- CD38- AC	TRUE	reported	igd	2	1	TRUE	ebi-a-GCST90001446
rs114551034	A	G	A	G	-0.2926	0.118	0.0509	0.0161715	FALSE	FALSE	FALSE	ebi-a-GCST90018938	2	66709035	0.1318	480742	0.3707	Uveitis || id:ebi-a-GCST90018938	Uveitis	Uveitis || ||	TRUE	igd	4.08e-07	2	66709035	3656	0.05767	ebi-a-GCST90001446	IgD- CD38- AC	TRUE	reported	igd	2	1	TRUE	ebi-a-GCST90001446
rs115218350	A	T	A	T	-1.898	-0.0186	8e-04	0.00840272	FALSE	TRUE	FALSE	ebi-a-GCST90018938	3	104146883	0.1246	480742	0.8817	Uveitis || id:ebi-a-GCST90018938	Uveitis	Uveitis || ||	TRUE	igd	3.41e-06	3	104146883	3656	0.408	ebi-a-GCST90001446	IgD- CD38- AC	TRUE	reported	igd	2	1	TRUE	ebi-a-GCST90001446
rs118121266	T	C	T	C	0.7592	0.1252	0.0055	0.00817582	FALSE	FALSE	FALSE	ebi-a-GCST90018938	10	20380753	0.1692	480742	0.4596	Uveitis || id:ebi-a-GCST90018938	Uveitis	Uveitis || ||	TRUE	igd	6.02e-06	10	20380753	3656	0.1675	ebi-a-GCST90001446	IgD- CD38- AC	TRUE	reported	igd	2	1	TRUE	ebi-a-GCST90001446
rs144295598	A	G	A	G	0.5677	-0.1762	0.0103	0.00688505	FALSE	FALSE	FALSE	ebi-a-GCST90018938	22	45164171	0.1681	480742	0.2946	Uveitis || id:ebi-a-GCST90018938	Uveitis	Uveitis || ||	TRUE	igd	3.78e-06	22	45164171	3656	0.1226	ebi-a-GCST90001446	IgD- CD38- AC	TRUE	reported	igd	2	1	TRUE	ebi-a-GCST90001446
rs144625305	T	C	T	C	0.6143	-0.0944	0.0086	0.0119078	FALSE	FALSE	FALSE	ebi-a-GCST90018938	7	7871676	0.1261	480742	0.454099	Uveitis || id:ebi-a-GCST90018938	Uveitis	Uveitis || ||	TRUE	igd	8.96e-06	7	7871676	3656	0.1381	ebi-a-GCST90001446	IgD- CD38- AC	TRUE	reported	igd	2	1	TRUE	ebi-a-GCST90001446
rs421516	A	C	A	C	-0.3138	-0.2597	0.9583	0.976524	FALSE	FALSE	FALSE	ebi-a-GCST90018938	17	63135589	0.1656	480742	0.1168	Uveitis || id:ebi-a-GCST90018938	Uveitis	Uveitis || ||	TRUE	igd	8.6e-07	17	63135589	3656	0.06366	ebi-a-GCST90001446	IgD- CD38- AC	TRUE	reported	igd	2	1	TRUE	ebi-a-GCST90001446
rs4697617	A	G	A	G	0.1401	-0.0207	0.7103	0.764362	FALSE	FALSE	FALSE	ebi-a-GCST90018938	4	25771115	0.0322	480742	0.5197	Uveitis || id:ebi-a-GCST90018938	Uveitis	Uveitis || ||	TRUE	igd	3.39e-07	4	25771115	3656	0.02742	ebi-a-GCST90001446	IgD- CD38- AC	TRUE	reported	igd	2	1	TRUE	ebi-a-GCST90001446
rs56741207	G	C	G	C	-1.445	0.0661	0.0018	0.019532	FALSE	TRUE	FALSE	ebi-a-GCST90018938	4	134733663	0.1075	480742	0.5387	Uveitis || id:ebi-a-GCST90018938	Uveitis	Uveitis || ||	TRUE	igd	7.04e-07	4	134733663	3656	0.2907	ebi-a-GCST90001446	IgD- CD38- AC	TRUE	reported	igd	2	1	TRUE	ebi-a-GCST90001446
rs61790670	A	C	A	C	0.142	-0.0194	0.23	0.182194	FALSE	FALSE	FALSE	ebi-a-GCST90018938	1	84127219	0.0361	480742	0.5916	Uveitis || id:ebi-a-GCST90018938	Uveitis	Uveitis || ||	TRUE	igd	1.41e-06	1	84127219	3656	0.0294	ebi-a-GCST90001446	IgD- CD38- AC	TRUE	reported	igd	2	1	TRUE	ebi-a-GCST90001446
rs62521107	T	C	T	C	-0.2685	0.3514	0.058	0.015983	FALSE	FALSE	FALSE	ebi-a-GCST90018938	8	118851954	0.1674	480742	0.0357701	Uveitis || id:ebi-a-GCST90018938	Uveitis	Uveitis || ||	TRUE	igd	8.91e-07	8	118851954	3656	0.05455	ebi-a-GCST90001446	IgD- CD38- AC	TRUE	reported	igd	2	1	TRUE	ebi-a-GCST90001446
rs75524570	C	T	C	T	0.2161	0.0062	0.0673	0.0767571	FALSE	FALSE	FALSE	ebi-a-GCST90018938	3	191905058	0.0496	480742	0.9009	Uveitis || id:ebi-a-GCST90018938	Uveitis	Uveitis || ||	TRUE	igd	8.82e-06	3	191905058	3656	0.04856	ebi-a-GCST90001446	IgD- CD38- AC	TRUE	reported	igd	2	1	TRUE	ebi-a-GCST90001446
rs77146037	G	A	G	A	-0.2726	0.0327	0.0472	0.0086397	FALSE	FALSE	FALSE	ebi-a-GCST90018938	1	178195174	0.2922	480742	0.911	Uveitis || id:ebi-a-GCST90018938	Uveitis	Uveitis || ||	TRUE	igd	4.82e-06	1	178195174	3656	0.05953	ebi-a-GCST90001446	IgD- CD38- AC	TRUE	reported	igd	2	1	TRUE	ebi-a-GCST90001446
rs77741094	G	C	G	C	-0.627	-0.0053	0.0126	0.0291917	FALSE	TRUE	FALSE	ebi-a-GCST90018938	21	42362418	0.0889	480742	0.9529	Uveitis || id:ebi-a-GCST90018938	Uveitis	Uveitis || ||	TRUE	igd	3.14e-08	21	42362418	3656	0.1131	ebi-a-GCST90001446	IgD- CD38- AC	TRUE	reported	igd	2	1	TRUE	ebi-a-GCST90001446
rs79416092	C	T	C	T	-0.4181	-0.0097	0.0197	0.0171824	FALSE	FALSE	FALSE	ebi-a-GCST90018938	12	6775503	0.1039	480742	0.9257	Uveitis || id:ebi-a-GCST90018938	Uveitis	Uveitis || ||	TRUE	igd	6.39e-06	12	6775503	3656	0.0925	ebi-a-GCST90001446	IgD- CD38- AC	TRUE	reported	igd	2	1	TRUE	ebi-a-GCST90001446
rs11002952	A	G	A	G	-1.169	4e-04	0.0023	0.0281327	FALSE	FALSE	FALSE	ebi-a-GCST90018938	10	81145177	0.0902	480742	0.9964	Uveitis || id:ebi-a-GCST90018938	Uveitis	Uveitis || ||	TRUE	igd	6.53e-06	10	81145177	3657	0.2589	ebi-a-GCST90001447	IgD+ CD38br %B cell	TRUE	reported	igd	2	1	TRUE	ebi-a-GCST90001447
rs11068290	T	C	T	C	0.3556	0.091	0.0231	0.117826	FALSE	FALSE	FALSE	ebi-a-GCST90018938	12	110228055	0.073	480742	0.2126	Uveitis || id:ebi-a-GCST90018938	Uveitis	Uveitis || ||	TRUE	igd	7.13e-06	12	110228055	3657	0.07908	ebi-a-GCST90001447	IgD+ CD38br %B cell	TRUE	reported	igd	2	1	TRUE	ebi-a-GCST90001447
rs117772462	A	T	A	T	-0.4299	-0.1562	0.0159	0.0110282	FALSE	TRUE	FALSE	ebi-a-GCST90018938	7	48791017	0.1646	480742	0.3427	Uveitis || id:ebi-a-GCST90018938	Uveitis	Uveitis || ||	TRUE	igd	8.3e-06	7	48791017	3657	0.0963	ebi-a-GCST90001447	IgD+ CD38br %B cell	TRUE	reported	igd	2	1	TRUE	ebi-a-GCST90001447
rs13196511	A	G	A	G	-0.2113	-0.0483	0.0913	0.0386318	FALSE	FALSE	FALSE	ebi-a-GCST90018938	6	44643196	0.0842	480742	0.5664	Uveitis || id:ebi-a-GCST90018938	Uveitis	Uveitis || ||	TRUE	igd	6.72e-07	6	44643196	3657	0.04244	ebi-a-GCST90001447	IgD+ CD38br %B cell	TRUE	reported	igd	2	1	TRUE	ebi-a-GCST90001447
rs139996875	T	A	T	A	0.6715	0.0936	0.0063	0.01781	FALSE	TRUE	FALSE	ebi-a-GCST90018938	5	78010341	0.1225	480742	0.4448	Uveitis || id:ebi-a-GCST90018938	Uveitis	Uveitis || ||	TRUE	igd	4.69e-06	5	78010341	3657	0.1465	ebi-a-GCST90001447	IgD+ CD38br %B cell	TRUE	reported	igd	2	1	TRUE	ebi-a-GCST90001447
rs140380950	C	T	C	T	-0.3401	-0.1687	0.0368	0.0109813	FALSE	FALSE	FALSE	ebi-a-GCST90018938	2	105587803	0.2085	480742	0.4183	Uveitis || id:ebi-a-GCST90018938	Uveitis	Uveitis || ||	TRUE	igd	9.31e-08	2	105587803	3657	0.06356	ebi-a-GCST90001447	IgD+ CD38br %B cell	TRUE	reported	igd	2	1	TRUE	ebi-a-GCST90001447
rs147226531	C	T	C	T	0.517	-0.2643	0.0115	0.002885	FALSE	FALSE	FALSE	ebi-a-GCST90018938	16	54686774	0.3087	480742	0.3919	Uveitis || id:ebi-a-GCST90018938	Uveitis	Uveitis || ||	TRUE	igd	7.21e-06	16	54686774	3657	0.115	ebi-a-GCST90001447	IgD+ CD38br %B cell	TRUE	reported	igd	2	1	TRUE	ebi-a-GCST90001447
rs16867231	A	G	A	G	-0.547	-0.0912	0.0108	0.0365009	FALSE	FALSE	FALSE	ebi-a-GCST90018938	2	181050023	0.085	480742	0.2828	Uveitis || id:ebi-a-GCST90018938	Uveitis	Uveitis || ||	TRUE	igd	1.6e-06	2	181050023	3657	0.1138	ebi-a-GCST90001447	IgD+ CD38br %B cell	TRUE	reported	igd	2	1	TRUE	ebi-a-GCST90001447
rs17278914	C	T	C	T	-0.676	0.0302	0.0057	0.00660525	FALSE	FALSE	FALSE	ebi-a-GCST90018938	14	44595691	0.174	480742	0.8622	Uveitis || id:ebi-a-GCST90018938	Uveitis	Uveitis || ||	TRUE	igd	8.6e-06	14	44595691	3657	0.1517	ebi-a-GCST90001447	IgD+ CD38br %B cell	TRUE	reported	igd	2	1	TRUE	ebi-a-GCST90001447
rs17739715	C	A	C	A	0.8693	0.0902	0.0037	0.0251954	FALSE	FALSE	FALSE	ebi-a-GCST90018938	8	9957457	0.0803	480742	0.2612	Uveitis || id:ebi-a-GCST90018938	Uveitis	Uveitis || ||	TRUE	igd	9.46e-06	8	9957457	3657	0.196	ebi-a-GCST90001447	IgD+ CD38br %B cell	TRUE	reported	igd	2	1	TRUE	ebi-a-GCST90001447
rs17771512	A	C	A	C	-0.188	-0.0783	0.0928	0.0672647	FALSE	FALSE	FALSE	ebi-a-GCST90018938	8	120047880	0.0528	480742	0.1377	Uveitis || id:ebi-a-GCST90018938	Uveitis	Uveitis || ||	TRUE	igd	6.5e-06	8	120047880	3657	0.04163	ebi-a-GCST90001447	IgD+ CD38br %B cell	TRUE	reported	igd	2	1	TRUE	ebi-a-GCST90001447
rs2216762	C	T	C	T	-0.1464	0.0095	0.8141	0.783318	FALSE	FALSE	FALSE	ebi-a-GCST90018938	16	84759446	0.0373	480742	0.798	Uveitis || id:ebi-a-GCST90018938	Uveitis	Uveitis || ||	TRUE	igd	2.26e-06	16	84759446	3657	0.03092	ebi-a-GCST90001447	IgD+ CD38br %B cell	TRUE	reported	igd	2	1	TRUE	ebi-a-GCST90001447
rs2362966	C	G	C	G	-0.2556	0.1273	0.0556	0.0688002	FALSE	TRUE	FALSE	ebi-a-GCST90018938	10	125560687	0.0646	480742	0.0488405	Uveitis || id:ebi-a-GCST90018938	Uveitis	Uveitis || ||	TRUE	igd	1.14e-06	10	125560687	3657	0.05243	ebi-a-GCST90001447	IgD+ CD38br %B cell	TRUE	reported	igd	2	1	TRUE	ebi-a-GCST90001447
rs28393044	G	C	G	C	0.3089	-0.0561	0.0334	0.0910961	FALSE	TRUE	FALSE	ebi-a-GCST90018938	4	157437839	0.0431	480742	0.193	Uveitis || id:ebi-a-GCST90018938	Uveitis	Uveitis || ||	TRUE	igd	4.25e-06	4	157437839	3657	0.06706	ebi-a-GCST90001447	IgD+ CD38br %B cell	TRUE	reported	igd	2	1	TRUE	ebi-a-GCST90001447
rs35060907	T	G	T	G	-0.1953	-0.0135	0.1036	0.0759381	FALSE	FALSE	FALSE	ebi-a-GCST90018938	10	132636158	0.1014	480742	0.8943	Uveitis || id:ebi-a-GCST90018938	Uveitis	Uveitis || ||	TRUE	igd	1.28e-06	10	132636158	3657	0.04025	ebi-a-GCST90001447	IgD+ CD38br %B cell	TRUE	reported	igd	2	1	TRUE	ebi-a-GCST90001447
rs4903967	A	G	A	G	-0.1368	-0.0092	0.6906	0.785803	FALSE	FALSE	FALSE	ebi-a-GCST90018938	14	81485149	0.0354	480742	0.795	Uveitis || id:ebi-a-GCST90018938	Uveitis	Uveitis || ||	TRUE	igd	5.78e-07	14	81485149	3657	0.02733	ebi-a-GCST90001447	IgD+ CD38br %B cell	TRUE	reported	igd	2	1	TRUE	ebi-a-GCST90001447
rs57998613	A	T	A	T	0.4342	0.1145	0.0156	0.0280372	FALSE	TRUE	FALSE	ebi-a-GCST90018938	9	93109339	0.2082	480742	0.5824	Uveitis || id:ebi-a-GCST90018938	Uveitis	Uveitis || ||	TRUE	igd	6.42e-06	9	93109339	3657	0.0961	ebi-a-GCST90001447	IgD+ CD38br %B cell	TRUE	reported	igd	2	1	TRUE	ebi-a-GCST90001447
rs59879144	A	C	A	C	-0.4658	-0.0047	0.0161	0.0389949	FALSE	FALSE	FALSE	ebi-a-GCST90018938	12	75564449	0.0974	480742	0.9619	Uveitis || id:ebi-a-GCST90018938	Uveitis	Uveitis || ||	TRUE	igd	1.4e-06	12	75564449	3657	0.09637	ebi-a-GCST90001447	IgD+ CD38br %B cell	TRUE	reported	igd	2	1	TRUE	ebi-a-GCST90001447
rs61880664	G	A	G	A	0.1564	0.0417	0.1389	0.0916186	FALSE	FALSE	FALSE	ebi-a-GCST90018938	11	15343532	0.0563	480742	0.4588	Uveitis || id:ebi-a-GCST90018938	Uveitis	Uveitis || ||	TRUE	igd	8.44e-06	11	15343532	3657	0.03506	ebi-a-GCST90001447	IgD+ CD38br %B cell	TRUE	reported	igd	2	1	TRUE	ebi-a-GCST90001447
rs72927038	T	C	T	C	-0.33	-0.0828	0.0335	0.0144919	FALSE	FALSE	FALSE	ebi-a-GCST90018938	18	51760939	0.1544	480742	0.5918	Uveitis || id:ebi-a-GCST90018938	Uveitis	Uveitis || ||	TRUE	igd	1.24e-06	18	51760939	3657	0.06793	ebi-a-GCST90001447	IgD+ CD38br %B cell	TRUE	reported	igd	2	1	TRUE	ebi-a-GCST90001447
rs74907325	T	A	T	A	0.2307	-0.0314	0.0666	0.0745116	FALSE	TRUE	FALSE	ebi-a-GCST90018938	1	218429679	0.0496	480742	0.5269	Uveitis || id:ebi-a-GCST90018938	Uveitis	Uveitis || ||	TRUE	igd	1.79e-06	1	218429679	3657	0.04822	ebi-a-GCST90001447	IgD+ CD38br %B cell	TRUE	reported	igd	2	1	TRUE	ebi-a-GCST90001447
rs76084861	T	G	T	G	0.2748	-0.0846	0.0368	0.0791627	FALSE	FALSE	FALSE	ebi-a-GCST90018938	2	16114539	0.0521	480742	0.1045	Uveitis || id:ebi-a-GCST90018938	Uveitis	Uveitis || ||	TRUE	igd	9.38e-06	2	16114539	3657	0.06192	ebi-a-GCST90001447	IgD+ CD38br %B cell	TRUE	reported	igd	2	1	TRUE	ebi-a-GCST90001447
rs76112278	A	G	A	G	-0.4136	0.037	0.0194	0.0155994	FALSE	FALSE	FALSE	ebi-a-GCST90018938	4	15915069	0.1184	480742	0.754899	Uveitis || id:ebi-a-GCST90018938	Uveitis	Uveitis || ||	TRUE	igd	2.27e-06	4	15915069	3657	0.08735	ebi-a-GCST90001447	IgD+ CD38br %B cell	TRUE	reported	igd	2	1	TRUE	ebi-a-GCST90001447
rs76840770	A	C	A	C	0.3538	-0.148	0.0246	0.0108909	FALSE	FALSE	FALSE	ebi-a-GCST90018938	14	54814017	0.1997	480742	0.4587	Uveitis || id:ebi-a-GCST90018938	Uveitis	Uveitis || ||	TRUE	igd	5.42e-06	14	54814017	3657	0.07769	ebi-a-GCST90001447	IgD+ CD38br %B cell	TRUE	reported	igd	2	1	TRUE	ebi-a-GCST90001447
rs78658073	A	G	A	G	1.714	-0.059	0.001	0.02019	FALSE	FALSE	FALSE	ebi-a-GCST90018938	5	498773	0.115	480742	0.6079	Uveitis || id:ebi-a-GCST90018938	Uveitis	Uveitis || ||	TRUE	igd	4.16e-06	5	498773	3657	0.3719	ebi-a-GCST90001447	IgD+ CD38br %B cell	TRUE	reported	igd	2	1	TRUE	ebi-a-GCST90001447
rs79487320	G	C	G	C	-0.6854	0.0144	0.0074	0.0443026	FALSE	TRUE	FALSE	ebi-a-GCST90018938	14	43717096	0.0542	480742	0.7897	Uveitis || id:ebi-a-GCST90018938	Uveitis	Uveitis || ||	TRUE	igd	8.88e-07	14	43717096	3657	0.1392	ebi-a-GCST90001447	IgD+ CD38br %B cell	TRUE	reported	igd	2	1	TRUE	ebi-a-GCST90001447
rs8059803	A	G	A	G	-0.122	9e-04	0.6504	0.740361	FALSE	FALSE	FALSE	ebi-a-GCST90018938	16	81603001	0.0334	480742	0.9779	Uveitis || id:ebi-a-GCST90018938	Uveitis	Uveitis || ||	TRUE	igd	2.29e-06	16	81603001	3657	0.02577	ebi-a-GCST90001447	IgD+ CD38br %B cell	TRUE	reported	igd	2	1	TRUE	ebi-a-GCST90001447
rs113451095	C	T	C	T	-0.2994	-0.0376	0.0472	0.0602389	FALSE	FALSE	FALSE	ebi-a-GCST90018938	17	9975038	0.0582	480742	0.5179	Uveitis || id:ebi-a-GCST90018938	Uveitis	Uveitis || ||	TRUE	igd	2.17e-06	17	9975038	3020	0.06307	ebi-a-GCST90001448	CD11c+ monocyte AC	TRUE	reported	igd	2	1	TRUE	ebi-a-GCST90001448
rs113800324	T	C	T	C	0.2681	-0.0089	0.05	0.0325973	FALSE	FALSE	FALSE	ebi-a-GCST90018938	12	69766606	0.09	480742	0.9212	Uveitis || id:ebi-a-GCST90018938	Uveitis	Uveitis || ||	TRUE	igd	8.05e-06	12	69766606	3020	0.05996	ebi-a-GCST90001448	CD11c+ monocyte AC	TRUE	reported	igd	2	1	TRUE	ebi-a-GCST90001448
rs114693598	T	G	T	G	-0.1756	0.1343	0.1422	0.0610712	FALSE	FALSE	FALSE	ebi-a-GCST90018938	1	161500712	0.0609	480742	0.02746	Uveitis || id:ebi-a-GCST90018938	Uveitis	Uveitis || ||	TRUE	igd	4.06e-06	1	161500712	3020	0.03803	ebi-a-GCST90001448	CD11c+ monocyte AC	TRUE	reported	igd	2	1	TRUE	ebi-a-GCST90001448
rs13104041	A	G	A	G	0.6966	0.0259	0.0073	0.036052	FALSE	FALSE	FALSE	ebi-a-GCST90018938	4	173569449	0.0626	480742	0.6791	Uveitis || id:ebi-a-GCST90018938	Uveitis	Uveitis || ||	TRUE	igd	9.01e-06	4	173569449	3020	0.1566	ebi-a-GCST90001448	CD11c+ monocyte AC	TRUE	reported	igd	2	1	TRUE	ebi-a-GCST90001448
rs150248455	A	G	A	G	0.25	-0.197	0.0674	0.0122567	FALSE	FALSE	FALSE	ebi-a-GCST90018938	21	46373171	0.177	480742	0.2657	Uveitis || id:ebi-a-GCST90018938	Uveitis	Uveitis || ||	TRUE	igd	1.6e-06	21	46373171	3020	0.05201	ebi-a-GCST90001448	CD11c+ monocyte AC	TRUE	reported	igd	2	1	TRUE	ebi-a-GCST90001448
rs151194174	A	G	A	G	-0.3546	0.0596	0.0305	0.0259202	FALSE	FALSE	FALSE	ebi-a-GCST90018938	7	20995778	0.0763	480742	0.4344	Uveitis || id:ebi-a-GCST90018938	Uveitis	Uveitis || ||	TRUE	igd	5.92e-06	7	20995778	3020	0.07814	ebi-a-GCST90001448	CD11c+ monocyte AC	TRUE	reported	igd	2	1	TRUE	ebi-a-GCST90001448
rs2295270	A	G	A	G	0.1506	-0.0043	0.1901	0.169595	FALSE	FALSE	FALSE	ebi-a-GCST90018938	6	47216562	0.0611	480742	0.9442	Uveitis || id:ebi-a-GCST90018938	Uveitis	Uveitis || ||	TRUE	igd	9.65e-06	6	47216562	3020	0.03397	ebi-a-GCST90001448	CD11c+ monocyte AC	TRUE	reported	igd	2	1	TRUE	ebi-a-GCST90001448
rs2404849	G	T	G	T	0.1562	0.0384	0.7464	0.878315	FALSE	FALSE	FALSE	ebi-a-GCST90018938	1	224272792	0.0484	480742	0.4268	Uveitis || id:ebi-a-GCST90018938	Uveitis	Uveitis || ||	TRUE	igd	2.98e-07	1	224272792	3020	0.03041	ebi-a-GCST90001448	CD11c+ monocyte AC	TRUE	reported	igd	2	1	TRUE	ebi-a-GCST90001448
rs2587473	T	C	T	C	-0.1429	-0.0346	0.2432	0.290721	FALSE	FALSE	FALSE	ebi-a-GCST90018938	10	72515785	0.0294	480742	0.2406	Uveitis || id:ebi-a-GCST90018938	Uveitis	Uveitis || ||	TRUE	igd	4.55e-06	10	72515785	3020	0.0311	ebi-a-GCST90001448	CD11c+ monocyte AC	TRUE	reported	igd	2	1	TRUE	ebi-a-GCST90001448
rs3040901	T	C	T	C	-0.1552	-0.0429	0.2225	0.446416	FALSE	FALSE	FALSE	ebi-a-GCST90018938	2	79926958	0.0671	480742	0.5226	Uveitis || id:ebi-a-GCST90018938	Uveitis	Uveitis || ||	TRUE	igd	3.98e-06	2	79926958	3020	0.03359	ebi-a-GCST90001448	CD11c+ monocyte AC	TRUE	reported	igd	2	1	TRUE	ebi-a-GCST90001448
rs34936922	G	T	G	T	-0.1256	-0.0035	0.3124	0.280642	FALSE	FALSE	FALSE	ebi-a-GCST90018938	12	115758242	0.0324	480742	0.9138	Uveitis || id:ebi-a-GCST90018938	Uveitis	Uveitis || ||	TRUE	igd	9.77e-06	12	115758242	3020	0.02836	ebi-a-GCST90001448	CD11c+ monocyte AC	TRUE	reported	igd	2	1	TRUE	ebi-a-GCST90001448
rs72724781	G	A	G	A	0.9648	-0.0975	0.0041	0.0251815	FALSE	FALSE	FALSE	ebi-a-GCST90018938	1	89327063	0.0704	480742	0.1661	Uveitis || id:ebi-a-GCST90018938	Uveitis	Uveitis || ||	TRUE	igd	1.95e-06	1	89327063	3020	0.2024	ebi-a-GCST90001448	CD11c+ monocyte AC	TRUE	reported	igd	2	1	TRUE	ebi-a-GCST90001448
rs72830905	G	C	G	C	0.8103	-0.0078	0.0058	0.0140437	FALSE	TRUE	FALSE	ebi-a-GCST90018938	10	85138481	0.1413	480742	0.9559	Uveitis || id:ebi-a-GCST90018938	Uveitis	Uveitis || ||	TRUE	igd	5.74e-06	10	85138481	3020	0.1783	ebi-a-GCST90001448	CD11c+ monocyte AC	TRUE	reported	igd	2	1	TRUE	ebi-a-GCST90001448
rs72835655	T	G	T	G	0.2511	-0.0922	0.0594	0.0704833	FALSE	FALSE	FALSE	ebi-a-GCST90018938	5	167349999	0.0627	480742	0.1417	Uveitis || id:ebi-a-GCST90018938	Uveitis	Uveitis || ||	TRUE	igd	9.05e-06	5	167349999	3020	0.05647	ebi-a-GCST90001448	CD11c+ monocyte AC	TRUE	reported	igd	2	1	TRUE	ebi-a-GCST90001448
rs73445777	G	T	G	T	-0.4778	-0.0691	0.0151	0.0599491	FALSE	FALSE	FALSE	ebi-a-GCST90018938	18	46954097	0.0554	480742	0.2125	Uveitis || id:ebi-a-GCST90018938	Uveitis	Uveitis || ||	TRUE	igd	5.93e-06	18	46954097	3020	0.1053	ebi-a-GCST90001448	CD11c+ monocyte AC	TRUE	reported	igd	2	1	TRUE	ebi-a-GCST90001448
rs74610143	T	C	T	C	0.5582	-0.034	0.0124	0.0206986	FALSE	FALSE	FALSE	ebi-a-GCST90018938	3	172744541	0.14	480742	0.8082	Uveitis || id:ebi-a-GCST90018938	Uveitis	Uveitis || ||	TRUE	igd	7.77e-06	3	172744541	3020	0.1246	ebi-a-GCST90001448	CD11c+ monocyte AC	TRUE	reported	igd	2	1	TRUE	ebi-a-GCST90001448
rs8175830	A	G	A	G	-0.2321	-0.0214	0.0919	0.218275	FALSE	FALSE	FALSE	ebi-a-GCST90018938	19	27851156	0.0766	480742	0.779701	Uveitis || id:ebi-a-GCST90018938	Uveitis	Uveitis || ||	TRUE	igd	8.62e-06	19	27851156	3020	0.05209	ebi-a-GCST90001448	CD11c+ monocyte AC	TRUE	reported	igd	2	1	TRUE	ebi-a-GCST90001448
rs9894233	A	T	A	T	-0.3991	-0.0445	0.0268	0.0390636	FALSE	TRUE	FALSE	ebi-a-GCST90018938	17	45778747	0.1742	480742	0.7985	Uveitis || id:ebi-a-GCST90018938	Uveitis	Uveitis || ||	TRUE	igd	3.38e-06	17	45778747	3020	0.08574	ebi-a-GCST90001448	CD11c+ monocyte AC	TRUE	reported	igd	2	1	TRUE	ebi-a-GCST90001448
rs10227905	G	T	G	T	0.1214	-0.0208	0.3971	0.395783	FALSE	FALSE	FALSE	ebi-a-GCST90018938	7	122075261	0.0282	480742	0.4616	Uveitis || id:ebi-a-GCST90018938	Uveitis	Uveitis || ||	TRUE	igd	7.71e-06	7	122075261	3043	0.0271	ebi-a-GCST90001449	CD11c+ monocyte %monocyte	TRUE	reported	igd	2	1	TRUE	ebi-a-GCST90001449
rs115058278	A	T	A	T	0.4772	0.1737	0.0168	0.0252172	FALSE	TRUE	FALSE	ebi-a-GCST90018938	3	101915678	0.1073	480742	0.1054	Uveitis || id:ebi-a-GCST90018938	Uveitis	Uveitis || ||	TRUE	igd	3.11e-06	3	101915678	3043	0.1021	ebi-a-GCST90001449	CD11c+ monocyte %monocyte	TRUE	reported	igd	2	1	TRUE	ebi-a-GCST90001449
rs11766273	A	G	A	G	0.591	-0.0196	0.0115	0.0997545	FALSE	FALSE	FALSE	ebi-a-GCST90018938	7	22775663	0.0409	480742	0.632	Uveitis || id:ebi-a-GCST90018938	Uveitis	Uveitis || ||	TRUE	igd	4.23e-06	7	22775663	3043	0.1283	ebi-a-GCST90001449	CD11c+ monocyte %monocyte	TRUE	reported	igd	2	1	TRUE	ebi-a-GCST90001449
rs117909439	T	C	T	C	-0.6761	0.0748	0.0089	0.0144867	FALSE	FALSE	FALSE	ebi-a-GCST90018938	14	29918210	0.1096	480742	0.4946	Uveitis || id:ebi-a-GCST90018938	Uveitis	Uveitis || ||	TRUE	igd	1.81e-06	14	29918210	3043	0.1414	ebi-a-GCST90001449	CD11c+ monocyte %monocyte	TRUE	reported	igd	2	1	TRUE	ebi-a-GCST90001449
rs11921245	C	T	C	T	0.1661	-0.0053	0.1456	0.17491	FALSE	FALSE	FALSE	ebi-a-GCST90018938	3	65576520	0.0347	480742	0.8784	Uveitis || id:ebi-a-GCST90018938	Uveitis	Uveitis || ||	TRUE	igd	8.53e-06	3	65576520	3043	0.03726	ebi-a-GCST90001449	CD11c+ monocyte %monocyte	TRUE	reported	igd	2	1	TRUE	ebi-a-GCST90001449
rs13186506	T	A	T	A	-0.1934	0.0158	0.104	0.109331	FALSE	TRUE	FALSE	ebi-a-GCST90018938	5	59111915	0.0465	480742	0.733701	Uveitis || id:ebi-a-GCST90018938	Uveitis	Uveitis || ||	TRUE	igd	7e-06	5	59111915	3043	0.04296	ebi-a-GCST90001449	CD11c+ monocyte %monocyte	TRUE	reported	igd	2	1	TRUE	ebi-a-GCST90001449
rs13241407	G	A	G	A	-0.28	-0.0422	0.0483	0.0473841	FALSE	FALSE	FALSE	ebi-a-GCST90018938	7	153684820	0.0783	480742	0.5895	Uveitis || id:ebi-a-GCST90018938	Uveitis	Uveitis || ||	TRUE	igd	4.95e-06	7	153684820	3043	0.06121	ebi-a-GCST90001449	CD11c+ monocyte %monocyte	TRUE	reported	igd	2	1	TRUE	ebi-a-GCST90001449
rs1381984	A	G	A	G	-0.1569	-0.0461	0.1661	0.209882	FALSE	FALSE	FALSE	ebi-a-GCST90018938	20	52655304	0.0328	480742	0.16	Uveitis || id:ebi-a-GCST90018938	Uveitis	Uveitis || ||	TRUE	igd	7.2e-06	20	52655304	3043	0.0349	ebi-a-GCST90001449	CD11c+ monocyte %monocyte	TRUE	reported	igd	2	1	TRUE	ebi-a-GCST90001449
rs16952634	A	G	A	G	-0.1936	-0.1502	0.1032	0.0930696	FALSE	FALSE	FALSE	ebi-a-GCST90018938	16	53934556	0.0931	480742	0.1066	Uveitis || id:ebi-a-GCST90018938	Uveitis	Uveitis || ||	TRUE	igd	9.62e-06	16	53934556	3043	0.04368	ebi-a-GCST90001449	CD11c+ monocyte %monocyte	TRUE	reported	igd	2	1	TRUE	ebi-a-GCST90001449
rs17689291	C	G	C	G	-0.575	-0.1327	0.0107	0.0305834	FALSE	TRUE	FALSE	ebi-a-GCST90018938	8	94037230	0.0762	480742	0.0814292	Uveitis || id:ebi-a-GCST90018938	Uveitis	Uveitis || ||	TRUE	igd	9.3e-06	8	94037230	3043	0.1295	ebi-a-GCST90001449	CD11c+ monocyte %monocyte	TRUE	reported	igd	2	1	TRUE	ebi-a-GCST90001449
rs191730825	G	A	G	A	0.4346	-0.683	0.0292	0.0003555	FALSE	FALSE	FALSE	ebi-a-GCST90018938	1	46613239	1.0644	480742	0.5211	Uveitis || id:ebi-a-GCST90018938	Uveitis	Uveitis || ||	TRUE	igd	7.01e-08	1	46613239	3043	0.08042	ebi-a-GCST90001449	CD11c+ monocyte %monocyte	TRUE	reported	igd	2	1	TRUE	ebi-a-GCST90001449
rs35149557	C	T	C	T	0.1579	-0.0668	0.198	0.128845	FALSE	FALSE	FALSE	ebi-a-GCST90018938	20	5421681	0.0422	480742	0.1135	Uveitis || id:ebi-a-GCST90018938	Uveitis	Uveitis || ||	TRUE	igd	1.8e-06	20	5421681	3043	0.03301	ebi-a-GCST90001449	CD11c+ monocyte %monocyte	TRUE	reported	igd	2	1	TRUE	ebi-a-GCST90001449
rs35237330	A	G	A	G	-0.2147	0.0917	0.0971	0.0744642	FALSE	FALSE	FALSE	ebi-a-GCST90018938	4	182768743	0.0613	480742	0.1349	Uveitis || id:ebi-a-GCST90018938	Uveitis	Uveitis || ||	TRUE	igd	1.77e-06	4	182768743	3043	0.04484	ebi-a-GCST90001449	CD11c+ monocyte %monocyte	TRUE	reported	igd	2	1	TRUE	ebi-a-GCST90001449
rs4922033	T	C	T	C	0.1211	-0.0591	0.3899	0.264513	FALSE	FALSE	FALSE	ebi-a-GCST90018938	8	19326303	0.0292	480742	0.0431003	Uveitis || id:ebi-a-GCST90018938	Uveitis	Uveitis || ||	TRUE	igd	7.22e-06	8	19326303	3043	0.02694	ebi-a-GCST90001449	CD11c+ monocyte %monocyte	TRUE	reported	igd	2	1	TRUE	ebi-a-GCST90001449
rs57566659	C	G	C	G	0.3158	0.1121	0.0462	0.0899115	FALSE	TRUE	FALSE	ebi-a-GCST90018938	12	42973243	0.0508	480742	0.0274397	Uveitis || id:ebi-a-GCST90018938	Uveitis	Uveitis || ||	TRUE	igd	4.67e-07	12	42973243	3043	0.06253	ebi-a-GCST90001449	CD11c+ monocyte %monocyte	TRUE	reported	igd	2	1	TRUE	ebi-a-GCST90001449
rs62002392	G	A	G	A	0.1924	0.0549	0.1119	0.112777	FALSE	FALSE	FALSE	ebi-a-GCST90018938	15	37200279	0.0491	480742	0.2639	Uveitis || id:ebi-a-GCST90018938	Uveitis	Uveitis || ||	TRUE	igd	5.51e-06	15	37200279	3043	0.04225	ebi-a-GCST90001449	CD11c+ monocyte %monocyte	TRUE	reported	igd	2	1	TRUE	ebi-a-GCST90001449
rs703009	T	C	T	C	-0.1616	-0.0722	0.1687	0.375661	FALSE	FALSE	FALSE	ebi-a-GCST90018938	10	26889823	0.0668	480742	0.2798	Uveitis || id:ebi-a-GCST90018938	Uveitis	Uveitis || ||	TRUE	igd	6.73e-06	10	26889823	3043	0.03583	ebi-a-GCST90001449	CD11c+ monocyte %monocyte	TRUE	reported	igd	2	1	TRUE	ebi-a-GCST90001449
rs73073066	T	C	T	C	0.4148	-0.1472	0.023	0.0714229	FALSE	FALSE	FALSE	ebi-a-GCST90018938	7	23486970	0.0581	480742	0.01128	Uveitis || id:ebi-a-GCST90018938	Uveitis	Uveitis || ||	TRUE	igd	2.38e-06	7	23486970	3043	0.08775	ebi-a-GCST90001449	CD11c+ monocyte %monocyte	TRUE	reported	igd	2	1	TRUE	ebi-a-GCST90001449
rs74610143	T	C	T	C	0.6366	-0.034	0.0125	0.0206986	FALSE	FALSE	FALSE	ebi-a-GCST90018938	3	172744541	0.14	480742	0.8082	Uveitis || id:ebi-a-GCST90018938	Uveitis	Uveitis || ||	TRUE	igd	3.37e-07	3	172744541	3043	0.1245	ebi-a-GCST90001449	CD11c+ monocyte %monocyte	TRUE	reported	igd	2	1	TRUE	ebi-a-GCST90001449
rs75256410	T	C	T	C	0.545	0.3473	0.0122	0.005507	FALSE	FALSE	FALSE	ebi-a-GCST90018938	5	176914227	0.2211	480742	0.1162	Uveitis || id:ebi-a-GCST90018938	Uveitis	Uveitis || ||	TRUE	igd	6.05e-06	5	176914227	3043	0.1202	ebi-a-GCST90001449	CD11c+ monocyte %monocyte	TRUE	reported	igd	2	1	TRUE	ebi-a-GCST90001449
rs76968110	A	G	A	G	-0.4763	0.0502	0.0189	0.0140885	FALSE	FALSE	FALSE	ebi-a-GCST90018938	14	31160823	0.1481	480742	0.734401	Uveitis || id:ebi-a-GCST90018938	Uveitis	Uveitis || ||	TRUE	igd	6.82e-07	14	31160823	3043	0.0957	ebi-a-GCST90001449	CD11c+ monocyte %monocyte	TRUE	reported	igd	2	1	TRUE	ebi-a-GCST90001449
rs8065103	G	A	G	A	0.1465	0.0325	0.7212	0.605566	FALSE	FALSE	FALSE	ebi-a-GCST90018938	17	45062476	0.0299	480742	0.2767	Uveitis || id:ebi-a-GCST90018938	Uveitis	Uveitis || ||	TRUE	igd	8.11e-07	17	45062476	3043	0.02963	ebi-a-GCST90001449	CD11c+ monocyte %monocyte	TRUE	reported	igd	2	1	TRUE	ebi-a-GCST90001449
rs11249570	A	G	A	G	-0.1525	-0.0559	0.4581	0.309919	FALSE	FALSE	FALSE	ebi-a-GCST90018938	5	177033794	0.0294	480742	0.0573403	Uveitis || id:ebi-a-GCST90018938	Uveitis	Uveitis || ||	TRUE	igd	7.66e-09	5	177033794	3019	0.02632	ebi-a-GCST90001450	CD62L- monocyte AC	TRUE	reported	igd	2	1	TRUE	ebi-a-GCST90001450
rs116691483	A	G	A	G	0.3974	0.0994	0.0235	0.0149225	FALSE	FALSE	FALSE	ebi-a-GCST90018938	11	111990120	0.1101	480742	0.3665	Uveitis || id:ebi-a-GCST90018938	Uveitis	Uveitis || ||	TRUE	igd	9.33e-06	11	111990120	3019	0.0895	ebi-a-GCST90001450	CD62L- monocyte AC	TRUE	reported	igd	2	1	TRUE	ebi-a-GCST90001450
rs11935230	C	G	C	G	0.1842	0.0027	0.1686	0.311113	FALSE	TRUE	FALSE	ebi-a-GCST90018938	4	136447876	0.0312	480742	0.931	Uveitis || id:ebi-a-GCST90018938	Uveitis	Uveitis || ||	TRUE	igd	3.5e-07	4	136447876	3019	0.03607	ebi-a-GCST90001450	CD62L- monocyte AC	TRUE	reported	igd	2	1	TRUE	ebi-a-GCST90001450
rs13068785	T	C	T	C	0.269	-0.1172	0.0581	0.02999	FALSE	FALSE	FALSE	ebi-a-GCST90018938	3	74703663	0.0933	480742	0.2091	Uveitis || id:ebi-a-GCST90018938	Uveitis	Uveitis || ||	TRUE	igd	4.62e-06	3	74703663	3019	0.05861	ebi-a-GCST90001450	CD62L- monocyte AC	TRUE	reported	igd	2	1	TRUE	ebi-a-GCST90001450
rs143153359	T	C	T	C	2.05	0.0294	0.0013	0.010885	FALSE	FALSE	FALSE	ebi-a-GCST90018938	9	76145588	0.109	480742	0.7873	Uveitis || id:ebi-a-GCST90018938	Uveitis	Uveitis || ||	TRUE	igd	4.12e-07	9	76145588	3019	0.4039	ebi-a-GCST90001450	CD62L- monocyte AC	TRUE	reported	igd	2	1	TRUE	ebi-a-GCST90001450
rs146793376	G	T	G	T	0.4639	-0.0201	0.0171	0.01282	FALSE	FALSE	FALSE	ebi-a-GCST90018938	16	31775655	0.1402	480742	0.886	Uveitis || id:ebi-a-GCST90018938	Uveitis	Uveitis || ||	TRUE	igd	8.44e-06	16	31775655	3019	0.104	ebi-a-GCST90001450	CD62L- monocyte AC	TRUE	reported	igd	2	1	TRUE	ebi-a-GCST90001450
rs149543954	T	G	T	G	0.295	-0.0813	0.0517	0.04247	FALSE	FALSE	FALSE	ebi-a-GCST90018938	20	15302488	0.1644	480742	0.621101	Uveitis || id:ebi-a-GCST90018938	Uveitis	Uveitis || ||	TRUE	igd	1.43e-06	20	15302488	3019	0.06108	ebi-a-GCST90001450	CD62L- monocyte AC	TRUE	reported	igd	2	1	TRUE	ebi-a-GCST90001450
rs17082777	A	G	A	G	-0.2033	-0.0528	0.1014	0.116251	FALSE	FALSE	FALSE	ebi-a-GCST90018938	4	63361327	0.0371	480742	0.1547	Uveitis || id:ebi-a-GCST90018938	Uveitis	Uveitis || ||	TRUE	igd	6.96e-06	4	63361327	3019	0.04515	ebi-a-GCST90001450	CD62L- monocyte AC	TRUE	reported	igd	2	1	TRUE	ebi-a-GCST90001450
[truncated: 16,782 more rows]
