# Supplementary material for: Causal role of immune cells in uveitis: Mendelian randomization study
Source: Front Immunol. 2024 Jul 9;15:1402074. doi: 10.3389/fimmu.2024.1402074 (PMC11263026; doi:10.3389/fimmu.2024.1402074)
Supplement: Supplementary file 1 [file DataSheet_1.zip › supplementary-revision V3.0/Supplement table 1B-all SNP - excluded confounders.xlsx]

## Sheet: Sheet1
SNP	effect_allele.exposure	other_allele.exposure	effect_allele.outcome	other_allele.outcome	beta.exposure	beta.outcome	eaf.exposure	eaf.outcome	remove	palindromic	ambiguous	id.outcome	chr	pos	se.outcome	samplesize.outcome	pval.outcome	outcome	originalname.outcome	outcome.deprecated	mr_keep.outcome	data_source.outcome	pval.exposure	chr.exposure	pos.exposure	samplesize.exposure	se.exposure	id.exposure	exposure	mr_keep.exposure	pval_origin.exposure	data_source.exposure	action	SNP_index	mr_keep	id
rs112985320	T	C	T	C	-0.855	-0.0446	0.0059	0.0225933	FALSE	FALSE	FALSE	ebi-a-GCST90018938	3	67260176	0.072	480742	0.5362	Uveitis || id:ebi-a-GCST90018938	Uveitis	Uveitis || ||	TRUE	igd	5.73e-06	3	67260176	3410	0.1882	ebi-a-GCST90001463	CD62L- DC %DC	TRUE	reported	igd	2	1	TRUE	ebi-a-GCST90001463
rs116473196	T	C	T	C	-0.9935	-0.0966	0.0031	0.0296283	FALSE	FALSE	FALSE	ebi-a-GCST90018938	5	179543345	0.1879	480742	0.6073	Uveitis || id:ebi-a-GCST90018938	Uveitis	Uveitis || ||	TRUE	igd	2.68e-06	5	179543345	3410	0.2113	ebi-a-GCST90001463	CD62L- DC %DC	TRUE	reported	igd	2	1	TRUE	ebi-a-GCST90001463
rs11754319	T	G	T	G	-1.697	0.0862	0.0012	0.0106535	FALSE	FALSE	FALSE	ebi-a-GCST90018938	6	8259337	0.1948	480742	0.658	Uveitis || id:ebi-a-GCST90018938	Uveitis	Uveitis || ||	TRUE	igd	7.6e-06	6	8259337	3410	0.3784	ebi-a-GCST90001463	CD62L- DC %DC	TRUE	reported	igd	2	1	TRUE	ebi-a-GCST90001463
rs138315340	T	A	T	A	0.2575	0.0738	0.0516	0.0362826	FALSE	TRUE	FALSE	ebi-a-GCST90018938	11	19889219	0.0753	480742	0.3273	Uveitis || id:ebi-a-GCST90018938	Uveitis	Uveitis || ||	TRUE	igd	8.35e-06	11	19889219	3410	0.05769	ebi-a-GCST90001463	CD62L- DC %DC	TRUE	reported	igd	2	1	TRUE	ebi-a-GCST90001463
rs143032729	G	A	G	A	0.4142	0.0801	0.0326	0.0255614	FALSE	FALSE	FALSE	ebi-a-GCST90018938	1	160353789	0.0826	480742	0.3321	Uveitis || id:ebi-a-GCST90018938	Uveitis	Uveitis || ||	TRUE	igd	3.97e-08	1	160353789	3410	0.07525	ebi-a-GCST90001463	CD62L- DC %DC	TRUE	reported	igd	2	1	TRUE	ebi-a-GCST90001463
rs143140559	T	C	T	C	0.6557	-0.3548	0.0094	0.00860515	FALSE	FALSE	FALSE	ebi-a-GCST90018938	1	160972255	0.1943	480742	0.0678594	Uveitis || id:ebi-a-GCST90018938	Uveitis	Uveitis || ||	TRUE	igd	5.15e-07	1	160972255	3410	0.1304	ebi-a-GCST90001463	CD62L- DC %DC	TRUE	reported	igd	2	1	TRUE	ebi-a-GCST90001463
rs148188224	G	C	G	C	-1.426	-0.042	0.0019	0.0241657	FALSE	TRUE	FALSE	ebi-a-GCST90018938	16	65149970	0.093	480742	0.6516	Uveitis || id:ebi-a-GCST90018938	Uveitis	Uveitis || ||	TRUE	igd	3.95e-06	16	65149970	3410	0.3084	ebi-a-GCST90001463	CD62L- DC %DC	TRUE	reported	igd	2	1	TRUE	ebi-a-GCST90001463
rs149812305	C	T	C	T	-0.3592	0.1631	0.0271	0.00693947	FALSE	FALSE	FALSE	ebi-a-GCST90018938	11	5480718	0.2205	480742	0.459701	Uveitis || id:ebi-a-GCST90018938	Uveitis	Uveitis || ||	TRUE	igd	2.88e-06	11	5480718	3410	0.07663	ebi-a-GCST90001463	CD62L- DC %DC	TRUE	reported	igd	2	1	TRUE	ebi-a-GCST90001463
rs1515318	A	G	A	G	-0.1257	0.0173	0.435	0.307642	FALSE	FALSE	FALSE	ebi-a-GCST90018938	1	105108278	0.031	480742	0.5766	Uveitis || id:ebi-a-GCST90018938	Uveitis	Uveitis || ||	TRUE	igd	2.34e-06	1	105108278	3410	0.02658	ebi-a-GCST90001463	CD62L- DC %DC	TRUE	reported	igd	2	1	TRUE	ebi-a-GCST90001463
rs2024391	T	C	T	C	0.1625	0.034	0.1736	0.236955	FALSE	FALSE	FALSE	ebi-a-GCST90018938	16	11907102	0.0693	480742	0.6242	Uveitis || id:ebi-a-GCST90018938	Uveitis	Uveitis || ||	TRUE	igd	3.13e-06	16	11907102	3410	0.0348	ebi-a-GCST90001463	CD62L- DC %DC	TRUE	reported	igd	2	1	TRUE	ebi-a-GCST90001463
rs2332920	G	A	G	A	0.1217	-0.0029	0.3752	0.265166	FALSE	FALSE	FALSE	ebi-a-GCST90018938	14	73286458	0.0348	480742	0.9334	Uveitis || id:ebi-a-GCST90018938	Uveitis	Uveitis || ||	TRUE	igd	6.4e-06	14	73286458	3410	0.02693	ebi-a-GCST90001463	CD62L- DC %DC	TRUE	reported	igd	2	1	TRUE	ebi-a-GCST90001463
rs28895017	A	C	A	C	-4.181	-0.162	NA	0.0219169	FALSE	FALSE	FALSE	ebi-a-GCST90018938	6	31817114	0.126	480742	0.1984	Uveitis || id:ebi-a-GCST90018938	Uveitis	Uveitis || ||	TRUE	igd	7.48e-06	6	31817114	3410	0.9319	ebi-a-GCST90001463	CD62L- DC %DC	TRUE	reported	igd	2	1	TRUE	ebi-a-GCST90001463
rs341029	A	G	A	G	-0.137	0.0068	0.7375	0.774692	FALSE	FALSE	FALSE	ebi-a-GCST90018938	1	77072414	0.0764	480742	0.929	Uveitis || id:ebi-a-GCST90018938	Uveitis	Uveitis || ||	TRUE	igd	3.25e-06	1	77072414	3410	0.02939	ebi-a-GCST90001463	CD62L- DC %DC	TRUE	reported	igd	2	1	TRUE	ebi-a-GCST90001463
rs41275192	C	T	C	T	0.4062	-0.0703	0.021	0.0318023	FALSE	FALSE	FALSE	ebi-a-GCST90018938	11	6479487	0.0754	480742	0.3508	Uveitis || id:ebi-a-GCST90018938	Uveitis	Uveitis || ||	TRUE	igd	7.61e-06	11	6479487	3410	0.09061	ebi-a-GCST90001463	CD62L- DC %DC	TRUE	reported	igd	2	1	TRUE	ebi-a-GCST90001463
rs4680245	A	G	A	G	-0.3312	-0.0944	0.0334	0.0432633	FALSE	FALSE	FALSE	ebi-a-GCST90018938	3	155938532	0.09	480742	0.2941	Uveitis || id:ebi-a-GCST90018938	Uveitis	Uveitis || ||	TRUE	igd	6.81e-06	3	155938532	3410	0.07348	ebi-a-GCST90001463	CD62L- DC %DC	TRUE	reported	igd	2	1	TRUE	ebi-a-GCST90001463
rs56199187	T	C	T	C	0.7548	0.1181	0.2441	0.115235	FALSE	FALSE	FALSE	ebi-a-GCST90018938	1	161520931	0.0451	480742	0.00889406	Uveitis || id:ebi-a-GCST90018938	Uveitis	Uveitis || ||	TRUE	igd	2.11e-144	1	161520931	3410	0.02809	ebi-a-GCST90001463	CD62L- DC %DC	TRUE	reported	igd	2	1	TRUE	ebi-a-GCST90001463
rs5767014	C	T	C	T	-0.1368	0.0607	0.7776	0.863819	FALSE	FALSE	FALSE	ebi-a-GCST90018938	22	48474288	0.0396	480742	0.1252	Uveitis || id:ebi-a-GCST90018938	Uveitis	Uveitis || ||	TRUE	igd	8.77e-06	22	48474288	3410	0.03073	ebi-a-GCST90001463	CD62L- DC %DC	TRUE	reported	igd	2	1	TRUE	ebi-a-GCST90001463
rs62300075	C	A	C	A	0.1381	0.0056	0.3707	0.35348	FALSE	FALSE	FALSE	ebi-a-GCST90018938	4	43118540	0.0287	480742	0.8454	Uveitis || id:ebi-a-GCST90018938	Uveitis	Uveitis || ||	TRUE	igd	3.32e-07	4	43118540	3410	0.027	ebi-a-GCST90001463	CD62L- DC %DC	TRUE	reported	igd	2	1	TRUE	ebi-a-GCST90001463
rs6537835	A	G	A	G	-0.2072	0.0009	0.8488	0.784279	FALSE	FALSE	FALSE	ebi-a-GCST90018938	1	115108914	0.0381	480742	0.982	Uveitis || id:ebi-a-GCST90018938	Uveitis	Uveitis || ||	TRUE	igd	2.54e-08	1	115108914	3410	0.03711	ebi-a-GCST90001463	CD62L- DC %DC	TRUE	reported	igd	2	1	TRUE	ebi-a-GCST90001463
rs702185	G	A	G	A	0.2232	-0.0693	0.0783	0.0194725	FALSE	FALSE	FALSE	ebi-a-GCST90018938	9	1621830	0.1314	480742	0.5977	Uveitis || id:ebi-a-GCST90018938	Uveitis	Uveitis || ||	TRUE	igd	4.41e-06	9	1621830	3410	0.04854	ebi-a-GCST90001463	CD62L- DC %DC	TRUE	reported	igd	2	1	TRUE	ebi-a-GCST90001463
rs7163051	A	G	A	G	0.1266	-0.0194	0.3702	0.29809	FALSE	FALSE	FALSE	ebi-a-GCST90018938	15	68361528	0.0315	480742	0.5389	Uveitis || id:ebi-a-GCST90018938	Uveitis	Uveitis || ||	TRUE	igd	4.35e-06	15	68361528	3410	0.02752	ebi-a-GCST90001463	CD62L- DC %DC	TRUE	reported	igd	2	1	TRUE	ebi-a-GCST90001463
rs74341264	A	G	A	G	-0.3829	-0.1465	0.1218	0.0822728	FALSE	FALSE	FALSE	ebi-a-GCST90018938	1	161561151	0.1267	480742	0.2477	Uveitis || id:ebi-a-GCST90018938	Uveitis	Uveitis || ||	TRUE	igd	1.43e-21	1	161561151	3410	0.03987	ebi-a-GCST90001463	CD62L- DC %DC	TRUE	reported	igd	2	1	TRUE	ebi-a-GCST90001463
rs75220521	G	T	G	T	1.355	0.095	0.0023	0.0405258	FALSE	FALSE	FALSE	ebi-a-GCST90018938	6	81660130	0.0814	480742	0.2429	Uveitis || id:ebi-a-GCST90018938	Uveitis	Uveitis || ||	TRUE	igd	3.5e-06	6	81660130	3410	0.2917	ebi-a-GCST90001463	CD62L- DC %DC	TRUE	reported	igd	2	1	TRUE	ebi-a-GCST90001463
rs78548019	T	C	T	C	-1.039	-0.0308	0.0031	0.0217209	FALSE	FALSE	FALSE	ebi-a-GCST90018938	6	148373443	0.0941	480742	0.743201	Uveitis || id:ebi-a-GCST90018938	Uveitis	Uveitis || ||	TRUE	igd	7.06e-06	6	148373443	3410	0.231	ebi-a-GCST90001463	CD62L- DC %DC	TRUE	reported	igd	2	1	TRUE	ebi-a-GCST90001463
rs79979402	G	A	G	A	0.2373	0.0647	0.0679	0.0204609	FALSE	FALSE	FALSE	ebi-a-GCST90018938	1	62527805	0.1434	480742	0.6519	Uveitis || id:ebi-a-GCST90018938	Uveitis	Uveitis || ||	TRUE	igd	5.64e-06	1	62527805	3410	0.05218	ebi-a-GCST90001463	CD62L- DC %DC	TRUE	reported	igd	2	1	TRUE	ebi-a-GCST90001463
rs2301101	G	T	G	T	-0.187	-0.0261	0.1097	0.0699348	FALSE	FALSE	FALSE	ebi-a-GCST90018938	5	83420407	0.0565	480742	0.6448	Uveitis || id:ebi-a-GCST90018938	Uveitis	Uveitis || ||	TRUE	igd	2.94e-06	5	83420407	3657	0.03994	ebi-a-GCST90001393	IgD+ CD38dim %B cell	TRUE	reported	igd	2	1	TRUE	ebi-a-GCST90001393
rs329966	G	A	G	A	-0.1265	0.0074	0.5425	0.609218	FALSE	FALSE	FALSE	ebi-a-GCST90018938	19	53070617	0.0293	480742	0.8009	Uveitis || id:ebi-a-GCST90018938	Uveitis	Uveitis || ||	TRUE	igd	2.9e-07	19	53070617	3657	0.02461	ebi-a-GCST90001393	IgD+ CD38dim %B cell	TRUE	reported	igd	2	1	TRUE	ebi-a-GCST90001393
rs34157595	C	T	C	T	0.1327	-0.0878	0.3154	0.341755	FALSE	FALSE	FALSE	ebi-a-GCST90018938	17	49200947	0.0599	480742	0.1427	Uveitis || id:ebi-a-GCST90018938	Uveitis	Uveitis || ||	TRUE	igd	7.23e-07	17	49200947	3657	0.02673	ebi-a-GCST90001393	IgD+ CD38dim %B cell	TRUE	reported	igd	2	1	TRUE	ebi-a-GCST90001393
rs4811007	G	A	G	A	0.1261	0.0264	0.4837	0.513139	FALSE	FALSE	FALSE	ebi-a-GCST90018938	20	48839604	0.0275	480742	0.338	Uveitis || id:ebi-a-GCST90018938	Uveitis	Uveitis || ||	TRUE	igd	3.13e-07	20	48839604	3657	0.02461	ebi-a-GCST90001393	IgD+ CD38dim %B cell	TRUE	reported	igd	2	1	TRUE	ebi-a-GCST90001393
rs546147740	C	T	C	T	0.763	0.312	0.0051	0.0144057	FALSE	FALSE	FALSE	ebi-a-GCST90018938	8	4318676	0.27	480742	0.2479	Uveitis || id:ebi-a-GCST90018938	Uveitis	Uveitis || ||	TRUE	igd	4.75e-06	8	4318676	3657	0.1665	ebi-a-GCST90001393	IgD+ CD38dim %B cell	TRUE	reported	igd	2	1	TRUE	ebi-a-GCST90001393
rs60521331	A	G	A	G	0.1107	0.0486	0.5022	0.445316	FALSE	FALSE	FALSE	ebi-a-GCST90018938	17	8639905	0.0276	480742	0.0784206	Uveitis || id:ebi-a-GCST90018938	Uveitis	Uveitis || ||	TRUE	igd	7.24e-06	17	8639905	3657	0.02463	ebi-a-GCST90001393	IgD+ CD38dim %B cell	TRUE	reported	igd	2	1	TRUE	ebi-a-GCST90001393
rs61912200	A	T	A	T	1.216	0.1587	0.0022	0.0177653	FALSE	TRUE	FALSE	ebi-a-GCST90018938	12	1637126	0.085	480742	0.0619199	Uveitis || id:ebi-a-GCST90018938	Uveitis	Uveitis || ||	TRUE	igd	4.82e-06	12	1637126	3657	0.2655	ebi-a-GCST90001393	IgD+ CD38dim %B cell	TRUE	reported	igd	2	1	TRUE	ebi-a-GCST90001393
rs62488766	G	A	G	A	-0.3635	0.0254	0.0283	0.02555	FALSE	FALSE	FALSE	ebi-a-GCST90018938	8	12518295	0.1052	480742	0.8092	Uveitis || id:ebi-a-GCST90018938	Uveitis	Uveitis || ||	TRUE	igd	6.8e-06	8	12518295	3657	0.08066	ebi-a-GCST90001393	IgD+ CD38dim %B cell	TRUE	reported	igd	2	1	TRUE	ebi-a-GCST90001393
rs6835759	G	A	G	A	0.1189	0.0488	0.4701	0.257497	FALSE	FALSE	FALSE	ebi-a-GCST90018938	4	170328209	0.0306	480742	0.111	Uveitis || id:ebi-a-GCST90018938	Uveitis	Uveitis || ||	TRUE	igd	1.79e-06	4	170328209	3657	0.02486	ebi-a-GCST90001393	IgD+ CD38dim %B cell	TRUE	reported	igd	2	1	TRUE	ebi-a-GCST90001393
rs6998850	G	A	G	A	0.1204	-0.0187	0.3018	0.307026	FALSE	FALSE	FALSE	ebi-a-GCST90018938	8	61848028	0.0302	480742	0.5354	Uveitis || id:ebi-a-GCST90018938	Uveitis	Uveitis || ||	TRUE	igd	7.46e-06	8	61848028	3657	0.02683	ebi-a-GCST90001393	IgD+ CD38dim %B cell	TRUE	reported	igd	2	1	TRUE	ebi-a-GCST90001393
rs73909843	C	T	C	T	0.2092	-0.0052	0.0764	0.0882003	FALSE	FALSE	FALSE	ebi-a-GCST90018938	20	49554764	0.0519	480742	0.9196	Uveitis || id:ebi-a-GCST90018938	Uveitis	Uveitis || ||	TRUE	igd	7.39e-06	20	49554764	3657	0.0466	ebi-a-GCST90001393	IgD+ CD38dim %B cell	TRUE	reported	igd	2	1	TRUE	ebi-a-GCST90001393
rs75766272	T	C	T	C	0.3861	0.0418	0.0201	0.0390864	FALSE	FALSE	FALSE	ebi-a-GCST90018938	1	8009985	0.0579	480742	0.47	Uveitis || id:ebi-a-GCST90018938	Uveitis	Uveitis || ||	TRUE	igd	7.14e-06	1	8009985	3657	0.08587	ebi-a-GCST90001393	IgD+ CD38dim %B cell	TRUE	reported	igd	2	1	TRUE	ebi-a-GCST90001393
rs7595353	C	T	C	T	-0.1211	-0.0131	0.3054	0.232995	FALSE	FALSE	FALSE	ebi-a-GCST90018938	2	229232050	0.0331	480742	0.690799	Uveitis || id:ebi-a-GCST90018938	Uveitis	Uveitis || ||	TRUE	igd	6.02e-06	2	229232050	3657	0.02671	ebi-a-GCST90001393	IgD+ CD38dim %B cell	TRUE	reported	igd	2	1	TRUE	ebi-a-GCST90001393
rs78269238	T	C	T	C	-0.2771	-0.0049	0.0582	0.0267289	FALSE	FALSE	FALSE	ebi-a-GCST90018938	14	65673804	0.0927	480742	0.9578	Uveitis || id:ebi-a-GCST90018938	Uveitis	Uveitis || ||	TRUE	igd	2.34e-07	14	65673804	3657	0.05349	ebi-a-GCST90001393	IgD+ CD38dim %B cell	TRUE	reported	igd	2	1	TRUE	ebi-a-GCST90001393
rs78958229	T	C	T	C	0.2934	0.1337	0.044	0.027765	FALSE	FALSE	FALSE	ebi-a-GCST90018938	21	39363957	0.1306	480742	0.3058	Uveitis || id:ebi-a-GCST90018938	Uveitis	Uveitis || ||	TRUE	igd	7.22e-07	21	39363957	3657	0.0591	ebi-a-GCST90001393	IgD+ CD38dim %B cell	TRUE	reported	igd	2	1	TRUE	ebi-a-GCST90001393
rs9865821	A	C	A	C	0.115	0.024	0.6459	0.43753	FALSE	FALSE	FALSE	ebi-a-GCST90018938	3	7014131	0.0289	480742	0.4049	Uveitis || id:ebi-a-GCST90018938	Uveitis	Uveitis || ||	TRUE	igd	7.16e-06	3	7014131	3657	0.02558	ebi-a-GCST90001393	IgD+ CD38dim %B cell	TRUE	reported	igd	2	1	TRUE	ebi-a-GCST90001393
rs11114574	A	G	A	G	0.4701	-0.231	0.0366	0.013268	FALSE	FALSE	FALSE	ebi-a-GCST90018938	12	81094063	0.2023	480742	0.2535	Uveitis || id:ebi-a-GCST90018938	Uveitis	Uveitis || ||	TRUE	igd	2.76e-06	12	81094063	1559	0.0999	ebi-a-GCST90002095	CD11b on CD33dim HLA DR-	TRUE	reported	igd	2	1	TRUE	ebi-a-GCST90002095
rs114446732	A	G	A	G	-0.5131	-0.0244	0.033	0.018202	FALSE	FALSE	FALSE	ebi-a-GCST90018938	1	170916456	0.1176	480742	0.8355	Uveitis || id:ebi-a-GCST90018938	Uveitis	Uveitis || ||	TRUE	igd	1.64e-06	1	170916456	1559	0.1066	ebi-a-GCST90002095	CD11b on CD33dim HLA DR-	TRUE	reported	igd	2	1	TRUE	ebi-a-GCST90002095
rs114757228	G	A	G	A	0.3486	-0.0704	0.0616	0.0589429	FALSE	FALSE	FALSE	ebi-a-GCST90018938	21	19500806	0.0584	480742	0.2286	Uveitis || id:ebi-a-GCST90018938	Uveitis	Uveitis || ||	TRUE	igd	9.4e-06	21	19500806	1559	0.07843	ebi-a-GCST90002095	CD11b on CD33dim HLA DR-	TRUE	reported	igd	2	1	TRUE	ebi-a-GCST90002095
rs117431630	A	G	A	G	-0.4065	0.0564	0.0462	0.0584999	FALSE	FALSE	FALSE	ebi-a-GCST90018938	9	7853019	0.0554	480742	0.3084	Uveitis || id:ebi-a-GCST90018938	Uveitis	Uveitis || ||	TRUE	igd	6.72e-06	9	7853019	1559	0.08998	ebi-a-GCST90002095	CD11b on CD33dim HLA DR-	TRUE	reported	igd	2	1	TRUE	ebi-a-GCST90002095
rs11922267	T	C	T	C	0.2478	-0.013	0.1331	0.0966907	FALSE	FALSE	FALSE	ebi-a-GCST90018938	3	65401156	0.0464	480742	0.778901	Uveitis || id:ebi-a-GCST90018938	Uveitis	Uveitis || ||	TRUE	igd	9.38e-06	3	65401156	1559	0.05574	ebi-a-GCST90002095	CD11b on CD33dim HLA DR-	TRUE	reported	igd	2	1	TRUE	ebi-a-GCST90002095
rs13143110	C	T	C	T	1.704	0.1165	0.0022	0.0124436	FALSE	FALSE	FALSE	ebi-a-GCST90018938	4	143105070	0.1385	480742	0.4002	Uveitis || id:ebi-a-GCST90018938	Uveitis	Uveitis || ||	TRUE	igd	8.35e-06	4	143105070	1559	0.3812	ebi-a-GCST90002095	CD11b on CD33dim HLA DR-	TRUE	reported	igd	2	1	TRUE	ebi-a-GCST90002095
rs149090801	C	T	C	T	-0.647	-0.3995	0.0234	0.0055607	FALSE	FALSE	FALSE	ebi-a-GCST90018938	7	48224317	0.2569	480742	0.1199	Uveitis || id:ebi-a-GCST90018938	Uveitis	Uveitis || ||	TRUE	igd	1.58e-07	7	48224317	1559	0.1228	ebi-a-GCST90002095	CD11b on CD33dim HLA DR-	TRUE	reported	igd	2	1	TRUE	ebi-a-GCST90002095
rs1547784	G	A	G	A	0.2479	-0.072	0.144	0.133581	FALSE	FALSE	FALSE	ebi-a-GCST90018938	10	112465154	0.0415	480742	0.083299	Uveitis || id:ebi-a-GCST90018938	Uveitis	Uveitis || ||	TRUE	igd	2.01e-06	10	112465154	1559	0.05198	ebi-a-GCST90002095	CD11b on CD33dim HLA DR-	TRUE	reported	igd	2	1	TRUE	ebi-a-GCST90002095
rs2015467	A	T	A	T	-1.039	0.1869	0.9917	0.971368	FALSE	TRUE	FALSE	ebi-a-GCST90018938	6	120034199	0.0923	480742	0.0428401	Uveitis || id:ebi-a-GCST90018938	Uveitis	Uveitis || ||	TRUE	igd	2.42e-06	6	120034199	1559	0.2196	ebi-a-GCST90002095	CD11b on CD33dim HLA DR-	TRUE	reported	igd	2	1	TRUE	ebi-a-GCST90002095
rs2457797	A	G	A	G	-0.185	0.0042	0.67	0.488085	FALSE	FALSE	FALSE	ebi-a-GCST90018938	19	22046425	0.0278	480742	0.8807	Uveitis || id:ebi-a-GCST90018938	Uveitis	Uveitis || ||	TRUE	igd	7.26e-06	19	22046425	1559	0.04109	ebi-a-GCST90002095	CD11b on CD33dim HLA DR-	TRUE	reported	igd	2	1	TRUE	ebi-a-GCST90002095
rs2462681	C	T	C	T	0.2011	-0.0479	0.2453	0.274765	FALSE	FALSE	FALSE	ebi-a-GCST90018938	7	113164548	0.0708	480742	0.499001	Uveitis || id:ebi-a-GCST90018938	Uveitis	Uveitis || ||	TRUE	igd	4.12e-06	7	113164548	1559	0.04352	ebi-a-GCST90002095	CD11b on CD33dim HLA DR-	TRUE	reported	igd	2	1	TRUE	ebi-a-GCST90002095
rs56391734	G	A	G	A	0.2114	0.0692	0.1684	0.103488	FALSE	FALSE	FALSE	ebi-a-GCST90018938	1	67982239	0.0492	480742	0.1594	Uveitis || id:ebi-a-GCST90018938	Uveitis	Uveitis || ||	TRUE	igd	9.57e-06	1	67982239	1559	0.04761	ebi-a-GCST90002095	CD11b on CD33dim HLA DR-	TRUE	reported	igd	2	1	TRUE	ebi-a-GCST90002095
rs62040131	C	A	C	A	-0.4078	0.0191	0.0446	0.111086	FALSE	FALSE	FALSE	ebi-a-GCST90018938	16	79108056	0.0462	480742	0.6798	Uveitis || id:ebi-a-GCST90018938	Uveitis	Uveitis || ||	TRUE	igd	7.62e-06	16	79108056	1559	0.09081	ebi-a-GCST90002095	CD11b on CD33dim HLA DR-	TRUE	reported	igd	2	1	TRUE	ebi-a-GCST90002095
rs72837738	A	G	A	G	0.2068	-0.026	0.3207	0.233657	FALSE	FALSE	FALSE	ebi-a-GCST90018938	10	122530940	0.0304	480742	0.3929	Uveitis || id:ebi-a-GCST90018938	Uveitis	Uveitis || ||	TRUE	igd	2.78e-07	10	122530940	1559	0.04007	ebi-a-GCST90002095	CD11b on CD33dim HLA DR-	TRUE	reported	igd	2	1	TRUE	ebi-a-GCST90002095
rs72943419	A	T	A	T	-0.1958	-0.0059	0.3903	0.251681	FALSE	TRUE	FALSE	ebi-a-GCST90018938	6	106580040	0.0331	480742	0.8593	Uveitis || id:ebi-a-GCST90018938	Uveitis	Uveitis || ||	TRUE	igd	1.59e-07	6	106580040	1559	0.03719	ebi-a-GCST90002095	CD11b on CD33dim HLA DR-	TRUE	reported	igd	2	1	TRUE	ebi-a-GCST90002095
rs73084604	C	T	C	T	-0.5789	0.1868	0.0266	0.0306034	FALSE	FALSE	FALSE	ebi-a-GCST90018938	7	24364831	0.0738	480742	0.0113799	Uveitis || id:ebi-a-GCST90018938	Uveitis	Uveitis || ||	TRUE	igd	3.71e-06	7	24364831	1559	0.1247	ebi-a-GCST90002095	CD11b on CD33dim HLA DR-	TRUE	reported	igd	2	1	TRUE	ebi-a-GCST90002095
rs73214121	G	A	G	A	0.6316	-0.1294	0.0196	0.0225071	FALSE	FALSE	FALSE	ebi-a-GCST90018938	3	134675768	0.0809	480742	0.1098	Uveitis || id:ebi-a-GCST90018938	Uveitis	Uveitis || ||	TRUE	igd	5.12e-06	3	134675768	1559	0.138	ebi-a-GCST90002095	CD11b on CD33dim HLA DR-	TRUE	reported	igd	2	1	TRUE	ebi-a-GCST90002095
rs760462	C	T	C	T	0.4384	-0.057	0.8262	0.796622	FALSE	FALSE	FALSE	ebi-a-GCST90018938	21	46328099	0.0346	480742	0.0990102	Uveitis || id:ebi-a-GCST90018938	Uveitis	Uveitis || ||	TRUE	igd	5.3e-20	21	46328099	1559	0.04722	ebi-a-GCST90002095	CD11b on CD33dim HLA DR-	TRUE	reported	igd	2	1	TRUE	ebi-a-GCST90002095
rs78744187	T	C	T	C	-0.3833	-0.0286	0.0625	0.0782321	FALSE	FALSE	FALSE	ebi-a-GCST90018938	19	33754548	0.0416	480742	0.4921	Uveitis || id:ebi-a-GCST90018938	Uveitis	Uveitis || ||	TRUE	igd	8.3e-07	19	33754548	1559	0.07745	ebi-a-GCST90002095	CD11b on CD33dim HLA DR-	TRUE	reported	igd	2	1	TRUE	ebi-a-GCST90002095
rs7896853	C	T	C	T	-0.2077	0.0139	0.2287	0.384375	FALSE	FALSE	FALSE	ebi-a-GCST90018938	10	99476915	0.032	480742	0.665001	Uveitis || id:ebi-a-GCST90018938	Uveitis	Uveitis || ||	TRUE	igd	3.17e-06	10	99476915	1559	0.04442	ebi-a-GCST90002095	CD11b on CD33dim HLA DR-	TRUE	reported	igd	2	1	TRUE	ebi-a-GCST90002095
rs79689885	A	G	A	G	0.3357	0.0899	0.0693	0.0382322	FALSE	FALSE	FALSE	ebi-a-GCST90018938	4	38170624	0.0693	480742	0.1944	Uveitis || id:ebi-a-GCST90018938	Uveitis	Uveitis || ||	TRUE	igd	4.29e-06	4	38170624	1559	0.07278	ebi-a-GCST90002095	CD11b on CD33dim HLA DR-	TRUE	reported	igd	2	1	TRUE	ebi-a-GCST90002095
rs8018158	T	C	T	C	-0.1718	0.0266	0.4243	0.390276	FALSE	FALSE	FALSE	ebi-a-GCST90018938	14	99782579	0.0296	480742	0.3684	Uveitis || id:ebi-a-GCST90018938	Uveitis	Uveitis || ||	TRUE	igd	3.78e-06	14	99782579	1559	0.03702	ebi-a-GCST90002095	CD11b on CD33dim HLA DR-	TRUE	reported	igd	2	1	TRUE	ebi-a-GCST90002095
rs9381139	T	C	T	C	0.2404	0.0115	0.1488	0.105258	FALSE	FALSE	FALSE	ebi-a-GCST90018938	6	42076788	0.0545	480742	0.8337	Uveitis || id:ebi-a-GCST90018938	Uveitis	Uveitis || ||	TRUE	igd	6.09e-06	6	42076788	1559	0.05297	ebi-a-GCST90002095	CD11b on CD33dim HLA DR-	TRUE	reported	igd	2	1	TRUE	ebi-a-GCST90002095
rs11074934	T	C	T	C	-0.4126	0.034	0.2193	0.383798	FALSE	FALSE	FALSE	ebi-a-GCST90018938	16	10979440	0.031	480742	0.2727	Uveitis || id:ebi-a-GCST90018938	Uveitis	Uveitis || ||	TRUE	igd	2.14e-23	16	10979440	1635	0.04076	ebi-a-GCST90002111	HLA DR on CD33dim HLA DR+ CD11b-	TRUE	reported	igd	2	1	TRUE	ebi-a-GCST90002111
rs117936815	C	A	C	A	0.4059	0.0037	0.0425	0.0626843	FALSE	FALSE	FALSE	ebi-a-GCST90018938	10	92271546	0.0533	480742	0.944	Uveitis || id:ebi-a-GCST90018938	Uveitis	Uveitis || ||	TRUE	igd	3.88e-06	10	92271546	1635	0.08759	ebi-a-GCST90002111	HLA DR on CD33dim HLA DR+ CD11b-	TRUE	reported	igd	2	1	TRUE	ebi-a-GCST90002111
rs12929277	C	T	C	T	0.2132	0.021	0.2165	0.327787	FALSE	FALSE	FALSE	ebi-a-GCST90018938	16	10700928	0.0317	480742	0.5073	Uveitis || id:ebi-a-GCST90018938	Uveitis	Uveitis || ||	TRUE	igd	9.12e-07	16	10700928	1635	0.04325	ebi-a-GCST90002111	HLA DR on CD33dim HLA DR+ CD11b-	TRUE	reported	igd	2	1	TRUE	ebi-a-GCST90002111
rs13226058	A	G	A	G	0.9649	0.0277	0.0073	0.0263097	FALSE	FALSE	FALSE	ebi-a-GCST90018938	7	150536031	0.0952	480742	0.771299	Uveitis || id:ebi-a-GCST90018938	Uveitis	Uveitis || ||	TRUE	igd	2.7e-06	7	150536031	1635	0.2049	ebi-a-GCST90002111	HLA DR on CD33dim HLA DR+ CD11b-	TRUE	reported	igd	2	1	TRUE	ebi-a-GCST90002111
rs2237423	C	T	C	T	-0.191	-0.0051	0.2242	0.24685	FALSE	FALSE	FALSE	ebi-a-GCST90018938	7	42100425	0.032	480742	0.8735	Uveitis || id:ebi-a-GCST90018938	Uveitis	Uveitis || ||	TRUE	igd	9.29e-06	7	42100425	1635	0.04296	ebi-a-GCST90002111	HLA DR on CD33dim HLA DR+ CD11b-	TRUE	reported	igd	2	1	TRUE	ebi-a-GCST90002111
rs2517696	C	T	C	T	-0.2424	0.0641	0.7156	0.451781	FALSE	FALSE	FALSE	ebi-a-GCST90018938	6	29927611	0.0308	480742	0.03743	Uveitis || id:ebi-a-GCST90018938	Uveitis	Uveitis || ||	TRUE	igd	2.12e-08	6	29927611	1635	0.04306	ebi-a-GCST90002111	HLA DR on CD33dim HLA DR+ CD11b-	TRUE	reported	igd	2	1	TRUE	ebi-a-GCST90002111
rs33978622	C	G	C	G	0.1989	-0.0542	0.2138	0.3422	FALSE	TRUE	FALSE	ebi-a-GCST90018938	19	51736383	0.0296	480742	0.0666699	Uveitis || id:ebi-a-GCST90018938	Uveitis	Uveitis || ||	TRUE	igd	4.48e-06	19	51736383	1635	0.0432	ebi-a-GCST90002111	HLA DR on CD33dim HLA DR+ CD11b-	TRUE	reported	igd	2	1	TRUE	ebi-a-GCST90002111
rs4811082	T	C	T	C	-0.1996	0.0027	0.7624	0.699082	FALSE	FALSE	FALSE	ebi-a-GCST90018938	20	49216966	0.0291	480742	0.9254	Uveitis || id:ebi-a-GCST90018938	Uveitis	Uveitis || ||	TRUE	igd	1.38e-06	20	49216966	1635	0.04119	ebi-a-GCST90002111	HLA DR on CD33dim HLA DR+ CD11b-	TRUE	reported	igd	2	1	TRUE	ebi-a-GCST90002111
rs55798945	G	T	G	T	-0.2379	-0.0191	0.1404	0.239537	FALSE	FALSE	FALSE	ebi-a-GCST90018938	16	669708	0.0314	480742	0.542199	Uveitis || id:ebi-a-GCST90018938	Uveitis	Uveitis || ||	TRUE	igd	3.55e-06	16	669708	1635	0.05113	ebi-a-GCST90002111	HLA DR on CD33dim HLA DR+ CD11b-	TRUE	reported	igd	2	1	TRUE	ebi-a-GCST90002111
rs56386567	T	C	T	C	-0.1607	0.0548	0.5716	0.487289	FALSE	FALSE	FALSE	ebi-a-GCST90018938	3	4868895	0.028	480742	0.0501003	Uveitis || id:ebi-a-GCST90018938	Uveitis	Uveitis || ||	TRUE	igd	7.78e-06	3	4868895	1635	0.03584	ebi-a-GCST90002111	HLA DR on CD33dim HLA DR+ CD11b-	TRUE	reported	igd	2	1	TRUE	ebi-a-GCST90002111
rs61742525	A	G	A	G	0.3935	-0.3493	0.0917	0.00240373	FALSE	FALSE	FALSE	ebi-a-GCST90018938	6	33072522	0.2498	480742	0.1621	Uveitis || id:ebi-a-GCST90018938	Uveitis	Uveitis || ||	TRUE	igd	4.65e-09	6	33072522	1635	0.06679	ebi-a-GCST90002111	HLA DR on CD33dim HLA DR+ CD11b-	TRUE	reported	igd	2	1	TRUE	ebi-a-GCST90002111
rs6917212	G	C	G	C	-0.4456	0.3191	0.7639	0.628806	FALSE	TRUE	FALSE	ebi-a-GCST90018938	6	32583005	0.0309	480742	6.18728e-25	Uveitis || id:ebi-a-GCST90018938	Uveitis	Uveitis || ||	TRUE	igd	2.14e-23	6	32583005	1635	0.04403	ebi-a-GCST90002111	HLA DR on CD33dim HLA DR+ CD11b-	TRUE	reported	igd	2	1	TRUE	ebi-a-GCST90002111
rs7747856	T	C	T	C	0.2487	-0.0875	0.1391	0.261933	FALSE	FALSE	FALSE	ebi-a-GCST90018938	6	33889952	0.0309	480742	0.00462296	Uveitis || id:ebi-a-GCST90018938	Uveitis	Uveitis || ||	TRUE	igd	2.15e-06	6	33889952	1635	0.05229	ebi-a-GCST90002111	HLA DR on CD33dim HLA DR+ CD11b-	TRUE	reported	igd	2	1	TRUE	ebi-a-GCST90002111
rs77638176	C	G	C	G	-0.3727	-0.124	0.0459	0.0357989	FALSE	TRUE	FALSE	ebi-a-GCST90018938	11	5106022	0.063	480742	0.0488	Uveitis || id:ebi-a-GCST90018938	Uveitis	Uveitis || ||	TRUE	igd	9.92e-06	11	5106022	1635	0.08406	ebi-a-GCST90002111	HLA DR on CD33dim HLA DR+ CD11b-	TRUE	reported	igd	2	1	TRUE	ebi-a-GCST90002111
rs7797098	C	A	C	A	0.225	0.0031	0.844	0.863826	FALSE	FALSE	FALSE	ebi-a-GCST90018938	7	141012015	0.0404	480742	0.9393	Uveitis || id:ebi-a-GCST90018938	Uveitis	Uveitis || ||	TRUE	igd	4.54e-06	7	141012015	1635	0.04892	ebi-a-GCST90002111	HLA DR on CD33dim HLA DR+ CD11b-	TRUE	reported	igd	2	1	TRUE	ebi-a-GCST90002111
rs79018836	G	A	G	A	1.386	0.1088	0.0034	0.0149825	FALSE	FALSE	FALSE	ebi-a-GCST90018938	7	29344179	0.1094	480742	0.3202	Uveitis || id:ebi-a-GCST90018938	Uveitis	Uveitis || ||	TRUE	igd	4.13e-06	7	29344179	1635	0.2999	ebi-a-GCST90002111	HLA DR on CD33dim HLA DR+ CD11b-	TRUE	reported	igd	2	1	TRUE	ebi-a-GCST90002111
rs9269109	C	T	C	T	0.3702	-0.1453	0.3575	0.67094	FALSE	FALSE	FALSE	ebi-a-GCST90018938	6	32443266	0.0311	480742	3.10399e-06	Uveitis || id:ebi-a-GCST90018938	Uveitis	Uveitis || ||	TRUE	igd	8.64e-20	6	32443266	1635	0.04014	ebi-a-GCST90002111	HLA DR on CD33dim HLA DR+ CD11b-	TRUE	reported	igd	2	1	TRUE	ebi-a-GCST90002111
rs9790174	A	G	A	G	0.1617	0.0238	0.4878	0.460531	FALSE	FALSE	FALSE	ebi-a-GCST90018938	3	174906509	0.0283	480742	0.3995	Uveitis || id:ebi-a-GCST90018938	Uveitis	Uveitis || ||	TRUE	igd	5.42e-06	3	174906509	1635	0.03544	ebi-a-GCST90002111	HLA DR on CD33dim HLA DR+ CD11b-	TRUE	reported	igd	2	1	TRUE	ebi-a-GCST90002111
rs10765883	T	C	T	C	0.1113	-0.041	0.3847	0.560818	FALSE	FALSE	FALSE	ebi-a-GCST90018938	11	11658286	0.0285	480742	0.1505	Uveitis || id:ebi-a-GCST90018938	Uveitis	Uveitis || ||	TRUE	igd	8.08e-06	11	11658286	3629	0.0249	ebi-a-GCST90001584	CD14- CD16+ monocyte %monocyte	TRUE	reported	igd	2	1	TRUE	ebi-a-GCST90001584
rs115383270	A	G	A	G	-0.4468	0.1553	0.1714	0.070325	FALSE	FALSE	FALSE	ebi-a-GCST90018938	1	161531340	0.0584	480742	0.00783105	Uveitis || id:ebi-a-GCST90018938	Uveitis	Uveitis || ||	TRUE	igd	2.52e-43	1	161531340	3629	0.03195	ebi-a-GCST90001584	CD14- CD16+ monocyte %monocyte	TRUE	reported	igd	2	1	TRUE	ebi-a-GCST90001584
rs115440084	T	C	T	C	0.3784	-0.0476	0.0204	0.00999909	FALSE	FALSE	FALSE	ebi-a-GCST90018938	2	150006610	0.1417	480742	0.737199	Uveitis || id:ebi-a-GCST90018938	Uveitis	Uveitis || ||	TRUE	igd	5.69e-06	2	150006610	3629	0.08326	ebi-a-GCST90001584	CD14- CD16+ monocyte %monocyte	TRUE	reported	igd	2	1	TRUE	ebi-a-GCST90001584
rs1202098	A	G	A	G	-0.5784	-0.0689	0.011	0.0436926	FALSE	FALSE	FALSE	ebi-a-GCST90018938	6	73301721	0.0684	480742	0.3142	Uveitis || id:ebi-a-GCST90018938	Uveitis	Uveitis || ||	TRUE	igd	4.81e-06	6	73301721	3629	0.1263	ebi-a-GCST90001584	CD14- CD16+ monocyte %monocyte	TRUE	reported	igd	2	1	TRUE	ebi-a-GCST90001584
rs12637779	G	A	G	A	-0.1476	0.0428	0.1571	0.225488	FALSE	FALSE	FALSE	ebi-a-GCST90018938	3	109439443	0.0384	480742	0.265	Uveitis || id:ebi-a-GCST90018938	Uveitis	Uveitis || ||	TRUE	igd	9.42e-06	3	109439443	3629	0.03328	ebi-a-GCST90001584	CD14- CD16+ monocyte %monocyte	TRUE	reported	igd	2	1	TRUE	ebi-a-GCST90001584
rs137976321	A	G	A	G	0.3961	0.2556	0.019	0.00985372	FALSE	FALSE	FALSE	ebi-a-GCST90018938	20	50183940	0.1451	480742	0.0780998	Uveitis || id:ebi-a-GCST90018938	Uveitis	Uveitis || ||	TRUE	igd	5.62e-06	20	50183940	3629	0.08712	ebi-a-GCST90001584	CD14- CD16+ monocyte %monocyte	TRUE	reported	igd	2	1	TRUE	ebi-a-GCST90001584
rs141826566	T	C	T	C	2.173	-0.3511	0.0006	0.00753825	FALSE	FALSE	FALSE	ebi-a-GCST90018938	1	30332508	0.2322	480742	0.1304	Uveitis || id:ebi-a-GCST90018938	Uveitis	Uveitis || ||	TRUE	igd	6.71e-06	1	30332508	3629	0.4818	ebi-a-GCST90001584	CD14- CD16+ monocyte %monocyte	TRUE	reported	igd	2	1	TRUE	ebi-a-GCST90001584
rs143356597	A	G	A	G	0.2965	0.0136	0.0404	0.0262117	FALSE	FALSE	FALSE	ebi-a-GCST90018938	11	588659	0.107	480742	0.8986	Uveitis || id:ebi-a-GCST90018938	Uveitis	Uveitis || ||	TRUE	igd	1.58e-06	11	588659	3629	0.06165	ebi-a-GCST90001584	CD14- CD16+ monocyte %monocyte	TRUE	reported	igd	2	1	TRUE	ebi-a-GCST90001584
rs144707945	C	G	C	G	-1.147	-0.1945	0.0025	0.00905761	FALSE	TRUE	FALSE	ebi-a-GCST90018938	11	115147742	0.161	480742	0.2273	Uveitis || id:ebi-a-GCST90018938	Uveitis	Uveitis || ||	TRUE	igd	2.25e-06	11	115147742	3629	0.2422	ebi-a-GCST90001584	CD14- CD16+ monocyte %monocyte	TRUE	reported	igd	2	1	TRUE	ebi-a-GCST90001584
rs155144	A	G	A	G	0.1176	-0.0592	0.5355	0.3614	FALSE	FALSE	FALSE	ebi-a-GCST90018938	2	182315630	0.0295	480742	0.0446601	Uveitis || id:ebi-a-GCST90018938	Uveitis	Uveitis || ||	TRUE	igd	1.31e-06	2	182315630	3629	0.02427	ebi-a-GCST90001584	CD14- CD16+ monocyte %monocyte	TRUE	reported	igd	2	1	TRUE	ebi-a-GCST90001584
rs17200456	T	C	T	C	0.3805	-0.0399	0.023	0.0436568	FALSE	FALSE	FALSE	ebi-a-GCST90018938	14	25243751	0.1546	480742	0.7965	Uveitis || id:ebi-a-GCST90018938	Uveitis	Uveitis || ||	TRUE	igd	5.38e-06	14	25243751	3629	0.08351	ebi-a-GCST90001584	CD14- CD16+ monocyte %monocyte	TRUE	reported	igd	2	1	TRUE	ebi-a-GCST90001584
rs185857822	T	C	T	C	-0.9516	0.2105	0.0034	0.0120113	FALSE	FALSE	FALSE	ebi-a-GCST90018938	5	1285334	0.1465	480742	0.1508	Uveitis || id:ebi-a-GCST90018938	Uveitis	Uveitis || ||	TRUE	igd	9.95e-06	5	1285334	3629	0.2151	ebi-a-GCST90001584	CD14- CD16+ monocyte %monocyte	TRUE	reported	igd	2	1	TRUE	ebi-a-GCST90001584
rs316369	C	T	C	T	0.1099	0.0087	0.4486	0.553944	FALSE	FALSE	FALSE	ebi-a-GCST90018938	16	9728962	0.0277	480742	0.752501	Uveitis || id:ebi-a-GCST90018938	Uveitis	Uveitis || ||	TRUE	igd	6.96e-06	16	9728962	3629	0.02441	ebi-a-GCST90001584	CD14- CD16+ monocyte %monocyte	TRUE	reported	igd	2	1	TRUE	ebi-a-GCST90001584
rs3826007	T	C	T	C	-0.1739	0.0787	0.2136	0.239157	FALSE	FALSE	FALSE	ebi-a-GCST90018938	15	80263217	0.0327	480742	0.0158899	Uveitis || id:ebi-a-GCST90018938	Uveitis	Uveitis || ||	TRUE	igd	5.41e-09	15	80263217	3629	0.02973	ebi-a-GCST90001584	CD14- CD16+ monocyte %monocyte	TRUE	reported	igd	2	1	TRUE	ebi-a-GCST90001584
rs4783204	C	T	C	T	0.1474	-0.0315	0.8207	0.757643	FALSE	FALSE	FALSE	ebi-a-GCST90018938	16	85474706	0.0311	480742	0.3101	Uveitis || id:ebi-a-GCST90018938	Uveitis	Uveitis || ||	TRUE	igd	2.18e-06	16	85474706	3629	0.03107	ebi-a-GCST90001584	CD14- CD16+ monocyte %monocyte	TRUE	reported	igd	2	1	TRUE	ebi-a-GCST90001584
rs4999522	A	G	A	G	-0.1117	-0.0225	0.623	0.580839	FALSE	FALSE	FALSE	ebi-a-GCST90018938	14	95963238	0.0281	480742	0.4238	Uveitis || id:ebi-a-GCST90018938	Uveitis	Uveitis || ||	TRUE	igd	7.56e-06	14	95963238	3629	0.02491	ebi-a-GCST90001584	CD14- CD16+ monocyte %monocyte	TRUE	reported	igd	2	1	TRUE	ebi-a-GCST90001584
rs73046238	T	C	T	C	-0.9518	-0.0046	0.0032	0.0252698	FALSE	FALSE	FALSE	ebi-a-GCST90018938	12	2608522	0.0976	480742	0.962	Uveitis || id:ebi-a-GCST90018938	Uveitis	Uveitis || ||	TRUE	igd	8.07e-06	12	2608522	3629	0.2129	ebi-a-GCST90001584	CD14- CD16+ monocyte %monocyte	TRUE	reported	igd	2	1	TRUE	ebi-a-GCST90001584
rs74915645	C	G	C	G	-0.712	0.0347	0.0062	0.0157596	FALSE	TRUE	FALSE	ebi-a-GCST90018938	2	9134527	0.1165	480742	0.7656	Uveitis || id:ebi-a-GCST90018938	Uveitis	Uveitis || ||	TRUE	igd	3.68e-06	2	9134527	3629	0.1536	ebi-a-GCST90001584	CD14- CD16+ monocyte %monocyte	TRUE	reported	igd	2	1	TRUE	ebi-a-GCST90001584
rs74975395	T	C	T	C	0.2339	-0.0354	0.081	0.0206626	FALSE	FALSE	FALSE	ebi-a-GCST90018938	1	166026114	0.1149	480742	0.7583	Uveitis || id:ebi-a-GCST90018938	Uveitis	Uveitis || ||	TRUE	igd	1.95e-07	1	166026114	3629	0.04486	ebi-a-GCST90001584	CD14- CD16+ monocyte %monocyte	TRUE	reported	igd	2	1	TRUE	ebi-a-GCST90001584
rs7613930	T	C	T	C	-0.1399	0.0648	0.2454	0.181239	FALSE	FALSE	FALSE	ebi-a-GCST90018938	3	188340672	0.0355	480742	0.0675507	Uveitis || id:ebi-a-GCST90018938	Uveitis	Uveitis || ||	TRUE	igd	6.93e-07	3	188340672	3629	0.02815	ebi-a-GCST90001584	CD14- CD16+ monocyte %monocyte	TRUE	reported	igd	2	1	TRUE	ebi-a-GCST90001584
rs7834258	G	A	G	A	0.1627	-0.0471	0.136	0.0688994	FALSE	FALSE	FALSE	ebi-a-GCST90018938	8	13209667	0.0559	480742	0.3996	Uveitis || id:ebi-a-GCST90018938	Uveitis	Uveitis || ||	TRUE	igd	5.77e-06	8	13209667	3629	0.03582	ebi-a-GCST90001584	CD14- CD16+ monocyte %monocyte	TRUE	reported	igd	2	1	TRUE	ebi-a-GCST90001584
rs78829712	A	C	A	C	0.2763	-0.064	0.0441	0.0152496	FALSE	FALSE	FALSE	ebi-a-GCST90018938	10	82443865	0.1598	480742	0.6886	Uveitis || id:ebi-a-GCST90018938	Uveitis	Uveitis || ||	TRUE	igd	3.53e-06	10	82443865	3629	0.05948	ebi-a-GCST90001584	CD14- CD16+ monocyte %monocyte	TRUE	reported	igd	2	1	TRUE	ebi-a-GCST90001584
rs9357234	A	C	A	C	0.1193	-0.0398	0.3002	0.443045	FALSE	FALSE	FALSE	ebi-a-GCST90018938	6	37030217	0.0286	480742	0.1645	Uveitis || id:ebi-a-GCST90018938	Uveitis	Uveitis || ||	TRUE	igd	6.3e-06	6	37030217	3629	0.02637	ebi-a-GCST90001584	CD14- CD16+ monocyte %monocyte	TRUE	reported	igd	2	1	TRUE	ebi-a-GCST90001584
rs116671810	A	G	A	G	0.3239	-0.0792	0.0711	0.00523834	FALSE	FALSE	FALSE	ebi-a-GCST90018938	6	31450274	0.3237	480742	0.8067	Uveitis || id:ebi-a-GCST90018938	Uveitis	Uveitis || ||	TRUE	igd	4.66e-09	6	31450274	3621	0.05515	ebi-a-GCST90001984	HLA DR on CD14- CD16+ monocyte	TRUE	reported	igd	2	1	TRUE	ebi-a-GCST90001984
rs118138479	A	G	A	G	0.8951	-0.0464	0.004	0.0225955	FALSE	FALSE	FALSE	ebi-a-GCST90018938	10	122312157	0.0831	480742	0.576301	Uveitis || id:ebi-a-GCST90018938	Uveitis	Uveitis || ||	TRUE	igd	6.47e-06	10	122312157	3621	0.1981	ebi-a-GCST90001984	HLA DR on CD14- CD16+ monocyte	TRUE	reported	igd	2	1	TRUE	ebi-a-GCST90001984
rs13076004	G	A	G	A	-0.1591	-0.0276	0.1487	0.178679	FALSE	FALSE	FALSE	ebi-a-GCST90018938	3	34698655	0.0343	480742	0.4216	Uveitis || id:ebi-a-GCST90018938	Uveitis	Uveitis || ||	TRUE	igd	4.47e-06	3	34698655	3621	0.03462	ebi-a-GCST90001984	HLA DR on CD14- CD16+ monocyte	TRUE	reported	igd	2	1	TRUE	ebi-a-GCST90001984
rs139411978	A	G	A	G	-0.1172	0.0274	0.31	0.468	FALSE	FALSE	FALSE	ebi-a-GCST90018938	2	16339295	0.0323	480742	0.3963	Uveitis || id:ebi-a-GCST90018938	Uveitis	Uveitis || ||	TRUE	igd	9.86e-06	2	16339295	3621	0.02647	ebi-a-GCST90001984	HLA DR on CD14- CD16+ monocyte	TRUE	reported	igd	2	1	TRUE	ebi-a-GCST90001984
rs142856632	T	G	T	G	0.3674	0.0498	0.0239	0.00818696	FALSE	FALSE	FALSE	ebi-a-GCST90018938	5	150300374	0.2119	480742	0.8141	Uveitis || id:ebi-a-GCST90018938	Uveitis	Uveitis || ||	TRUE	igd	5.75e-06	5	150300374	3621	0.08089	ebi-a-GCST90001984	HLA DR on CD14- CD16+ monocyte	TRUE	reported	igd	2	1	TRUE	ebi-a-GCST90001984
rs2297606	T	G	T	G	-0.1374	0.0981	0.2457	0.301656	FALSE	FALSE	FALSE	ebi-a-GCST90018938	1	154321084	0.0301	480742	0.00112899	Uveitis || id:ebi-a-GCST90018938	Uveitis	Uveitis || ||	TRUE	igd	1.87e-06	1	154321084	3621	0.02879	ebi-a-GCST90001984	HLA DR on CD14- CD16+ monocyte	TRUE	reported	igd	2	1	TRUE	ebi-a-GCST90001984
rs56353032	T	A	T	A	-0.175	0.0213	0.139	0.268672	FALSE	TRUE	FALSE	ebi-a-GCST90018938	20	17369072	0.0321	480742	0.5077	Uveitis || id:ebi-a-GCST90018938	Uveitis	Uveitis || ||	TRUE	igd	1.11e-06	20	17369072	3621	0.03586	ebi-a-GCST90001984	HLA DR on CD14- CD16+ monocyte	TRUE	reported	igd	2	1	TRUE	ebi-a-GCST90001984
rs577546	C	T	C	T	-0.138	0.0408	0.7984	0.712979	FALSE	FALSE	FALSE	ebi-a-GCST90018938	5	6557042	0.0311	480742	0.189	Uveitis || id:ebi-a-GCST90018938	Uveitis	Uveitis || ||	TRUE	igd	6.36e-06	5	6557042	3621	0.03052	ebi-a-GCST90001984	HLA DR on CD14- CD16+ monocyte	TRUE	reported	igd	2	1	TRUE	ebi-a-GCST90001984
rs61742525	A	G	A	G	0.313	-0.3493	0.0888	0.00240373	FALSE	FALSE	FALSE	ebi-a-GCST90018938	6	33072522	0.2498	480742	0.1621	Uveitis || id:ebi-a-GCST90018938	Uveitis	Uveitis || ||	TRUE	igd	9.64e-11	6	33072522	3621	0.04821	ebi-a-GCST90001984	HLA DR on CD14- CD16+ monocyte	TRUE	reported	igd	2	1	TRUE	ebi-a-GCST90001984
rs6808893	T	C	T	C	-0.2043	0.0239	0.5719	0.543656	FALSE	FALSE	FALSE	ebi-a-GCST90018938	3	188133439	0.028	480742	0.3939	Uveitis || id:ebi-a-GCST90018938	Uveitis	Uveitis || ||	TRUE	igd	3.27e-16	3	188133439	3621	0.02491	ebi-a-GCST90001984	HLA DR on CD14- CD16+ monocyte	TRUE	reported	igd	2	1	TRUE	ebi-a-GCST90001984
rs6917212	G	C	G	C	-0.476	0.3191	0.777	0.628806	FALSE	TRUE	FALSE	ebi-a-GCST90018938	6	32583005	0.0309	480742	6.18728e-25	Uveitis || id:ebi-a-GCST90018938	Uveitis	Uveitis || ||	TRUE	igd	1.32e-48	6	32583005	3621	0.03201	ebi-a-GCST90001984	HLA DR on CD14- CD16+ monocyte	TRUE	reported	igd	2	1	TRUE	ebi-a-GCST90001984
rs7297160	T	C	T	C	-0.1194	-0.0585	0.3259	0.402991	FALSE	FALSE	FALSE	ebi-a-GCST90018938	12	92681286	0.0295	480742	0.04685	Uveitis || id:ebi-a-GCST90018938	Uveitis	Uveitis || ||	TRUE	igd	6.75e-06	12	92681286	3621	0.02648	ebi-a-GCST90001984	HLA DR on CD14- CD16+ monocyte	TRUE	reported	igd	2	1	TRUE	ebi-a-GCST90001984
rs73499473	T	C	T	C	0.3801	-0.0362	0.776	0.577699	FALSE	FALSE	FALSE	ebi-a-GCST90018938	16	10978885	0.0313	480742	0.2476	Uveitis || id:ebi-a-GCST90018938	Uveitis	Uveitis || ||	TRUE	igd	1.91e-38	16	10978885	3621	0.02898	ebi-a-GCST90001984	HLA DR on CD14- CD16+ monocyte	TRUE	reported	igd	2	1	TRUE	ebi-a-GCST90001984
rs74970695	A	T	A	T	0.2118	0.0323	0.0844	0.0604776	FALSE	TRUE	FALSE	ebi-a-GCST90018938	12	27651592	0.053	480742	0.5426	Uveitis || id:ebi-a-GCST90018938	Uveitis	Uveitis || ||	TRUE	igd	3.19e-06	12	27651592	3621	0.04539	ebi-a-GCST90001984	HLA DR on CD14- CD16+ monocyte	TRUE	reported	igd	2	1	TRUE	ebi-a-GCST90001984
rs7748976	A	G	A	G	0.167	-0.0711	0.1348	0.259656	FALSE	FALSE	FALSE	ebi-a-GCST90018938	6	33890451	0.0308	480742	0.0210601	Uveitis || id:ebi-a-GCST90018938	Uveitis	Uveitis || ||	TRUE	igd	5.91e-06	6	33890451	3621	0.03681	ebi-a-GCST90001984	HLA DR on CD14- CD16+ monocyte	TRUE	reported	igd	2	1	TRUE	ebi-a-GCST90001984
rs9269109	C	T	C	T	0.3511	-0.1453	0.3592	0.67094	FALSE	FALSE	FALSE	ebi-a-GCST90018938	6	32443266	0.0311	480742	3.10399e-06	Uveitis || id:ebi-a-GCST90018938	Uveitis	Uveitis || ||	TRUE	igd	1.19e-32	6	32443266	3621	0.02921	ebi-a-GCST90001984	HLA DR on CD14- CD16+ monocyte	TRUE	reported	igd	2	1	TRUE	ebi-a-GCST90001984
rs9652602	A	T	A	T	0.2421	0.0804	0.0605	0.018387	FALSE	TRUE	FALSE	ebi-a-GCST90018938	16	11338086	0.1181	480742	0.4962	Uveitis || id:ebi-a-GCST90018938	Uveitis	Uveitis || ||	TRUE	igd	6.7e-06	16	11338086	3621	0.05368	ebi-a-GCST90001984	HLA DR on CD14- CD16+ monocyte	TRUE	reported	igd	2	1	TRUE	ebi-a-GCST90001984
rs11107060	G	A	G	A	0.1532	0.0059	0.1882	0.195525	FALSE	FALSE	FALSE	ebi-a-GCST90018938	12	93916757	0.0364	480742	0.8713	Uveitis || id:ebi-a-GCST90018938	Uveitis	Uveitis || ||	TRUE	igd	1.8e-06	12	93916757	3621	0.03203	ebi-a-GCST90001999	PDL-1 on CD14- CD16+ monocyte	TRUE	reported	igd	2	1	TRUE	ebi-a-GCST90001999
rs111824642	A	G	A	G	0.7196	-0.0788	0.0061	0.0532705	FALSE	FALSE	FALSE	ebi-a-GCST90018938	12	120526148	0.1429	480742	0.581	Uveitis || id:ebi-a-GCST90018938	Uveitis	Uveitis || ||	TRUE	igd	7.69e-06	12	120526148	3621	0.1606	ebi-a-GCST90001999	PDL-1 on CD14- CD16+ monocyte	TRUE	reported	igd	2	1	TRUE	ebi-a-GCST90001999
rs113565695	G	A	G	A	-0.4009	-0.0276	0.0221	0.0513649	FALSE	FALSE	FALSE	ebi-a-GCST90018938	2	175008676	0.0667	480742	0.679301	Uveitis || id:ebi-a-GCST90018938	Uveitis	Uveitis || ||	TRUE	igd	9.03e-06	2	175008676	3621	0.09017	ebi-a-GCST90001999	PDL-1 on CD14- CD16+ monocyte	TRUE	reported	igd	2	1	TRUE	ebi-a-GCST90001999
rs113887836	T	G	T	G	0.5182	-0.1086	0.0117	0.0206136	FALSE	FALSE	FALSE	ebi-a-GCST90018938	22	46233179	0.0965	480742	0.26	Uveitis || id:ebi-a-GCST90018938	Uveitis	Uveitis || ||	TRUE	igd	9.64e-06	22	46233179	3621	0.1169	ebi-a-GCST90001999	PDL-1 on CD14- CD16+ monocyte	TRUE	reported	igd	2	2	TRUE	ebi-a-GCST90001999
rs114864027	T	C	T	C	0.8298	0.0304	0.005	0.0180579	FALSE	FALSE	FALSE	ebi-a-GCST90018938	5	152958194	0.0837	480742	0.7163	Uveitis || id:ebi-a-GCST90018938	Uveitis	Uveitis || ||	TRUE	igd	3.22e-06	5	152958194	3621	0.1779	ebi-a-GCST90001999	PDL-1 on CD14- CD16+ monocyte	TRUE	reported	igd	2	1	TRUE	ebi-a-GCST90001999
rs117552079	A	G	A	G	0.2553	-0.0687	0.0539	0.0323258	FALSE	FALSE	FALSE	ebi-a-GCST90018938	11	73714261	0.0902	480742	0.4468	Uveitis || id:ebi-a-GCST90018938	Uveitis	Uveitis || ||	TRUE	igd	3.78e-06	11	73714261	3621	0.05514	ebi-a-GCST90001999	PDL-1 on CD14- CD16+ monocyte	TRUE	reported	igd	2	1	TRUE	ebi-a-GCST90001999
rs12367061	A	G	A	G	-0.4537	0.0888	0.0163	0.0471194	FALSE	FALSE	FALSE	ebi-a-GCST90018938	12	119294464	0.071	480742	0.2112	Uveitis || id:ebi-a-GCST90018938	Uveitis	Uveitis || ||	TRUE	igd	3.89e-06	12	119294464	3621	0.09811	ebi-a-GCST90001999	PDL-1 on CD14- CD16+ monocyte	TRUE	reported	igd	2	1	TRUE	ebi-a-GCST90001999
rs12524781	A	G	A	G	-0.1894	-0.0069	0.106	0.128047	FALSE	FALSE	FALSE	ebi-a-GCST90018938	6	154891396	0.0353	480742	0.8451	Uveitis || id:ebi-a-GCST90018938	Uveitis	Uveitis || ||	TRUE	igd	2.57e-06	6	154891396	3621	0.04022	ebi-a-GCST90001999	PDL-1 on CD14- CD16+ monocyte	TRUE	reported	igd	2	1	TRUE	ebi-a-GCST90001999
rs150839274	T	C	T	C	0.4368	-0.1332	0.0207	0.0121939	FALSE	FALSE	FALSE	ebi-a-GCST90018938	1	63779172	0.1361	480742	0.328	Uveitis || id:ebi-a-GCST90018938	Uveitis	Uveitis || ||	TRUE	igd	1.8e-06	1	63779172	3621	0.09133	ebi-a-GCST90001999	PDL-1 on CD14- CD16+ monocyte	TRUE	reported	igd	2	1	TRUE	ebi-a-GCST90001999
rs1883578	A	G	A	G	0.3142	-0.0235	0.967	0.9751	FALSE	FALSE	FALSE	ebi-a-GCST90018938	1	176446562	0.1046	480742	0.8224	Uveitis || id:ebi-a-GCST90018938	Uveitis	Uveitis || ||	TRUE	igd	7.67e-06	1	176446562	3621	0.07013	ebi-a-GCST90001999	PDL-1 on CD14- CD16+ monocyte	TRUE	reported	igd	2	1	TRUE	ebi-a-GCST90001999
rs35384695	G	T	G	T	0.2224	-0.0681	0.0815	0.0766815	FALSE	FALSE	FALSE	ebi-a-GCST90018938	1	233457799	0.0461	480742	0.1394	Uveitis || id:ebi-a-GCST90018938	Uveitis	Uveitis || ||	TRUE	igd	1.6e-06	1	233457799	3621	0.04628	ebi-a-GCST90001999	PDL-1 on CD14- CD16+ monocyte	TRUE	reported	igd	2	1	TRUE	ebi-a-GCST90001999
rs4737476	C	T	C	T	-0.1444	0.0243	0.19	0.284963	FALSE	FALSE	FALSE	ebi-a-GCST90018938	8	58709282	0.0299	480742	0.4162	Uveitis || id:ebi-a-GCST90018938	Uveitis	Uveitis || ||	TRUE	igd	5.7e-06	8	58709282	3621	0.03178	ebi-a-GCST90001999	PDL-1 on CD14- CD16+ monocyte	TRUE	reported	igd	2	1	TRUE	ebi-a-GCST90001999
rs710697	C	T	C	T	0.2439	0.0648	0.93	0.895345	FALSE	FALSE	FALSE	ebi-a-GCST90018938	12	70371053	0.0447	480742	0.1474	Uveitis || id:ebi-a-GCST90018938	Uveitis	Uveitis || ||	TRUE	igd	6.77e-07	12	70371053	3621	0.04901	ebi-a-GCST90001999	PDL-1 on CD14- CD16+ monocyte	TRUE	reported	igd	2	1	TRUE	ebi-a-GCST90001999
rs71632989	G	T	G	T	-0.5526	0.1178	0.2461	0.115293	FALSE	FALSE	FALSE	ebi-a-GCST90018938	1	161533055	0.0452	480742	0.00908009	Uveitis || id:ebi-a-GCST90018938	Uveitis	Uveitis || ||	TRUE	igd	3.82e-82	1	161533055	3621	0.02805	ebi-a-GCST90001999	PDL-1 on CD14- CD16+ monocyte	TRUE	reported	igd	2	1	TRUE	ebi-a-GCST90001999
rs72700199	T	C	T	C	-0.178	-0.0613	0.1386	0.240373	FALSE	FALSE	FALSE	ebi-a-GCST90018938	1	162324646	0.0314	480742	0.0506897	Uveitis || id:ebi-a-GCST90018938	Uveitis	Uveitis || ||	TRUE	igd	9.19e-07	1	162324646	3621	0.0362	ebi-a-GCST90001999	PDL-1 on CD14- CD16+ monocyte	TRUE	reported	igd	2	1	TRUE	ebi-a-GCST90001999
rs72766757	T	C	T	C	0.2467	-0.0409	0.0684	0.124805	FALSE	FALSE	FALSE	ebi-a-GCST90018938	10	1716746	0.0448	480742	0.3613	Uveitis || id:ebi-a-GCST90018938	Uveitis	Uveitis || ||	TRUE	igd	1.13e-06	10	1716746	3621	0.05059	ebi-a-GCST90001999	PDL-1 on CD14- CD16+ monocyte	TRUE	reported	igd	2	1	TRUE	ebi-a-GCST90001999
rs72882056	A	G	A	G	-0.5035	0.0831	0.0124	0.0683538	FALSE	FALSE	FALSE	ebi-a-GCST90018938	11	5740015	0.049	480742	0.0901405	Uveitis || id:ebi-a-GCST90018938	Uveitis	Uveitis || ||	TRUE	igd	8.65e-06	11	5740015	3621	0.113	ebi-a-GCST90001999	PDL-1 on CD14- CD16+ monocyte	TRUE	reported	igd	2	1	TRUE	ebi-a-GCST90001999
rs74341264	A	G	A	G	0.2404	-0.1465	0.1265	0.0822728	FALSE	FALSE	FALSE	ebi-a-GCST90018938	1	161561151	0.1267	480742	0.2477	Uveitis || id:ebi-a-GCST90018938	Uveitis	Uveitis || ||	TRUE	igd	2.97e-10	1	161561151	3621	0.03805	ebi-a-GCST90001999	PDL-1 on CD14- CD16+ monocyte	TRUE	reported	igd	2	1	TRUE	ebi-a-GCST90001999
rs74363387	T	C	T	C	0.1947	-0.0716	0.1335	0.0346828	FALSE	FALSE	FALSE	ebi-a-GCST90018938	20	48899907	0.0962	480742	0.4564	Uveitis || id:ebi-a-GCST90018938	Uveitis	Uveitis || ||	TRUE	igd	1.86e-07	20	48899907	3621	0.03727	ebi-a-GCST90001999	PDL-1 on CD14- CD16+ monocyte	TRUE	reported	igd	2	1	TRUE	ebi-a-GCST90001999
rs7841427	T	C	T	C	-0.1339	0.0209	0.2321	0.356545	FALSE	FALSE	FALSE	ebi-a-GCST90018938	8	142112218	0.0295	480742	0.4796	Uveitis || id:ebi-a-GCST90018938	Uveitis	Uveitis || ||	TRUE	igd	8.77e-06	8	142112218	3621	0.03008	ebi-a-GCST90001999	PDL-1 on CD14- CD16+ monocyte	TRUE	reported	igd	2	1	TRUE	ebi-a-GCST90001999
rs11715223	A	G	A	G	0.151	0.0351	0.215	0.223864	FALSE	FALSE	FALSE	ebi-a-GCST90018938	3	64581733	0.0323	480742	0.2773	Uveitis || id:ebi-a-GCST90018938	Uveitis	Uveitis || ||	TRUE	igd	7.65e-06	3	64581733	2912	0.03369	ebi-a-GCST90001841	CD3 on CM CD4+	TRUE	reported	igd	2	1	TRUE	ebi-a-GCST90001841
rs117171372	C	T	C	T	1.721	0.1394	0.0014	0.0303292	FALSE	FALSE	FALSE	ebi-a-GCST90018938	15	27777649	0.0736	480742	0.05813	Uveitis || id:ebi-a-GCST90018938	Uveitis	Uveitis || ||	TRUE	igd	1.63e-06	15	27777649	2912	0.3583	ebi-a-GCST90001841	CD3 on CM CD4+	TRUE	reported	igd	2	1	TRUE	ebi-a-GCST90001841
rs117466579	C	A	C	A	-0.755	-0.0722	0.0065	0.011284	FALSE	FALSE	FALSE	ebi-a-GCST90018938	7	85315630	0.1374	480742	0.599	Uveitis || id:ebi-a-GCST90018938	Uveitis	Uveitis || ||	TRUE	igd	4.61e-06	7	85315630	2912	0.1645	ebi-a-GCST90001841	CD3 on CM CD4+	TRUE	reported	igd	2	1	TRUE	ebi-a-GCST90001841
rs118065562	A	G	A	G	-0.5979	-0.1751	0.0108	0.0185055	FALSE	FALSE	FALSE	ebi-a-GCST90018938	12	2419083	0.1125	480742	0.1197	Uveitis || id:ebi-a-GCST90018938	Uveitis	Uveitis || ||	TRUE	igd	7.18e-06	12	2419083	2912	0.133	ebi-a-GCST90001841	CD3 on CM CD4+	TRUE	reported	igd	2	1	TRUE	ebi-a-GCST90001841
rs12497487	T	C	T	C	-0.1669	-0.0152	0.7615	0.673241	FALSE	FALSE	FALSE	ebi-a-GCST90018938	3	78194307	0.0297	480742	0.6088	Uveitis || id:ebi-a-GCST90018938	Uveitis	Uveitis || ||	TRUE	igd	2.4e-07	3	78194307	2912	0.03224	ebi-a-GCST90001841	CD3 on CM CD4+	TRUE	reported	igd	2	1	TRUE	ebi-a-GCST90001841
rs12884372	G	T	G	T	0.2345	0.1423	0.0761	0.0220129	FALSE	FALSE	FALSE	ebi-a-GCST90018938	14	86036273	0.1093	480742	0.1928	Uveitis || id:ebi-a-GCST90018938	Uveitis	Uveitis || ||	TRUE	igd	8.95e-06	14	86036273	2912	0.05272	ebi-a-GCST90001841	CD3 on CM CD4+	TRUE	reported	igd	2	1	TRUE	ebi-a-GCST90001841
rs1317631	T	C	T	C	-0.1719	-0.0309	0.8156	0.77983	FALSE	FALSE	FALSE	ebi-a-GCST90018938	1	165904360	0.038	480742	0.4158	Uveitis || id:ebi-a-GCST90018938	Uveitis	Uveitis || ||	TRUE	igd	1.97e-06	1	165904360	2912	0.03607	ebi-a-GCST90001841	CD3 on CM CD4+	TRUE	reported	igd	2	1	TRUE	ebi-a-GCST90001841
rs144834954	A	G	A	G	-1.809	-0.1541	0.0017	0.010212	FALSE	FALSE	FALSE	ebi-a-GCST90018938	8	109416365	0.1408	480742	0.2739	Uveitis || id:ebi-a-GCST90018938	Uveitis	Uveitis || ||	TRUE	igd	5.55e-06	8	109416365	2912	0.3974	ebi-a-GCST90001841	CD3 on CM CD4+	TRUE	reported	igd	2	1	TRUE	ebi-a-GCST90001841
rs146780525	T	C	T	C	-0.3063	-0.0643	0.0469	0.0108393	FALSE	FALSE	FALSE	ebi-a-GCST90018938	1	26780027	0.2013	480742	0.749601	Uveitis || id:ebi-a-GCST90018938	Uveitis	Uveitis || ||	TRUE	igd	3.12e-06	1	26780027	2912	0.06557	ebi-a-GCST90001841	CD3 on CM CD4+	TRUE	reported	igd	2	1	TRUE	ebi-a-GCST90001841
rs188669685	G	C	G	C	0.2424	-0.0234	0.079	0.0151022	FALSE	TRUE	FALSE	ebi-a-GCST90018938	5	2669391	0.1924	480742	0.9032	Uveitis || id:ebi-a-GCST90018938	Uveitis	Uveitis || ||	TRUE	igd	1.86e-06	5	2669391	2912	0.05074	ebi-a-GCST90001841	CD3 on CM CD4+	TRUE	reported	igd	2	1	TRUE	ebi-a-GCST90001841
rs28649534	T	C	T	C	0.2325	0.0053	0.0901	0.0618944	FALSE	FALSE	FALSE	ebi-a-GCST90018938	13	48439005	0.0631	480742	0.9325	Uveitis || id:ebi-a-GCST90018938	Uveitis	Uveitis || ||	TRUE	igd	7.88e-07	13	48439005	2912	0.04698	ebi-a-GCST90001841	CD3 on CM CD4+	TRUE	reported	igd	2	1	TRUE	ebi-a-GCST90001841
rs2949661	T	C	T	C	0.567	0.0522	0.4463	0.28455	FALSE	FALSE	FALSE	ebi-a-GCST90018938	1	167424924	0.0313	480742	0.0957106	Uveitis || id:ebi-a-GCST90018938	Uveitis	Uveitis || ||	TRUE	igd	3.45e-99	1	167424924	2912	0.0258	ebi-a-GCST90001841	CD3 on CM CD4+	TRUE	reported	igd	2	1	TRUE	ebi-a-GCST90001841
rs34201586	T	C	T	C	-0.2323	0.1693	0.0788	0.275623	FALSE	FALSE	FALSE	ebi-a-GCST90018938	9	110688268	0.1553	480742	0.2755	Uveitis || id:ebi-a-GCST90018938	Uveitis	Uveitis || ||	TRUE	igd	9.22e-06	9	110688268	2912	0.0523	ebi-a-GCST90001841	CD3 on CM CD4+	TRUE	reported	igd	2	1	TRUE	ebi-a-GCST90001841
rs3753932	G	C	G	C	0.1509	-0.0187	0.7988	0.758916	FALSE	TRUE	FALSE	ebi-a-GCST90018938	1	167725004	0.0318	480742	0.5561	Uveitis || id:ebi-a-GCST90018938	Uveitis	Uveitis || ||	TRUE	igd	9.99e-06	1	167725004	2912	0.0341	ebi-a-GCST90001841	CD3 on CM CD4+	TRUE	reported	igd	2	1	TRUE	ebi-a-GCST90001841
rs3809841	T	G	T	G	-0.1299	0.0021	0.3695	0.42718	FALSE	FALSE	FALSE	ebi-a-GCST90018938	17	6024786	0.0288	480742	0.9417	Uveitis || id:ebi-a-GCST90018938	Uveitis	Uveitis || ||	TRUE	igd	6.97e-06	17	6024786	2912	0.02886	ebi-a-GCST90001841	CD3 on CM CD4+	TRUE	reported	igd	2	1	TRUE	ebi-a-GCST90001841
rs4396110	A	G	A	G	-0.1357	-0.0233	0.4234	0.336603	FALSE	FALSE	FALSE	ebi-a-GCST90018938	1	118266529	0.0306	480742	0.4468	Uveitis || id:ebi-a-GCST90018938	Uveitis	Uveitis || ||	TRUE	igd	9.96e-07	1	118266529	2912	0.02768	ebi-a-GCST90001841	CD3 on CM CD4+	TRUE	reported	igd	2	1	TRUE	ebi-a-GCST90001841
rs4657649	C	T	C	T	0.4895	0.0618	0.0512	0.10713	FALSE	FALSE	FALSE	ebi-a-GCST90018938	1	167173140	0.0461	480742	0.1799	Uveitis || id:ebi-a-GCST90018938	Uveitis	Uveitis || ||	TRUE	igd	3.56e-15	1	167173140	2912	0.06186	ebi-a-GCST90001841	CD3 on CM CD4+	TRUE	reported	igd	2	1	TRUE	ebi-a-GCST90001841
rs57319220	A	G	A	G	0.2019	-0.0228	0.1715	0.0716906	FALSE	FALSE	FALSE	ebi-a-GCST90018938	3	45919992	0.0482	480742	0.6357	Uveitis || id:ebi-a-GCST90018938	Uveitis	Uveitis || ||	TRUE	igd	3.7e-08	3	45919992	2912	0.03657	ebi-a-GCST90001841	CD3 on CM CD4+	TRUE	reported	igd	2	1	TRUE	ebi-a-GCST90001841
rs59302791	T	C	T	C	0.3688	0.006	0.0292	0.0878821	FALSE	FALSE	FALSE	ebi-a-GCST90018938	16	17996315	0.0561	480742	0.915	Uveitis || id:ebi-a-GCST90018938	Uveitis	Uveitis || ||	TRUE	igd	7.04e-06	16	17996315	2912	0.08195	ebi-a-GCST90001841	CD3 on CM CD4+	TRUE	reported	igd	2	1	TRUE	ebi-a-GCST90001841
rs61814872	T	C	T	C	0.2885	0.0204	0.1027	0.110674	FALSE	FALSE	FALSE	ebi-a-GCST90018938	1	167113055	0.1012	480742	0.8402	Uveitis || id:ebi-a-GCST90018938	Uveitis	Uveitis || ||	TRUE	igd	1.46e-10	1	167113055	2912	0.04484	ebi-a-GCST90001841	CD3 on CM CD4+	TRUE	reported	igd	2	1	TRUE	ebi-a-GCST90001841
rs62232208	G	A	G	A	-0.1454	0.0277	0.4265	0.230712	FALSE	FALSE	FALSE	ebi-a-GCST90018938	22	45187219	0.0318	480742	0.3839	Uveitis || id:ebi-a-GCST90018938	Uveitis	Uveitis || ||	TRUE	igd	1.96e-07	22	45187219	2912	0.02787	ebi-a-GCST90001841	CD3 on CM CD4+	TRUE	reported	igd	2	1	TRUE	ebi-a-GCST90001841
rs67402791	A	T	A	T	0.1667	0.0161	0.7916	0.646685	FALSE	TRUE	FALSE	ebi-a-GCST90018938	1	26645970	0.0645	480742	0.8033	Uveitis || id:ebi-a-GCST90018938	Uveitis	Uveitis || ||	TRUE	igd	7e-07	1	26645970	2912	0.03352	ebi-a-GCST90001841	CD3 on CM CD4+	TRUE	reported	igd	2	1	TRUE	ebi-a-GCST90001841
rs6751481	C	T	C	T	-0.1298	-0.0145	0.4751	0.5149	FALSE	FALSE	FALSE	ebi-a-GCST90018938	2	38897810	0.0276	480742	0.6008	Uveitis || id:ebi-a-GCST90018938	Uveitis	Uveitis || ||	TRUE	igd	3.16e-06	2	38897810	2912	0.02781	ebi-a-GCST90001841	CD3 on CM CD4+	TRUE	reported	igd	2	1	TRUE	ebi-a-GCST90001841
rs72666260	A	G	A	G	0.5462	-0.04	0.0125	0.0517564	FALSE	FALSE	FALSE	ebi-a-GCST90018938	4	113334844	0.0628	480742	0.5239	Uveitis || id:ebi-a-GCST90018938	Uveitis	Uveitis || ||	TRUE	igd	9.75e-06	4	113334844	2912	0.1233	ebi-a-GCST90001841	CD3 on CM CD4+	TRUE	reported	igd	2	1	TRUE	ebi-a-GCST90001841
rs74744824	G	A	G	A	0.3621	0.0925	0.0297	0.0191374	FALSE	FALSE	FALSE	ebi-a-GCST90018938	9	22044904	0.091	480742	0.3097	Uveitis || id:ebi-a-GCST90018938	Uveitis	Uveitis || ||	TRUE	igd	6.2e-06	9	22044904	2912	0.07998	ebi-a-GCST90001841	CD3 on CM CD4+	TRUE	reported	igd	2	1	TRUE	ebi-a-GCST90001841
rs9925166	T	C	T	C	0.1889	0.1119	0.1478	0.0386071	FALSE	FALSE	FALSE	ebi-a-GCST90018938	16	50221264	0.0744	480742	0.1327	Uveitis || id:ebi-a-GCST90018938	Uveitis	Uveitis || ||	TRUE	igd	9.85e-07	16	50221264	2912	0.03851	ebi-a-GCST90001841	CD3 on CM CD4+	TRUE	reported	igd	2	1	TRUE	ebi-a-GCST90001841
rs1077544	T	A	T	A	-0.1562	-0.0144	0.7898	0.673697	FALSE	TRUE	FALSE	ebi-a-GCST90018938	3	158945280	0.0296	480742	0.6265	Uveitis || id:ebi-a-GCST90018938	Uveitis	Uveitis || ||	TRUE	igd	3.73e-06	3	158945280	2911	0.03369	ebi-a-GCST90001845	CD3 on CD45RA- CD4+	TRUE	reported	igd	2	1	TRUE	ebi-a-GCST90001845
rs11015146	C	T	C	T	-0.1451	-0.0841	0.2243	0.199824	FALSE	FALSE	FALSE	ebi-a-GCST90018938	10	26804638	0.0369	480742	0.02266	Uveitis || id:ebi-a-GCST90018938	Uveitis	Uveitis || ||	TRUE	igd	8.86e-06	10	26804638	2911	0.0326	ebi-a-GCST90001845	CD3 on CD45RA- CD4+	TRUE	reported	igd	2	1	TRUE	ebi-a-GCST90001845
rs11715223	A	G	A	G	0.1595	0.0351	0.215	0.223864	FALSE	FALSE	FALSE	ebi-a-GCST90018938	3	64581733	0.0323	480742	0.2773	Uveitis || id:ebi-a-GCST90018938	Uveitis	Uveitis || ||	TRUE	igd	1.86e-06	3	64581733	2911	0.03339	ebi-a-GCST90001845	CD3 on CD45RA- CD4+	TRUE	reported	igd	2	1	TRUE	ebi-a-GCST90001845
rs117171372	C	T	C	T	1.622	0.1394	0.0014	0.0303292	FALSE	FALSE	FALSE	ebi-a-GCST90018938	15	27777649	0.0736	480742	0.05813	Uveitis || id:ebi-a-GCST90018938	Uveitis	Uveitis || ||	TRUE	igd	5.43e-06	15	27777649	2911	0.3561	ebi-a-GCST90001845	CD3 on CD45RA- CD4+	TRUE	reported	igd	2	1	TRUE	ebi-a-GCST90001845
rs117466579	C	A	C	A	-0.741	-0.0722	0.0065	0.011284	FALSE	FALSE	FALSE	ebi-a-GCST90018938	7	85315630	0.1374	480742	0.599	Uveitis || id:ebi-a-GCST90018938	Uveitis	Uveitis || ||	TRUE	igd	5.95e-06	7	85315630	2911	0.1633	ebi-a-GCST90001845	CD3 on CD45RA- CD4+	TRUE	reported	igd	2	1	TRUE	ebi-a-GCST90001845
rs12141563	G	A	G	A	-0.1858	-0.0371	0.1534	0.134474	FALSE	FALSE	FALSE	ebi-a-GCST90018938	1	26589636	0.0353	480742	0.294	Uveitis || id:ebi-a-GCST90018938	Uveitis	Uveitis || ||	TRUE	igd	9.26e-07	1	26589636	2911	0.03779	ebi-a-GCST90001845	CD3 on CD45RA- CD4+	TRUE	reported	igd	2	1	TRUE	ebi-a-GCST90001845
rs12497487	T	C	T	C	-0.143	-0.0152	0.7616	0.673241	FALSE	FALSE	FALSE	ebi-a-GCST90018938	3	78194307	0.0297	480742	0.6088	Uveitis || id:ebi-a-GCST90018938	Uveitis	Uveitis || ||	TRUE	igd	8e-06	3	78194307	2911	0.03198	ebi-a-GCST90001845	CD3 on CD45RA- CD4+	TRUE	reported	igd	2	1	TRUE	ebi-a-GCST90001845
rs12884372	G	T	G	T	0.235	0.1423	0.0761	0.0220129	FALSE	FALSE	FALSE	ebi-a-GCST90018938	14	86036273	0.1093	480742	0.1928	Uveitis || id:ebi-a-GCST90018938	Uveitis	Uveitis || ||	TRUE	igd	7.02e-06	14	86036273	2911	0.05221	ebi-a-GCST90001845	CD3 on CD45RA- CD4+	TRUE	reported	igd	2	1	TRUE	ebi-a-GCST90001845
rs1317631	T	C	T	C	-0.1828	-0.0309	0.8155	0.77983	FALSE	FALSE	FALSE	ebi-a-GCST90018938	1	165904360	0.038	480742	0.4158	Uveitis || id:ebi-a-GCST90018938	Uveitis	Uveitis || ||	TRUE	igd	3.35e-07	1	165904360	2911	0.03573	ebi-a-GCST90001845	CD3 on CD45RA- CD4+	TRUE	reported	igd	2	1	TRUE	ebi-a-GCST90001845
rs138838112	T	C	T	C	0.6852	-0.5245	0.0079	0.0087723	FALSE	FALSE	FALSE	ebi-a-GCST90018938	3	31848405	0.2435	480742	0.0312399	Uveitis || id:ebi-a-GCST90018938	Uveitis	Uveitis || ||	TRUE	igd	5.42e-06	3	31848405	2911	0.1504	ebi-a-GCST90001845	CD3 on CD45RA- CD4+	TRUE	reported	igd	2	1	TRUE	ebi-a-GCST90001845
rs138909872	T	C	T	C	-0.4512	-0.0076	0.0194	0.0137255	FALSE	FALSE	FALSE	ebi-a-GCST90018938	12	64916291	0.1255	480742	0.9518	Uveitis || id:ebi-a-GCST90018938	Uveitis	Uveitis || ||	TRUE	igd	5.43e-06	12	64916291	2911	0.09903	ebi-a-GCST90001845	CD3 on CD45RA- CD4+	TRUE	reported	igd	2	1	TRUE	ebi-a-GCST90001845
rs148932595	A	C	A	C	-0.6105	0.1462	0.0101	0.0110334	FALSE	FALSE	FALSE	ebi-a-GCST90018938	16	4725694	0.1687	480742	0.3861	Uveitis || id:ebi-a-GCST90018938	Uveitis	Uveitis || ||	TRUE	igd	2.27e-06	16	4725694	2911	0.1289	ebi-a-GCST90001845	CD3 on CD45RA- CD4+	TRUE	reported	igd	2	1	TRUE	ebi-a-GCST90001845
rs188669685	G	C	G	C	0.2305	-0.0234	0.079	0.0151022	FALSE	TRUE	FALSE	ebi-a-GCST90018938	5	2669391	0.1924	480742	0.9032	Uveitis || id:ebi-a-GCST90018938	Uveitis	Uveitis || ||	TRUE	igd	4.8e-06	5	2669391	2911	0.0503	ebi-a-GCST90001845	CD3 on CD45RA- CD4+	TRUE	reported	igd	2	1	TRUE	ebi-a-GCST90001845
rs28649534	T	C	T	C	0.2373	0.0053	0.0902	0.0618944	FALSE	FALSE	FALSE	ebi-a-GCST90018938	13	48439005	0.0631	480742	0.9325	Uveitis || id:ebi-a-GCST90018938	Uveitis	Uveitis || ||	TRUE	igd	3.68e-07	13	48439005	2911	0.04656	ebi-a-GCST90001845	CD3 on CD45RA- CD4+	TRUE	reported	igd	2	1	TRUE	ebi-a-GCST90001845
rs2949661	T	C	T	C	0.521	0.0522	0.4462	0.28455	FALSE	FALSE	FALSE	ebi-a-GCST90018938	1	167424924	0.0313	480742	0.0957106	Uveitis || id:ebi-a-GCST90018938	Uveitis	Uveitis || ||	TRUE	igd	1.05e-84	1	167424924	2911	0.02584	ebi-a-GCST90001845	CD3 on CD45RA- CD4+	TRUE	reported	igd	2	1	TRUE	ebi-a-GCST90001845
rs34201586	T	C	T	C	-0.2443	0.1693	0.0788	0.275623	FALSE	FALSE	FALSE	ebi-a-GCST90018938	9	110688268	0.1553	480742	0.2755	Uveitis || id:ebi-a-GCST90018938	Uveitis	Uveitis || ||	TRUE	igd	2.65e-06	9	110688268	2911	0.05191	ebi-a-GCST90001845	CD3 on CD45RA- CD4+	TRUE	reported	igd	2	1	TRUE	ebi-a-GCST90001845
rs3809841	T	G	T	G	-0.1309	0.0021	0.3695	0.42718	FALSE	FALSE	FALSE	ebi-a-GCST90018938	17	6024786	0.0288	480742	0.9417	Uveitis || id:ebi-a-GCST90018938	Uveitis	Uveitis || ||	TRUE	igd	4.94e-06	17	6024786	2911	0.0286	ebi-a-GCST90001845	CD3 on CD45RA- CD4+	TRUE	reported	igd	2	1	TRUE	ebi-a-GCST90001845
rs4396110	A	G	A	G	-0.1252	-0.0233	0.4234	0.336603	FALSE	FALSE	FALSE	ebi-a-GCST90018938	1	118266529	0.0306	480742	0.4468	Uveitis || id:ebi-a-GCST90018938	Uveitis	Uveitis || ||	TRUE	igd	5.21e-06	1	118266529	2911	0.02743	ebi-a-GCST90001845	CD3 on CD45RA- CD4+	TRUE	reported	igd	2	1	TRUE	ebi-a-GCST90001845
rs4657649	C	T	C	T	0.4147	0.0618	0.051	0.10713	FALSE	FALSE	FALSE	ebi-a-GCST90018938	1	167173140	0.0461	480742	0.1799	Uveitis || id:ebi-a-GCST90018938	Uveitis	Uveitis || ||	TRUE	igd	2.05e-11	1	167173140	2911	0.06162	ebi-a-GCST90001845	CD3 on CD45RA- CD4+	TRUE	reported	igd	2	1	TRUE	ebi-a-GCST90001845
rs57319220	A	G	A	G	0.1904	-0.0228	0.1714	0.0716906	FALSE	FALSE	FALSE	ebi-a-GCST90018938	3	45919992	0.0482	480742	0.6357	Uveitis || id:ebi-a-GCST90018938	Uveitis	Uveitis || ||	TRUE	igd	1.57e-07	3	45919992	2911	0.03623	ebi-a-GCST90001845	CD3 on CD45RA- CD4+	TRUE	reported	igd	2	1	TRUE	ebi-a-GCST90001845
rs59302791	T	C	T	C	0.4066	0.006	0.0292	0.0878821	FALSE	FALSE	FALSE	ebi-a-GCST90018938	16	17996315	0.0561	480742	0.915	Uveitis || id:ebi-a-GCST90018938	Uveitis	Uveitis || ||	TRUE	igd	5.84e-07	16	17996315	2911	0.0812	ebi-a-GCST90001845	CD3 on CD45RA- CD4+	TRUE	reported	igd	2	1	TRUE	ebi-a-GCST90001845
rs61814872	T	C	T	C	0.2716	0.0204	0.1025	0.110674	FALSE	FALSE	FALSE	ebi-a-GCST90018938	1	167113055	0.1012	480742	0.8402	Uveitis || id:ebi-a-GCST90018938	Uveitis	Uveitis || ||	TRUE	igd	1.18e-09	1	167113055	2911	0.0445	ebi-a-GCST90001845	CD3 on CD45RA- CD4+	TRUE	reported	igd	2	1	TRUE	ebi-a-GCST90001845
rs62232208	G	A	G	A	-0.141	0.0277	0.4265	0.230712	FALSE	FALSE	FALSE	ebi-a-GCST90018938	22	45187219	0.0318	480742	0.3839	Uveitis || id:ebi-a-GCST90018938	Uveitis	Uveitis || ||	TRUE	igd	3.67e-07	22	45187219	2911	0.02766	ebi-a-GCST90001845	CD3 on CD45RA- CD4+	TRUE	reported	igd	2	1	TRUE	ebi-a-GCST90001845
rs62423936	T	C	T	C	0.7184	0.0943	0.0074	0.0553308	FALSE	FALSE	FALSE	ebi-a-GCST90018938	6	168668486	0.1112	480742	0.3964	Uveitis || id:ebi-a-GCST90018938	Uveitis	Uveitis || ||	TRUE	igd	5.13e-06	6	168668486	2911	0.1573	ebi-a-GCST90001845	CD3 on CD45RA- CD4+	TRUE	reported	igd	2	1	TRUE	ebi-a-GCST90001845
rs72732798	A	G	A	G	0.235	-0.1143	0.0769	0.0299462	FALSE	FALSE	FALSE	ebi-a-GCST90018938	15	54670902	0.1189	480742	0.3362	Uveitis || id:ebi-a-GCST90018938	Uveitis	Uveitis || ||	TRUE	igd	6.79e-06	15	54670902	2911	0.05212	ebi-a-GCST90001845	CD3 on CD45RA- CD4+	TRUE	reported	igd	2	1	TRUE	ebi-a-GCST90001845
rs72940579	T	C	T	C	-0.1452	-0.0185	0.2707	0.251248	FALSE	FALSE	FALSE	ebi-a-GCST90018938	11	66182450	0.0309	480742	0.55	Uveitis || id:ebi-a-GCST90018938	Uveitis	Uveitis || ||	TRUE	igd	3.44e-06	11	66182450	2911	0.03122	ebi-a-GCST90001845	CD3 on CD45RA- CD4+	TRUE	reported	igd	2	1	TRUE	ebi-a-GCST90001845
rs7536105	C	T	C	T	0.1302	-0.0126	0.5488	0.549895	FALSE	FALSE	FALSE	ebi-a-GCST90018938	1	117818054	0.0277	480742	0.6477	Uveitis || id:ebi-a-GCST90018938	Uveitis	Uveitis || ||	TRUE	igd	2.02e-06	1	117818054	2911	0.02735	ebi-a-GCST90001845	CD3 on CD45RA- CD4+	TRUE	reported	igd	2	1	TRUE	ebi-a-GCST90001845
rs7595804	C	T	C	T	-0.2491	0.0348	0.0728	0.0843958	FALSE	FALSE	FALSE	ebi-a-GCST90018938	2	8424313	0.0488	480742	0.476	Uveitis || id:ebi-a-GCST90018938	Uveitis	Uveitis || ||	TRUE	igd	1.49e-06	2	8424313	2911	0.05165	ebi-a-GCST90001845	CD3 on CD45RA- CD4+	TRUE	reported	igd	2	1	TRUE	ebi-a-GCST90001845
rs9925166	T	C	T	C	0.1959	0.1119	0.1477	0.0386071	FALSE	FALSE	FALSE	ebi-a-GCST90018938	16	50221264	0.0744	480742	0.1327	Uveitis || id:ebi-a-GCST90018938	Uveitis	Uveitis || ||	TRUE	igd	2.98e-07	16	50221264	2911	0.03814	ebi-a-GCST90001845	CD3 on CD45RA- CD4+	TRUE	reported	igd	2	1	TRUE	ebi-a-GCST90001845
rs10483184	T	G	T	G	-0.5745	-0.0927	0.0115	0.0901268	FALSE	FALSE	FALSE	ebi-a-GCST90018938	22	35170735	0.0511	480742	0.06982	Uveitis || id:ebi-a-GCST90018938	Uveitis	Uveitis || ||	TRUE	igd	9.51e-06	22	35170735	2919	0.1295	ebi-a-GCST90001860	CD3 on CD39+ CD4+	TRUE	reported	igd	2	1	TRUE	ebi-a-GCST90001860
rs113842802	T	C	T	C	0.2248	-0.0218	0.0877	0.0770286	FALSE	FALSE	FALSE	ebi-a-GCST90018938	13	67931948	0.0564	480742	0.699199	Uveitis || id:ebi-a-GCST90018938	Uveitis	Uveitis || ||	TRUE	igd	5.03e-06	13	67931948	2919	0.04917	ebi-a-GCST90001860	CD3 on CD39+ CD4+	TRUE	reported	igd	2	1	TRUE	ebi-a-GCST90001860
rs117734680	G	A	G	A	-1.156	-0.0712	0.0031	0.0262163	FALSE	FALSE	FALSE	ebi-a-GCST90018938	12	12952560	0.0865	480742	0.4108	Uveitis || id:ebi-a-GCST90018938	Uveitis	Uveitis || ||	TRUE	igd	3.22e-06	12	12952560	2919	0.2478	ebi-a-GCST90001860	CD3 on CD39+ CD4+	TRUE	reported	igd	2	1	TRUE	ebi-a-GCST90001860
rs12035159	T	C	T	C	-0.1491	0.0012	0.2234	0.189121	FALSE	FALSE	FALSE	ebi-a-GCST90018938	1	169011173	0.0354	480742	0.9726	Uveitis || id:ebi-a-GCST90018938	Uveitis	Uveitis || ||	TRUE	igd	8.26e-06	1	169011173	2919	0.03338	ebi-a-GCST90001860	CD3 on CD39+ CD4+	TRUE	reported	igd	2	1	TRUE	ebi-a-GCST90001860
rs12077809	A	C	A	C	-0.2013	-0.0307	0.1461	0.218061	FALSE	FALSE	FALSE	ebi-a-GCST90018938	1	167104790	0.0382	480742	0.4213	Uveitis || id:ebi-a-GCST90018938	Uveitis	Uveitis || ||	TRUE	igd	1.43e-07	1	167104790	2919	0.03817	ebi-a-GCST90001860	CD3 on CD39+ CD4+	TRUE	reported	igd	2	1	TRUE	ebi-a-GCST90001860
rs12138291	A	G	A	G	-0.2773	-0.0757	0.1482	0.227137	FALSE	FALSE	FALSE	ebi-a-GCST90018938	1	166464476	0.0324	480742	0.0196002	Uveitis || id:ebi-a-GCST90018938	Uveitis	Uveitis || ||	TRUE	igd	7.97e-13	1	166464476	2919	0.03854	ebi-a-GCST90001860	CD3 on CD39+ CD4+	TRUE	reported	igd	2	1	TRUE	ebi-a-GCST90001860
rs139257983	G	A	G	A	-0.3386	0.2621	0.036	0.0181139	FALSE	FALSE	FALSE	ebi-a-GCST90018938	2	56038405	0.1311	480742	0.0454999	Uveitis || id:ebi-a-GCST90018938	Uveitis	Uveitis || ||	TRUE	igd	5.08e-06	2	56038405	2919	0.07409	ebi-a-GCST90001860	CD3 on CD39+ CD4+	TRUE	reported	igd	2	1	TRUE	ebi-a-GCST90001860
rs141328863	T	C	T	C	1.284	0.0861	0.0024	0.0121154	FALSE	FALSE	FALSE	ebi-a-GCST90018938	10	54799428	0.1094	480742	0.4313	Uveitis || id:ebi-a-GCST90018938	Uveitis	Uveitis || ||	TRUE	igd	7.48e-06	10	54799428	2919	0.2862	ebi-a-GCST90001860	CD3 on CD39+ CD4+	TRUE	reported	igd	2	1	TRUE	ebi-a-GCST90001860
rs142664794	T	C	T	C	0.3573	0.0873	0.0305	0.0777629	FALSE	FALSE	FALSE	ebi-a-GCST90018938	21	37681268	0.0497	480742	0.0793597	Uveitis || id:ebi-a-GCST90018938	Uveitis	Uveitis || ||	TRUE	igd	7.32e-06	21	37681268	2919	0.07954	ebi-a-GCST90001860	CD3 on CD39+ CD4+	TRUE	reported	igd	2	1	TRUE	ebi-a-GCST90001860
rs2700	C	A	C	A	0.1643	0.0482	0.1694	0.2854	FALSE	FALSE	FALSE	ebi-a-GCST90018938	14	20825965	0.0302	480742	0.1102	Uveitis || id:ebi-a-GCST90018938	Uveitis	Uveitis || ||	TRUE	igd	6.11e-06	14	20825965	2919	0.03626	ebi-a-GCST90001860	CD3 on CD39+ CD4+	TRUE	reported	igd	2	1	TRUE	ebi-a-GCST90001860
rs2949661	T	C	T	C	0.644	0.0522	0.4466	0.28455	FALSE	FALSE	FALSE	ebi-a-GCST90018938	1	167424924	0.0313	480742	0.0957106	Uveitis || id:ebi-a-GCST90018938	Uveitis	Uveitis || ||	TRUE	igd	3.76e-132	1	167424924	2919	0.02499	ebi-a-GCST90001860	CD3 on CD39+ CD4+	TRUE	reported	igd	2	1	TRUE	ebi-a-GCST90001860
rs41434450	A	G	A	G	-0.2405	-0.0925	0.075	0.0722107	FALSE	FALSE	FALSE	ebi-a-GCST90018938	8	101646390	0.0553	480742	0.0941694	Uveitis || id:ebi-a-GCST90018938	Uveitis	Uveitis || ||	TRUE	igd	2.52e-06	8	101646390	2919	0.05099	ebi-a-GCST90001860	CD3 on CD39+ CD4+	TRUE	reported	igd	2	1	TRUE	ebi-a-GCST90001860
rs4456952	T	C	T	C	-0.3788	0.0044	0.0269	0.0543039	FALSE	FALSE	FALSE	ebi-a-GCST90018938	4	20480323	0.0772	480742	0.9545	Uveitis || id:ebi-a-GCST90018938	Uveitis	Uveitis || ||	TRUE	igd	9e-06	4	20480323	2919	0.08517	ebi-a-GCST90001860	CD3 on CD39+ CD4+	TRUE	reported	igd	2	1	TRUE	ebi-a-GCST90001860
rs4656440	G	C	G	C	-0.3594	0.003	0.049	0.0810206	FALSE	TRUE	FALSE	ebi-a-GCST90018938	1	165218634	0.0528	480742	0.9543	Uveitis || id:ebi-a-GCST90018938	Uveitis	Uveitis || ||	TRUE	igd	1.47e-08	1	165218634	2919	0.06326	ebi-a-GCST90001860	CD3 on CD39+ CD4+	TRUE	reported	igd	2	1	TRUE	ebi-a-GCST90001860
rs4763361	G	C	G	C	1.745	-0.0119	0.9988	0.96524	FALSE	TRUE	FALSE	ebi-a-GCST90018938	12	14119860	0.1341	480742	0.9291	Uveitis || id:ebi-a-GCST90018938	Uveitis	Uveitis || ||	TRUE	igd	8.24e-06	12	14119860	2919	0.3906	ebi-a-GCST90001860	CD3 on CD39+ CD4+	TRUE	reported	igd	2	1	TRUE	ebi-a-GCST90001860
rs4796568	G	C	G	C	-0.1337	0.019	0.6244	0.626828	FALSE	TRUE	FALSE	ebi-a-GCST90018938	17	6001918	0.0286	480742	0.5058	Uveitis || id:ebi-a-GCST90018938	Uveitis	Uveitis || ||	TRUE	igd	2.4e-06	17	6001918	2919	0.02829	ebi-a-GCST90001860	CD3 on CD39+ CD4+	TRUE	reported	igd	2	1	TRUE	ebi-a-GCST90001860
rs59302791	T	C	T	C	0.3655	0.006	0.0291	0.0878821	FALSE	FALSE	FALSE	ebi-a-GCST90018938	16	17996315	0.0561	480742	0.915	Uveitis || id:ebi-a-GCST90018938	Uveitis	Uveitis || ||	TRUE	igd	7.48e-06	16	17996315	2919	0.08144	ebi-a-GCST90001860	CD3 on CD39+ CD4+	TRUE	reported	igd	2	1	TRUE	ebi-a-GCST90001860
rs61845257	C	T	C	T	0.3595	-0.0213	0.0289	0.120053	FALSE	FALSE	FALSE	ebi-a-GCST90018938	10	31348951	0.0657	480742	0.745901	Uveitis || id:ebi-a-GCST90018938	Uveitis	Uveitis || ||	TRUE	igd	8.41e-06	10	31348951	2919	0.08057	ebi-a-GCST90001860	CD3 on CD39+ CD4+	TRUE	reported	igd	2	1	TRUE	ebi-a-GCST90001860
rs61991437	G	C	G	C	-0.1405	0.0419	0.3614	0.232353	FALSE	TRUE	FALSE	ebi-a-GCST90018938	14	86185512	0.0305	480742	0.1692	Uveitis || id:ebi-a-GCST90018938	Uveitis	Uveitis || ||	TRUE	igd	1.01e-06	14	86185512	2919	0.02868	ebi-a-GCST90001860	CD3 on CD39+ CD4+	TRUE	reported	igd	2	1	TRUE	ebi-a-GCST90001860
rs6697436	C	T	C	T	-0.1863	0.0146	0.1208	0.0811816	FALSE	FALSE	FALSE	ebi-a-GCST90018938	1	26545277	0.0431	480742	0.735501	Uveitis || id:ebi-a-GCST90018938	Uveitis	Uveitis || ||	TRUE	igd	9.37e-06	1	26545277	2919	0.04197	ebi-a-GCST90001860	CD3 on CD39+ CD4+	TRUE	reported	igd	2	1	TRUE	ebi-a-GCST90001860
rs7251035	C	T	C	T	0.1293	0.0016	0.6249	0.619148	FALSE	FALSE	FALSE	ebi-a-GCST90018938	19	19866371	0.028	480742	0.9548	Uveitis || id:ebi-a-GCST90018938	Uveitis	Uveitis || ||	TRUE	igd	7.59e-06	19	19866371	2919	0.02882	ebi-a-GCST90001860	CD3 on CD39+ CD4+	TRUE	reported	igd	2	1	TRUE	ebi-a-GCST90001860
rs72697615	T	C	T	C	-0.2253	-0.0165	0.0879	0.0520275	FALSE	FALSE	FALSE	ebi-a-GCST90018938	1	107526739	0.0858	480742	0.8476	Uveitis || id:ebi-a-GCST90018938	Uveitis	Uveitis || ||	TRUE	igd	3.57e-06	1	107526739	2919	0.04852	ebi-a-GCST90001860	CD3 on CD39+ CD4+	TRUE	reported	igd	2	1	TRUE	ebi-a-GCST90001860
rs74425152	G	A	G	A	0.9585	0.0542	0.0041	0.0220059	FALSE	FALSE	FALSE	ebi-a-GCST90018938	2	241271589	0.1041	480742	0.6027	Uveitis || id:ebi-a-GCST90018938	Uveitis	Uveitis || ||	TRUE	igd	4.32e-06	2	241271589	2919	0.2082	ebi-a-GCST90001860	CD3 on CD39+ CD4+	TRUE	reported	igd	2	1	TRUE	ebi-a-GCST90001860
rs75443629	C	T	C	T	-0.2248	-0.112	0.0898	0.0544361	FALSE	FALSE	FALSE	ebi-a-GCST90018938	3	141971977	0.0763	480742	0.1421	Uveitis || id:ebi-a-GCST90018938	Uveitis	Uveitis || ||	TRUE	igd	2.26e-06	3	141971977	2919	0.04745	ebi-a-GCST90001860	CD3 on CD39+ CD4+	TRUE	reported	igd	2	1	TRUE	ebi-a-GCST90001860
rs78042544	G	A	G	A	0.4243	-0.051	0.0214	0.0474743	FALSE	FALSE	FALSE	ebi-a-GCST90018938	15	36121803	0.0584	480742	0.3825	Uveitis || id:ebi-a-GCST90018938	Uveitis	Uveitis || ||	TRUE	igd	5.35e-06	15	36121803	2919	0.09306	ebi-a-GCST90001860	CD3 on CD39+ CD4+	TRUE	reported	igd	2	1	TRUE	ebi-a-GCST90001860
rs78694250	A	G	A	G	-0.4695	0.0668	0.0204	0.0420967	FALSE	FALSE	FALSE	ebi-a-GCST90018938	7	156067251	0.0608	480742	0.2719	Uveitis || id:ebi-a-GCST90018938	Uveitis	Uveitis || ||	TRUE	igd	2.74e-06	7	156067251	2919	0.09991	ebi-a-GCST90001860	CD3 on CD39+ CD4+	TRUE	reported	igd	2	1	TRUE	ebi-a-GCST90001860
rs858496	G	T	G	T	0.1732	-0.0101	0.6622	0.819746	FALSE	FALSE	FALSE	ebi-a-GCST90018938	1	167500918	0.0331	480742	0.759	Uveitis || id:ebi-a-GCST90018938	Uveitis	Uveitis || ||	TRUE	igd	1.69e-09	1	167500918	2919	0.02866	ebi-a-GCST90001860	CD3 on CD39+ CD4+	TRUE	reported	igd	2	1	TRUE	ebi-a-GCST90001860
rs9894706	G	C	G	C	-0.1323	-0.0427	0.6985	0.593446	FALSE	TRUE	FALSE	ebi-a-GCST90018938	17	70796437	0.0643	480742	0.507399	Uveitis || id:ebi-a-GCST90018938	Uveitis	Uveitis || ||	TRUE	igd	6.48e-06	17	70796437	2919	0.02929	ebi-a-GCST90001860	CD3 on CD39+ CD4+	TRUE	reported	igd	2	1	TRUE	ebi-a-GCST90001860
