# Supplementary material for: Causal role of immune cells in uveitis: Mendelian randomization study
Source: Front Immunol. 2024 Jul 9;15:1402074. doi: 10.3389/fimmu.2024.1402074 (PMC11263026; doi:10.3389/fimmu.2024.1402074)
Supplement: Supplementary file 1 [file DataSheet_1.zip › supplementary-revision V3.0/Supplement table 6-uveitis source.xlsx]

## Sheet: Sheet1
Database	ICD10	GWAS ID	ncase	ncontrol
UKB	H20	phecode：37.1	502	348115
Finn	H20	FinnGen endpoint：H7_IRIDOCYCLITIS	2114	130011
IEU(UKB+Finn)	H20	ebi-a-GCST90018938	2616	478126
