# Supplementary material for: Causal role of immune cells in uveitis: Mendelian randomization study
Source: Front Immunol. 2024 Jul 9;15:1402074. doi: 10.3389/fimmu.2024.1402074 (PMC11263026; doi:10.3389/fimmu.2024.1402074)
Supplement: Supplementary file 1 [file DataSheet_1.zip › supplementary-revision V3.0/supplement table 7 PFDR.CSV]

exposure	nSNP	method	or	or_lci95	or_uci95	pvalue	pFDR
CD62L- %DC	25	MR Egger	1.0605	1.0114	1.112	0.0233
	25	Weighted median	1.0399	0.979	1.1046	0.2038
	25	Inverse variance weighted	1.0483	1.0079	1.0903	0.0188	0.8735
	25	Simple mode	1.036	0.9483	1.1318	0.4415
	25	Weighted mode	1.0523	1.0044	1.1025	0.0422
IgD+ on CD38dim %B cell	16	MR Egger	1.1293	0.9816	1.2993	0.1112
	16	Weighted median	1.1341	0.9881	1.3016	0.0735
	16	Inverse variance weighted	1.1312	1.0293	1.2432	0.0105	0.8735
	16	Simple mode	1.0919	0.8832	1.3499	0.4294
	16	Weighted mode	1.1282	0.9973	1.2763	0.0745
CD11b on CD33dim HLA DR- Myeloid cell	23	MR Egger	0.9196	0.8124	1.041	0.1993
	23	Weighted median	0.8896	0.8173	0.9684	0.0069
	23	Inverse variance weighted	0.9267	0.8714	0.9855	0.0153	0.8735
	23	Simple mode	0.8868	0.7703	1.021	0.109
	23	Weighted mode	0.8841	0.7777	1.0051	0.073
HLA DR on CD33dim HLA DR+ CD11b- Myeloid cell	18	MR Egger	0.8292	0.6082	1.1305	0.2536
	18	Weighted median	0.9808	0.8878	1.0834	0.7019
	18	Inverse variance weighted	0.8349	0.7267	0.9591	0.0108	0.8735
	18	Simple mode	1.0425	0.9072	1.1979	0.5651
	18	Weighted mode	1.028	0.9193	1.1496	0.634
CD14- CD16+ %monocyte	23	MR Egger	0.9732	0.8603	1.101	0.6706
	23	Weighted median	0.8701	0.7691	0.9843	0.027
	23	Inverse variance weighted	0.8945	0.8171	0.9791	0.0156	0.8735
	23	Simple mode	0.7949	0.6137	1.0295	0.0959
	23	Weighted mode	0.9664	0.8014	1.1655	0.7242
HLA DR on CD14- CD16+ monocyte	17	MR Egger	0.6464	0.4859	0.8598	0.009
	17	Weighted median	0.8869	0.7725	1.0181	0.0883
	17	Inverse variance weighted	0.7351	0.6354	0.8505	0	0.0256
	17	Simple mode	0.8617	0.6822	1.0885	0.2298
	17	Weighted mode	0.8665	0.7304	1.0281	0.12
PDL-1 on CD14- CD16+ monocyte	20	MR Egger	0.8549	0.7401	0.9875	0.0471
	20	Weighted median	0.8477	0.7598	0.9458	0.0031
	20	Inverse variance weighted	0.9102	0.8442	0.9813	0.0142	0.8735
	20	Simple mode	0.8299	0.6912	0.9965	0.0603
	20	Weighted mode	0.8299	0.7218	0.9543	0.0169
CD3 on CM CD4+ T cell	26	MR Egger	1.0925	1.0193	1.1709	0.0196
	26	Weighted median	1.0885	1.0164	1.1657	0.0153
	26	Inverse variance weighted	1.0842	1.0322	1.1388	0.0013	0.4657
	26	Simple mode	1.1027	0.9847	1.2349	0.103
	26	Weighted mode	1.0914	1.0288	1.1579	0.0077
CD3 on CD45RA- CD4+ T cell	29	MR Egger	1.0806	0.9972	1.171	0.0694
	29	Weighted median	1.0958	1.0133	1.185	0.022
	29	Inverse variance weighted	1.0852	1.0283	1.1452	0.0029	0.7094
	29	Simple mode	1.1131	0.9876	1.2546	0.0902
	29	Weighted mode	1.1015	1.0256	1.183	0.0129
CD3 on CD39+ CD4+ Treg	28	MR Egger	1.0663	0.9865	1.1525	0.1178
	28	Weighted median	1.0676	0.9971	1.1431	0.0607
	28	Inverse variance weighted	1.0601	1.011	1.1116	0.0159	0.8735
	28	Simple mode	0.9995	0.8942	1.1172	0.9928
	28	Weighted mode	1.0609	0.9882	1.1389	0.1144
