# Supplementary material for: Causal role of immune cells in uveitis: Mendelian randomization study
Source: Front Immunol. 2024 Jul 9;15:1402074. doi: 10.3389/fimmu.2024.1402074 (PMC11263026; doi:10.3389/fimmu.2024.1402074)
Supplement: Supplementary file 1 [file DataSheet_1.zip › supplementary-revision V3.0/Supplementary table 2-pleiotropy.xlsx]

## Sheet: Sheet1
id.exposure	id.outcome	outcome	exposure	egger_intercept	se	pval
ebi-a-GCST90001393	ebi-a-GCST90018938	Uveitis	|| id:ebi-a-GCST90001393	0.000474262	0.0150387	0.975287
ebi-a-GCST90001463	ebi-a-GCST90018938	Uveitis	|| id:ebi-a-GCST90001463	-0.011753	0.0136438	0.397899
ebi-a-GCST90001584	ebi-a-GCST90018938	Uveitis	|| id:ebi-a-GCST90001584	-0.0284144	0.0152277	0.0760769
ebi-a-GCST90001841	ebi-a-GCST90018938	Uveitis	|| id:ebi-a-GCST90001841	-0.00389034	0.0127277	0.7625
ebi-a-GCST90001845	ebi-a-GCST90018938	Uveitis	|| id:ebi-a-GCST90001845	0.00169712	0.0122231	0.890602
ebi-a-GCST90001860	ebi-a-GCST90018938	Uveitis	|| id:ebi-a-GCST90001860	-0.00266411	0.0142105	0.852743
ebi-a-GCST90001984	ebi-a-GCST90018938	Uveitis	|| id:ebi-a-GCST90001984	0.0397972	0.0387437	0.32061
ebi-a-GCST90001999	ebi-a-GCST90018938	Uveitis	|| id:ebi-a-GCST90001999	0.0216181	0.0216485	0.331227
ebi-a-GCST90002095	ebi-a-GCST90018938	Uveitis	|| id:ebi-a-GCST90002095	0.00294146	0.0209644	0.889754
ebi-a-GCST90002111	ebi-a-GCST90018938	Uveitis	|| id:ebi-a-GCST90002111	0.00234052	0.0480935	0.961788
