# Supplementary material for: Causal role of immune cells in uveitis: Mendelian randomization study
Source: Front Immunol. 2024 Jul 9;15:1402074. doi: 10.3389/fimmu.2024.1402074 (PMC11263026; doi:10.3389/fimmu.2024.1402074)
Supplement: Supplementary file 1 [file DataSheet_1.zip › supplementary-revision V3.0/Supplementary table 3-heterogeneity.xlsx]

## Sheet: Sheet1
id.exposure	id.outcome	outcome	exposure	method	Q	Q_df	Q_pval
ebi-a-GCST90001393	ebi-a-GCST90018938	Uveitis	|| id:ebi-a-GCST90001393	MR Egger	10.1298	14	0.752631
ebi-a-GCST90001393	ebi-a-GCST90018938	Uveitis	|| id:ebi-a-GCST90001393	Inverse variance weighted	10.1308	15	0.811431
ebi-a-GCST90001463	ebi-a-GCST90018938	Uveitis	|| id:ebi-a-GCST90001463	MR Egger	17.6682	23	0.775229
ebi-a-GCST90001463	ebi-a-GCST90018938	Uveitis	|| id:ebi-a-GCST90001463	Inverse variance weighted	18.4103	24	0.782666
ebi-a-GCST90001584	ebi-a-GCST90018938	Uveitis	|| id:ebi-a-GCST90001584	MR Egger	26.0385	21	0.204983
ebi-a-GCST90001584	ebi-a-GCST90018938	Uveitis	|| id:ebi-a-GCST90001584	Inverse variance weighted	30.3558	22	0.110071
ebi-a-GCST90001841	ebi-a-GCST90018938	Uveitis	|| id:ebi-a-GCST90001841	MR Egger	12.7052	24	0.970734
ebi-a-GCST90001841	ebi-a-GCST90018938	Uveitis	|| id:ebi-a-GCST90001841	Inverse variance weighted	12.7987	25	0.978875
ebi-a-GCST90001845	ebi-a-GCST90018938	Uveitis	|| id:ebi-a-GCST90001845	MR Egger	23.0989	27	0.67969
ebi-a-GCST90001845	ebi-a-GCST90018938	Uveitis	|| id:ebi-a-GCST90001845	Inverse variance weighted	23.1181	28	0.727105
ebi-a-GCST90001860	ebi-a-GCST90018938	Uveitis	|| id:ebi-a-GCST90001860	MR Egger	27.6102	26	0.377904
ebi-a-GCST90001860	ebi-a-GCST90018938	Uveitis	|| id:ebi-a-GCST90001860	Inverse variance weighted	27.6475	27	0.429316
ebi-a-GCST90001984	ebi-a-GCST90018938	Uveitis	|| id:ebi-a-GCST90001984	MR Egger	70.9277	15	3.05175e-09
ebi-a-GCST90001984	ebi-a-GCST90018938	Uveitis	|| id:ebi-a-GCST90001984	Inverse variance weighted	75.9169	16	8.97804e-10
ebi-a-GCST90001999	ebi-a-GCST90018938	Uveitis	|| id:ebi-a-GCST90001999	MR Egger	19.2496	18	0.376609
ebi-a-GCST90001999	ebi-a-GCST90018938	Uveitis	|| id:ebi-a-GCST90001999	Inverse variance weighted	20.316	19	0.375794
ebi-a-GCST90002095	ebi-a-GCST90018938	Uveitis	|| id:ebi-a-GCST90002095	MR Egger	25.5569	21	0.22385
ebi-a-GCST90002095	ebi-a-GCST90018938	Uveitis	|| id:ebi-a-GCST90002095	Inverse variance weighted	25.5809	22	0.270111
ebi-a-GCST90002111	ebi-a-GCST90018938	Uveitis	|| id:ebi-a-GCST90002111	MR Egger	114.032	16	7.64651e-17
ebi-a-GCST90002111	ebi-a-GCST90018938	Uveitis	|| id:ebi-a-GCST90002111	Inverse variance weighted	114.049	17	2.07856e-16
