# Supplementary material for: Causal role of immune cells in uveitis: Mendelian randomization study
Source: Front Immunol. 2024 Jul 9;15:1402074. doi: 10.3389/fimmu.2024.1402074 (PMC11263026; doi:10.3389/fimmu.2024.1402074)
Supplement: Supplementary file 1 [file DataSheet_1.zip › supplementary-revision V3.0/Supplementary table 4-MR-PRESSO.xlsx]

## Sheet: Sheet1
ID	Global Test Pvalue	Distortion Test Pvalue
ebi-a-GCST90001393	0.881
ebi-a-GCST90001463	0.804
ebi-a-GCST90001584	0.124
ebi-a-GCST90001841	0.982
ebi-a-GCST90001845	0.804
ebi-a-GCST90001860	0.452
ebi-a-GCST90001984	<0.001	0.001
ebi-a-GCST90001999	0.376
ebi-a-GCST90002095	0.291
ebi-a-GCST90002111	<0.001	0.008
